# Supplementary material for: Patterns and driving forces of dimensionality-dependent charge density waves in 2H-type transition metal dichalcogenides
Source: Nat Commun. 2020 May 15;11:2406. doi: 10.1038/s41467-020-15715-w (PMC7229047; doi:10.1038/s41467-020-15715-w)
Supplement: Supplementary file 3 — Source Data [file 41467_2020_15715_MOESM3_ESM.zip]

Archive with 18 entries (14 files):
- Code_And_Calculations/
- Code_And_Calculations/.DS_Store
- __MACOSX/
- __MACOSX/Code_And_Calculations/
- __MACOSX/Code_And_Calculations/._.DS_Store
- Code_And_Calculations/NbS2_INPUT_FILES/
- Code_And_Calculations/NbS2_INPUT_FILES/Nb.rel-pbe-spn-rrkjus_psl.1.0.0.UPF
- Code_And_Calculations/NbS2_INPUT_FILES/scf.fit.in
- Code_And_Calculations/NbS2_INPUT_FILES/ph.in
- Code_And_Calculations/NbS2_INPUT_FILES/matdyn.ind
- Code_And_Calculations/NbS2_INPUT_FILES/lambda.in
- Code_And_Calculations/NbS2_INPUT_FILES/run.sh
- Code_And_Calculations/NbS2_INPUT_FILES/matdyn.inf
- Code_And_Calculations/NbS2_INPUT_FILES/q2r.in
- Code_And_Calculations/NbS2_INPUT_FILES/S.rel-pbe-n-rrkjus_psl.0.1.UPF
- Code_And_Calculations/NbS2_INPUT_FILES/scf.in
- Code_And_Calculations/README.txt
- __MACOSX/Code_And_Calculations/._README.txt
