# Supplementary material for: Patterns and driving forces of dimensionality-dependent charge density waves in 2H-type transition metal dichalcogenides
Source: Nat Commun. 2020 May 15;11:2406. doi: 10.1038/s41467-020-15715-w (PMC7229047; doi:10.1038/s41467-020-15715-w)
Supplement: Supplementary file 3 — Source Data [file 41467_2020_15715_MOESM3_ESM.zip › Code_And_Calculations/NbS2_INPUT_FILES/Nb.rel-pbe-spn-rrkjus_psl.1.0.0.UPF]

<UPF version="2.0.1">
  <PP_INFO>
Generated using "atomic" code by A. Dal Corso  v.6.2.2
Author: ADC
Generation date:  3May2018
Pseudopotential type: USPP
Element: Nb
Functional: PBE
    Suggested minimum cutoff for wavefunctions:  48. Ry
    Suggested minimum cutoff for charge density: 266. Ry
    The Pseudo was generated with a Fully-Relativistic Calculation
    Local Potential by smoothing AE potential with Bessel fncs, cutoff radius:   1.5000
    Pseudopotential contains additional information for spin-orbit calculations.
    Valence configuration:
    nl pn  l   occ       Rcut    Rcut US       E pseu
    4S  1  0  2.00      1.100      1.150    -4.461436
    5S  2  0  2.00      1.100      1.150    -0.342912
    4P  2  1  2.00      1.100      1.500    -2.804781
    4P  2  1  4.00      1.100      1.500    -2.648637
    5P  3  1  0.00      1.100      1.500    -0.112333
    5P  3  1  0.00      1.100      1.500    -0.104259
    4D  3  2  3.00      1.300      1.700    -0.344285
    4D  3  2  0.00      1.300      1.700    -0.331474
    Generation configuration:
    4S  1  0  2.00      1.100      1.150    -4.461435
    5S  2  0  2.00      1.100      1.150    -0.342919
    4P  2  1  2.00      1.100      1.500    -2.804782
    4P  2  1  4.00      1.100      1.500    -2.648627
    5P  3  1  0.00      1.100      1.500    -0.112339
    5P  3  1  0.00      1.100      1.500    -0.104261
    4D  3  2  3.00      1.300      1.700    -0.344294
    4D  3  2  0.00      1.300      1.700    -0.331470
    4D  3  2  0.00      1.300      1.700     1.000000
    4D  3  2  0.00      1.300      1.700     1.000000
    Pseudization used: troullier-martins

    <PP_INPUTFILE>
 &amp;input
   title='Nb',
   zed=41.,
   rel=2,
   config='[Kr] 5s2 5p0 4d3',
   iswitch=3,
   dft='PBE'
 /
 &amp;inputp
   lpaw=.false.,
   use_xsd=.FALSE.,
   pseudotype=3,
   file_pseudopw='Nb.rel-pbe-spn-rrkjus_psl.1.0.0.UPF',
   author='ADC',
   lloc=-1,
   rcloc=1.5,
   which_augfun='PSQ',
   rmatch_augfun_nc=.true.,
   nlcc=.true.,
   new_core_ps=.true.,
   rcore=1.2,
   tm=.true.
 /
6
4S  1  0  2.00  0.00  1.10  1.15  0.0
5S  2  0  2.00  0.00  1.10  1.15  0.0
4P  2  1  6.00  0.00  1.10  1.50  0.0
5P  3  1  0.00  0.00  1.10  1.50  0.0
4D  3  2  3.00  0.00  1.30  1.70  0.0
4D  3  2  0.00  1.00  1.30  1.70  0.0
</PP_INPUTFILE>
  </PP_INFO>
  <!--
 END OF HUMAN READABLE SECTION 
-->
  <PP_HEADER generated="Generated using &quot;atomic&quot; code by A. Dal Corso  v.6.2.2" author="ADC" date=" 3May2018" comment="" element="Nb" pseudo_type="USPP" relativistic="full" is_ultrasoft="true" is_paw="false" is_coulomb="false" has_so="true" has_wfc="false" has_gipaw="false" paw_as_gipaw="false" core_correction="true" functional="PBE" z_valence="1.300000000000e1" total_psenergy="-1.173753145075e2" wfc_cutoff="4.797163675338e1" rho_cutoff="2.661253100400e2" l_max="2" l_max_rho="4" l_local="-1" mesh_size="1227" number_of_wfc="8" number_of_proj="10"/>
  <PP_MESH dx="1.250000000000e-2" mesh="1227" xmin="-7.000000000000e0" rmax="1.000000000000e2" zmesh="4.100000000000e1">
    <PP_R>
      2.224102355011015e-5 2.252078118704933e-5 2.280405774186786e-5 2.309089747710375e-5
      2.338134521204927e-5 2.367544632975388e-5 2.397324678411557e-5 2.427479310706124e-5
      2.458013241581733e-5 2.488931242027206e-5 2.520238143043017e-5 2.551938836396142e-5
      2.584038275384415e-5 2.616541475610480e-5 2.649453515765507e-5 2.682779538422727e-5
      2.716524750840984e-5 2.750694425778371e-5 2.785293902316115e-5 2.820328586692824e-5
      2.855803953149206e-5 2.891725544783446e-5 2.928098974417319e-5 2.964929925473206e-5
      3.002224152862149e-5 3.039987483883047e-5 3.078225819133206e-5 3.116945133430304e-5
      3.156151476745972e-5 3.195850975151122e-5 3.236049831773150e-5 3.276754327765188e-5
      3.317970823287546e-5 3.359705758501505e-5 3.401965654575607e-5 3.444757114704589e-5
      3.488086825141157e-5 3.531961556240721e-5 3.576388163519276e-5 3.621373588724603e-5
      3.666924860920909e-5 3.713049097587151e-5 3.759753505729146e-5 3.807045383005688e-5
      3.854932118868822e-5 3.903421195718449e-5 3.952520190071480e-5 4.002236773745674e-5
      4.052578715058375e-5 4.103553880040344e-5 4.155170233664815e-5 4.207435841092054e-5
      4.260358868929560e-5 4.313947586508099e-5 4.368210367173829e-5 4.423155689596622e-5
      4.478792139094896e-5 4.535128408977075e-5 4.592173301899946e-5 4.649935731244089e-5
      4.708424722506607e-5 4.767649414711383e-5 4.827619061837063e-5 4.888343034263021e-5
      4.949830820233498e-5 5.012092027340143e-5 5.075136384023243e-5 5.138973741091791e-5
      5.203614073262703e-5 5.269067480719402e-5 5.335344190689963e-5 5.402454559045164e-5
      5.470409071916594e-5 5.539218347335138e-5 5.608893136890087e-5 5.679444327409056e-5
      5.750882942659103e-5 5.823220145069204e-5 5.896467237474398e-5 5.970635664881908e-5
      6.045737016259412e-5 6.121783026345850e-5 6.198785577485020e-5 6.276756701482195e-5
      6.355708581484143e-5 6.435653553882736e-5 6.516604110242562e-5 6.598572899252747e-5
      6.681572728703338e-5 6.765616567486559e-5 6.850717547623201e-5 6.936888966314556e-5
      7.024144288020105e-5 7.112497146561385e-5 7.201961347252308e-5 7.292550869056244e-5
      7.384279866770282e-5 7.477162673236935e-5 7.571213801583681e-5 7.666447947490683e-5
      7.762879991486993e-5 7.860525001275675e-5 7.959398234088165e-5 8.059515139068248e-5
      8.160891359686032e-5 8.263542736182224e-5 8.367485308043253e-5 8.472735316507446e-5
      8.579309207102753e-5 8.687223632216414e-5 8.796495453696904e-5 8.907141745488644e-5
      9.019179796299836e-5 9.132627112303854e-5 9.247501419874652e-5 9.363820668356496e-5
      9.481603032868611e-5 9.600866917145082e-5 9.721630956410463e-5 9.843914020291608e-5
      9.967735215766016e-5 1.009311389014741e-4 1.022006963410873e-4 1.034862228474327e-4
      1.047879192866424e-4 1.061059890514334e-4 1.074406380928879e-4 1.087920749526342e-4
      1.101605107954309e-4 1.115461594421628e-4 1.129492374032499e-4 1.143699639124783e-4
      1.158085609612556e-4 1.172652533332972e-4 1.187402686397503e-4 1.202338373547574e-4
      1.217461928514687e-4 1.232775714385077e-4 1.248282123968939e-4 1.263983580174323e-4
      1.279882536385704e-4 1.295981476847336e-4 1.312282917051420e-4 1.328789404131152e-4
      1.345503517258725e-4 1.362427868048317e-4 1.379565100964173e-4 1.396917893733801e-4
      1.414488957766376e-4 1.432281038576403e-4 1.450296916212706e-4 1.468539405692819e-4
      1.487011357442838e-4 1.505715657742805e-4 1.524655229177698e-4 1.543833031094084e-4
      1.563252060062532e-4 1.582915350345826e-4 1.602825974373076e-4 1.622987043219798e-4
      1.643401707094016e-4 1.664073155828494e-4 1.685004619379154e-4 1.706199368329758e-4
      1.727660714402957e-4 1.749392010977731e-4 1.771396653613388e-4 1.793678080580106e-4
      1.816239773396180e-4 1.839085257372018e-4 1.862218102160966e-4 1.885641922317091e-4
      1.909360377859945e-4 1.933377174846462e-4 1.957696065950039e-4 1.982320851046881e-4
      2.007255377809764e-4 2.032503542309222e-4 2.058069289622324e-4 2.083956614449109e-4
      2.110169561736740e-4 2.136712227311568e-4 2.163588758519087e-4 2.190803354871979e-4
      2.218360268706298e-4 2.246263805845888e-4 2.274518326275202e-4 2.303128244820540e-4
      2.332098031839879e-4 2.361432213921388e-4 2.391135374590689e-4 2.421212155027076e-4
      2.451667254788679e-4 2.482505432546797e-4 2.513731506829451e-4 2.545350356774270e-4
      2.577366922890891e-4 2.609786207832909e-4 2.642613277179549e-4 2.675853260227192e-4
      2.709511350790807e-4 2.743592808015528e-4 2.778102957198385e-4 2.813047190620396e-4
      2.848430968389135e-4 2.884259819291857e-4 2.920539341659420e-4 2.957275204241000e-4
      2.994473147089863e-4 3.032138982460266e-4 3.070278595715609e-4 3.108897946248066e-4
      3.148003068409726e-4 3.187600072455483e-4 3.227695145497790e-4 3.268294552473372e-4
      3.309404637122179e-4 3.351031822978572e-4 3.393182614375029e-4 3.435863597458471e-4
      3.479081441219330e-4 3.522842898533629e-4 3.567154807218103e-4 3.612024091098634e-4
      3.657457761092126e-4 3.703462916301937e-4 3.750046745127178e-4 3.797216526385876e-4
      3.844979630452314e-4 3.893343520408688e-4 3.942315753211189e-4 3.991903980870836e-4
      4.042115951649087e-4 4.092959511268527e-4 4.144442604138801e-4 4.196573274597898e-4
      4.249359668169149e-4 4.302810032833943e-4 4.356932720320495e-4 4.411736187408858e-4
      4.467228997252239e-4 4.523419820715094e-4 4.580317437727905e-4 4.637930738659087e-4
      4.696268725704129e-4 4.755340514292195e-4 4.815155334510434e-4 4.875722532546201e-4
      4.937051572147412e-4 4.999152036101283e-4 5.062033627731645e-4 5.125706172415130e-4
      5.190179619116385e-4 5.255464041942627e-4 5.321569641717750e-4 5.388506747576207e-4
      5.456285818576976e-4 5.524917445337798e-4 5.594412351689984e-4 5.664781396354044e-4
      5.736035574636368e-4 5.808186020147287e-4 5.881244006540700e-4 5.955220949275618e-4
      6.030128407399853e-4 6.105978085356133e-4 6.182781834810962e-4 6.260551656506447e-4
      6.339299702135451e-4 6.419038276240320e-4 6.499779838135485e-4 6.581537003854265e-4
      6.664322548120138e-4 6.748149406342824e-4 6.833030676639469e-4 6.918979621881245e-4
      7.006009671765716e-4 7.094134424915238e-4 7.183367651001777e-4 7.273723292898467e-4
      7.365215468858171e-4 7.457858474719536e-4 7.551666786140705e-4 7.646655060861192e-4
      7.742838140992183e-4 7.840231055335627e-4 7.938849021732544e-4 8.038707449440821e-4
      8.139821941542948e-4 8.242208297384037e-4 8.345882515040497e-4 8.450860793819764e-4
      8.557159536791470e-4 8.664795353350479e-4 8.773785061812111e-4 8.884145692040057e-4
      8.995894488107320e-4 9.109048910990637e-4 9.223626641298804e-4 9.339645582035285e-4
      9.457123861395612e-4 9.576079835599954e-4 9.696532091761298e-4 9.818499450789719e-4
      9.942000970333225e-4 1.006705594775550e-3 1.019368392315120e-3 1.032190468239910e-3
      1.045173826025370e-3 1.058320494347570e-3 1.071632527400181e-3 1.085112005215452e-3
      1.098761033989215e-3 1.112581746409985e-3 1.126576301992198e-3 1.140746887413634e-3
      1.155095716857096e-3 1.169625032356377e-3 1.184337104146584e-3 1.199234231018868e-3
      1.214318740679608e-3 1.229592990114131e-3 1.245059365954986e-3 1.260720284854864e-3
      1.276578193864204e-3 1.292635570813556e-3 1.308894924700735e-3 1.325358796082865e-3
      1.342029757473348e-3 1.358910413743815e-3 1.376003402531155e-3 1.393311394649641e-3
      1.410837094508255e-3 1.428583240533257e-3 1.446552605596066e-3 1.464747997446536e-3
      1.483172259151658e-3 1.501828269539811e-3 1.520718943650572e-3 1.539847233190204e-3
      1.559216126992868e-3 1.578828651487623e-3 1.598687871171325e-3 1.618796889087455e-3
      1.639158847310970e-3 1.659776927439273e-3 1.680654351089331e-3 1.701794380401065e-3
      1.723200318547064e-3 1.744875510248713e-3 1.766823342298816e-3 1.789047244090784e-3
      1.811550688154485e-3 1.834337190698840e-3 1.857410312161227e-3 1.880773657763822e-3
      1.904430878076906e-3 1.928385669589285e-3 1.952641775285868e-3 1.977202985232518e-3
      2.002073137168263e-3 2.027256117104940e-3 2.052755859934400e-3 2.078576350043338e-3
      2.104721621935866e-3 2.131195760863912e-3 2.158002903465545e-3 2.185147238411335e-3
      2.212633007058843e-3 2.240464504115339e-3 2.268646078308866e-3 2.297182133067724e-3
      2.326077127208528e-3 2.355335575632899e-3 2.384962050032928e-3 2.414961179605520e-3
      2.445337651775701e-3 2.476096212929050e-3 2.507241669153328e-3 2.538778886989430e-3
      2.570712794191813e-3 2.603048380498444e-3 2.635790698410471e-3 2.668944863981682e-3
      2.702516057617901e-3 2.736509524886433e-3 2.770930577335701e-3 2.805784593325181e-3
      2.841077018865781e-3 2.876813368470795e-3 2.912999226017552e-3 2.949640245619920e-3
      2.986742152511754e-3 3.024310743941494e-3 3.062351890077983e-3 3.100871534927697e-3
      3.139875697263518e-3 3.179370471565163e-3 3.219362028971470e-3 3.259856618244647e-3
      3.300860566746652e-3 3.342380281427865e-3 3.384422249828178e-3 3.426993041090687e-3
      3.470099306988139e-3 3.513747782962275e-3 3.557945289176278e-3 3.602698731580411e-3
      3.648015102991101e-3 3.693901484183577e-3 3.740365044998256e-3 3.787413045461050e-3
      3.835052836917749e-3 3.883291863182690e-3 3.932137661701876e-3 3.981597864730693e-3
      4.031680200526502e-3 4.082392494556160e-3 4.133742670718784e-3 4.185738752583874e-3
      4.238388864645003e-3 4.291701233589306e-3 4.345684189582890e-3 4.400346167572460e-3
      4.455695708603287e-3 4.511741461153763e-3 4.568492182486758e-3 4.625956740017935e-3
      4.684144112701322e-3 4.743063392432284e-3 4.802723785468148e-3 4.863134613866712e-3
      4.924305316942816e-3 4.986245452743271e-3 5.048964699540312e-3 5.112472857343850e-3
      5.176779849432759e-3 5.241895723905382e-3 5.307830655249584e-3 5.374594945932536e-3
      5.442199028010483e-3 5.510653464758802e-3 5.579968952322499e-3 5.650156321387535e-3
      5.721226538873116e-3 5.793190709645319e-3 5.866060078252248e-3 5.939846030680994e-3
      6.014560096136746e-3 6.090213948844237e-3 6.166819409871866e-3 6.244388448978783e-3
      6.322933186485161e-3 6.402465895166034e-3 6.482999002168947e-3 6.564545090955704e-3
      6.647116903268602e-3 6.730727341121298e-3 6.815389468814815e-3 6.901116514978854e-3
      6.987921874638783e-3 7.075819111308666e-3 7.164821959110559e-3 7.254944324920505e-3
      7.346200290541520e-3 7.438604114903886e-3 7.532170236293169e-3 7.626913274606193e-3
      7.722848033635449e-3 7.819989503382217e-3 7.918352862398774e-3 8.017953480160102e-3
      8.118806919465358e-3 8.220928938869621e-3 8.324335495146190e-3 8.429042745779867e-3
      8.535067051491597e-3 8.642424978794850e-3 8.751133302584190e-3 8.861209008756379e-3
      8.972669296864446e-3 9.085531582805196e-3 9.199813501540415e-3 9.315532909852418e-3
      9.432707889134182e-3 9.551356748214610e-3 9.671498026219339e-3 9.793150495467483e-3
      9.916333164404863e-3 1.004106528057412e-2 1.016736633362216e-2 1.029525605834550e-2
      1.042475443777382e-2 1.055588170629238e-2 1.068865835280365e-2 1.082310512392878e-2
      1.095924302724931e-2 1.109709333458960e-2 1.123667758534064e-2 1.137801758982558e-2
      1.152113543270768e-2 1.166605347644108e-2 1.181279436476494e-2 1.196138102624162e-2
      1.211183667783926e-2 1.226418482855953e-2 1.241844928311096e-2 1.257465414562839e-2
      1.273282382343942e-2 1.289298303087799e-2 1.305515679314611e-2 1.321937045022408e-2
      1.338564966082992e-2 1.355402040642858e-2 1.372450899529161e-2 1.389714206660788e-2
      1.407194659464602e-2 1.424894989296917e-2 1.442817961870281e-2 1.460966377685624e-2
      1.479343072469837e-2 1.497950917618873e-2 1.516792820646391e-2 1.535871725638074e-2
      1.555190613711643e-2 1.574752503482664e-2 1.594560451536213e-2 1.614617552904474e-2
      1.634926941550341e-2 1.655491790857109e-2 1.676315314124323e-2 1.697400765069859e-2
      1.718751438338326e-2 1.740370670015861e-2 1.762261838151397e-2 1.784428363284492e-2
      1.806873708979800e-2 1.829601382368249e-2 1.852614934695046e-2 1.875917961874563e-2
      1.899514105052207e-2 1.923407051173358e-2 1.947600533559457e-2 1.972098332491349e-2
      1.996904275799957e-2 2.022022239464391e-2 2.047456148217579e-2 2.073209976159508e-2
      2.099287747378191e-2 2.125693536578436e-2 2.152431469718525e-2 2.179505724654916e-2
      2.206920531795024e-2 2.234680174758239e-2 2.262788991045253e-2 2.291251372715795e-2
      2.320071767074913e-2 2.349254677367859e-2 2.378804663483740e-2 2.408726342668005e-2
      2.439024390243902e-2 2.469703540343011e-2 2.500768586644949e-2 2.532224383126404e-2
      2.564075844819573e-2 2.596327948580146e-2 2.628985733864956e-2 2.662054303519396e-2
      2.695538824574752e-2 2.729444529055564e-2 2.763776714797137e-2 2.798540746273347e-2
      2.833742055434838e-2 2.869386142557783e-2 2.905478577103315e-2 2.942024998587758e-2
      2.979031117463830e-2 3.016502716012890e-2 3.054445649248451e-2 3.092865845831025e-2
      3.131769308994492e-2 3.171162117484125e-2 3.211050426506396e-2 3.251440468690741e-2
      3.292338555063425e-2 3.333751076033650e-2 3.375684502392077e-2 3.418145386321887e-2
      3.461140362422580e-2 3.504676148746647e-2 3.548759547849272e-2 3.593397447851258e-2
      3.638596823515294e-2 3.684364737335788e-2 3.730708340642389e-2 3.777634874717398e-2
      3.825151671927242e-2 3.873266156868156e-2 3.921985847526301e-2 3.971318356452466e-2
      4.021271391951532e-2 4.071852759286934e-2 4.123070361900224e-2 4.174932202646014e-2
      4.227446385042430e-2 4.280621114537314e-2 4.334464699790338e-2 4.388985553971242e-2
      4.444192196074415e-2 4.500093252250003e-2 4.556697457151762e-2 4.614013655301878e-2
      4.672050802472919e-2 4.730817967087208e-2 4.790324331633776e-2 4.850579194103151e-2
      4.911591969440188e-2 4.973372191015160e-2 5.035929512113384e-2 5.099273707443554e-2
      5.163414674665060e-2 5.228362435934537e-2 5.294127139471813e-2 5.360719061145617e-2
      5.428148606079192e-2 5.496426310276118e-2 5.565562842266595e-2 5.635569004774402e-2
      5.706455736404859e-2 5.778234113354003e-2 5.850915351139262e-2 5.924510806351924e-2
      5.999031978431586e-2 6.074490511463005e-2 6.150898195995486e-2 6.228266970885187e-2
      6.306608925160600e-2 6.385936299911467e-2 6.466261490201484e-2 6.547597047005054e-2
      6.629955679168403e-2 6.713350255395384e-2 6.797793806258177e-2 6.883299526233413e-2
      6.969880775763820e-2 7.057551083345759e-2 7.146324147643181e-2 7.236213839627972e-2
      7.327234204747396e-2 7.419399465118698e-2 7.512724021751295e-2 7.607222456797063e-2
      7.702909535828705e-2 7.799800210147010e-2 7.897909619116983e-2 7.997253092533350e-2
      8.097846153015979e-2 8.199704518435198e-2 8.302844104367848e-2 8.407281026584091e-2
      8.513031603565468e-2 8.620112359054811e-2 8.728540024638001e-2 8.838331542358391e-2
      8.949504067364018e-2 9.062074970588059e-2 9.176061841463207e-2 9.291482490669910e-2
      9.408354952919446e-2 9.526697489771841e-2 9.646528592489211e-2 9.767866984925194e-2
      9.890731626450428e-2 1.001514171491515e-1 1.014111668964881e-1 1.026867623449746e-1
      1.039784028089957e-1 1.052862901100011e-1 1.066106286080428e-1 1.079516252337058e-1
      1.093094895204406e-1 1.106844336373050e-1 1.120766724221144e-1 1.134864234150114e-1
      1.149139068924572e-1 1.163593459016488e-1 1.178229662953728e-1 1.193049967672928e-1
      1.208056688876857e-1 1.223252171396235e-1 1.238638789556117e-1 1.254218947546900e-1
      1.269995079799964e-1 1.285969651368071e-1 1.302145158310532e-1 1.318524128083211e-1
      1.335109119933465e-1 1.351902725300006e-1 1.368907568217843e-1 1.386126305728280e-1
      1.403561628294081e-1 1.421216260219873e-1 1.439092960077809e-1 1.457194521138615e-1
      1.475523771808037e-1 1.494083576068777e-1 1.512876833928017e-1 1.531906481870528e-1
      1.551175493317519e-1 1.570686879091235e-1 1.590443687885393e-1 1.610449006741570e-1
      1.630705961531529e-1 1.651217717445676e-1 1.671987479487606e-1 1.693018492974887e-1
      1.714314044046171e-1 1.735877460174633e-1 1.757712110687919e-1 1.779821407294594e-1
      1.802208804617232e-1 1.824877800732216e-1 1.847831937716305e-1 1.871074802200104e-1
      1.894610025928482e-1 1.918441286328022e-1 1.942572307081654e-1 1.967006858710457e-1
      1.991748759162840e-1 2.016801874411091e-1 2.042170119055430e-1 2.067857456935703e-1
      2.093867901750707e-1 2.120205517685366e-1 2.146874420045759e-1 2.173878775902130e-1
      2.201222804740032e-1 2.228910779119592e-1 2.256947025343144e-1 2.285335924131204e-1
      2.314081911306958e-1 2.343189478489393e-1 2.372663173795095e-1 2.402507602548922e-1
      2.432727428003592e-1 2.463327372068306e-1 2.494312216046588e-1 2.525686801383340e-1
      2.557456030421358e-1 2.589624867167319e-1 2.622198338067403e-1 2.655181532792719e-1
      2.688579605034538e-1 2.722397773309601e-1 2.756641321775510e-1 2.791315601056371e-1
      2.826426029078879e-1 2.861978091918833e-1 2.897977344658389e-1 2.934429412254034e-1
      2.971339990415482e-1 3.008714846495674e-1 3.046559820391905e-1 3.084880825458347e-1
      3.123683849430010e-1 3.162974955358325e-1 3.202760282558544e-1 3.243046047568972e-1
      3.283838545122368e-1 3.325144149129455e-1 3.366969313674901e-1 3.409320574025767e-1
      3.452204547652636e-1 3.495627935263646e-1 3.539597521851445e-1 3.584120177753400e-1
      3.629202859725086e-1 3.674852612027266e-1 3.721076567526629e-1 3.767881948810250e-1
      3.815276069314188e-1 3.863266334466203e-1 3.911860242842848e-1 3.961065387341184e-1
      4.010889456365137e-1 4.061340235026863e-1 4.112425606363183e-1 4.164153552567283e-1
      4.216532156236016e-1 4.269569601632754e-1 4.323274175966254e-1 4.377654270685526e-1
      4.432718382790992e-1 4.488475116162212e-1 4.544933182902199e-1 4.602101404698752e-1
      4.659988714202846e-1 4.718604156424346e-1 4.777956890145370e-1 4.838056189351301e-1
      4.898911444679920e-1 4.960532164888690e-1 5.022927978340497e-1 5.086108634508156e-1
      5.150084005497714e-1 5.214864087591059e-1 5.280459002807824e-1 5.346879000486945e-1
      5.414134458888212e-1 5.482235886813812e-1 5.551193925250422e-1 5.621019349031854e-1
      5.691723068522615e-1 5.763316131322743e-1 5.835809723993939e-1 5.909215173807556e-1
      5.983543950514481e-1 6.058807668137280e-1 6.135018086784974e-1 6.212187114490511e-1
      6.290326809071479e-1 6.369449380014145e-1 6.449567190381171e-1 6.530692758743452e-1
      6.612838761136074e-1 6.696018033039048e-1 6.780243571382851e-1 6.865528536579183e-1
      6.951886254577394e-1 7.039330218946594e-1 7.127874092984131e-1 7.217531711850484e-1
      7.308317084730982e-1 7.400244397024869e-1 7.493328012561692e-1 7.587582475845771e-1
      7.683022514328773e-1 7.779663040710854e-1 7.877519155270908e-1 7.976606148225896e-1
      8.076939502120076e-1 8.178534894244137e-1 8.281408199084771e-1 8.385575490805179e-1
      8.491053045756598e-1 8.597857345021596e-1 8.706005076989246e-1 8.815513139962665e-1
      8.926398644799521e-1 9.038678917585511e-1 9.152371502341706e-1 9.267494163765805e-1
      9.384064890007838e-1 9.502101895480981e-1 9.621623623707450e-1 9.742648750200471e-1
      9.865196185382301e-1 9.989285077538977e-1 1.011493481581239e0 1.024216503322976e0
      1.037099560977141e0 1.050144667547706e0 1.063353861359110e0 1.076729206374763e0
      1.090272792519533e0 1.103986736006312e0 1.117873179666671e0 1.131934293285682e0
      1.146172273940960e0 1.160589346345944e0 1.175187763197532e0 1.189969805528060e0
      1.204937783061712e0 1.220094034575435e0 1.235440928264358e0 1.250980862111846e0
      1.266716264264183e0 1.282649593409962e0 1.298783339164285e0 1.315120022457745e0
      1.331662195930347e0 1.348412444330353e0 1.365373384918150e0 1.382547667875216e0
      1.399937976718201e0 1.417547028718244e0 1.435377575325548e0 1.453432402599292e0
      1.471714331642977e0 1.490226219045204e0 1.508970957326046e0 1.527951475388998e0
      1.547170738978618e0 1.566631751143950e0 1.586337552707732e0 1.606291222741554e0
      1.626495879046956e0 1.646954678642589e0 1.667670818257518e0 1.688647534830699e0
      1.709888106016777e0 1.731395850698218e0 1.753174129503879e0 1.775226345334140e0
      1.797555943892582e0 1.820166414224412e0 1.843061289261626e0 1.866244146375022e0
      1.889718607933195e0 1.913488341868516e0 1.937557062250276e0 1.961928529865007e0
      1.986606552804101e0 2.011594987058856e0 2.036897737122958e0 2.062518756602585e0
      2.088462048834163e0 2.114731667509875e0 2.141331717311096e0 2.168266354549715e0
      2.195539787817606e0 2.223156278644206e0 2.251120142162388e0 2.279435747782725e0
      2.308107519876199e0 2.337139938465534e0 2.366537539925206e0 2.396304917690245e0
      2.426446722973999e0 2.456967665494857e0 2.487872514212187e0 2.519166098071484e0
      2.550853306758884e0 2.582939091465220e0 2.615428465659623e0 2.648326505872917e0
      2.681638352490820e0 2.715369210557130e0 2.749524350587057e0 2.784109109390708e0
      2.819128890907016e0 2.854589167048095e0 2.890495478554228e0 2.926853435859648e0
      2.963668719969145e0 3.000947083345769e0 3.038694350809645e0 3.076916420448101e0
      3.115619264537294e0 3.154808930475341e0 3.194491541727283e0 3.234673298781869e0
      3.275360480120379e0 3.316559443197686e0 3.358276625435578e0 3.400518545228663e0
      3.443291802962853e0 3.486603082046682e0 3.530459149955637e0 3.574866859289541e0
      3.619833148843332e0 3.665365044691244e0 3.711469661284625e0 3.758154202563633e0
      3.805425963082807e0 3.853292329150914e0 3.901760779985041e0 3.950838888879228e0
      4.000534324387854e0 4.050854851523807e0 4.101808332971840e0 4.153402730317101e0
      4.205646105289130e0 4.258546621021572e0 4.312112543327621e0 4.366352241991626e0
      4.421274192076863e0 4.476886975249756e0 4.533199281120837e0 4.590219908602451e0
      4.647957767283659e0 4.706421878822357e0 4.765621378354902e0 4.825565515923555e0
      4.886263657921752e0 4.947725288557680e0 5.009960011336180e0 5.072977550559283e0
      5.136787752845725e0 5.201400588669415e0 5.266826153917417e0 5.333074671467419e0
      5.400156492785053e0 5.468082099541397e0 5.536862105250686e0 5.606507256928752e0
      5.677028436772251e0 5.748436663858990e0 5.820743095869752e0 5.893959030831629e0
      5.968095908883424e0 6.043165314063179e0 6.119178976118160e0 6.196148772337739e0
      6.274086729409145e0 6.353005025296751e0 6.432915991144860e0 6.513832113204442e0
      6.595766034784221e0 6.678730558226111e0 6.762738646905706e0 6.847803427257793e0
      6.933938190827340e0 7.021156396346422e0 7.109471671837076e0 7.198897816740787e0
      7.289448804074647e0 7.381138782614631e0 7.473982079106453e0 7.567993200504059e0
      7.663186836236444e0 7.759577860502880e0 7.857181334596989e0 7.956012509260203e0
      8.056086827064608e0 8.157419924825977e0 8.260027636047013e0 8.363925993391327e0
      8.469131231188660e0 8.575659787971434e0 8.683528309043394e0 8.792753649080431e0
      8.903352874764121e0 9.015343267448518e0 9.128742325860296e0 9.243567768833062e0
      9.359837538075910e0 9.477569800976800e0 9.596782953441375e0 9.717495622767217e0
      9.839726670554516e0 9.963495195653184e0 1.008882053714704e1 1.021572227737572e1
      1.034422024499426e1 1.047433451807156e1 1.060608542722753e1 1.073949355880973e1
      1.087457975811019e1 1.101136513262233e1 1.114987105533924e1 1.129011916809316e1
      1.143213138493700e1 1.157592989556861e1 1.172153716879779e1 1.186897595605725e1
      1.201826929495748e1 1.216944051288639e1 1.232251323065438e1 1.247751136618498e1
      1.263445913825224e1 1.279338107026489e1 1.295430199409808e1 1.311724705397360e1
      1.328224171038852e1 1.344931174409363e1 1.361848326012161e1 1.378978269186598e1
      1.396323680521151e1 1.413887270271625e1 1.431671782784656e1 1.449679996926508e1
      1.467914726517274e1 1.486378820770557e1 1.505075164738643e1 1.524006679763320e1
      1.543176323932327e1 1.562587092541563e1 1.582242018563120e1 1.602144173119170e1
      1.622296665961858e1 1.642702645959194e1 1.663365301587062e1 1.684287861427450e1
      1.705473594672892e1 1.726925811637316e1 1.748647864273268e1 1.770643146695662e1
      1.792915095712132e1 1.815467191360017e1 1.838302957450150e1 1.861425962117443e1
      1.884839818378415e1 1.908548184695747e1 1.932554765549907e1 1.956863312017997e1
      1.981477622359863e1 2.006401542611567e1 2.031638967186363e1 2.057193839483180e1
      2.083070152502809e1 2.109271949471809e1 2.135803324474258e1 2.162668423091486e1
      2.189871443049801e1 2.217416634876420e1 2.245308302563612e1 2.273550804241191e1
      2.302148552857512e1 2.331106016868970e1 2.360427720938236e1 2.390118246641230e1
      2.420182233182991e1 2.450624378122590e1 2.481449438107100e1 2.512662229614863e1
      2.544267629708059e1 2.576270576794744e1 2.608676071400522e1 2.641489176949845e1
      2.674715020557217e1 2.708358793828305e1 2.742425753671124e1 2.776921223117466e1
      2.811850592154606e1 2.847219318567525e1 2.883032928791688e1 2.919297018776545e1
      2.956017254859947e1 2.993199374653480e1 3.030849187939014e1 3.068972577576479e1
      3.107575500423058e1 3.146663988263996e1 3.186244148755032e1 3.226322166376775e1
      3.266904303401022e1 3.307996900869240e1 3.349606379583395e1 3.391739241109184e1
      3.434402068791941e1 3.477601528785298e1 3.521344371092758e1 3.565637430622437e1
      3.610487628254991e1 3.655901971925054e1 3.701887557716227e1 3.748451570969835e1
      3.795601287407698e1 3.843344074268922e1 3.891687391461095e1 3.940638792725892e1
      3.990205926819334e1 4.040396538706989e1 4.091218470774058e1 4.142679664050834e1
      4.194788159453473e1 4.247552099040383e1 4.300979727284488e1 4.355079392361382e1
      4.409859547453813e1 4.465328752072469e1 4.521495673393411e1 4.578369087612383e1
      4.635957881316051e1 4.694271052870604e1 4.753317713827744e1 4.813107090348362e1
      4.873648524644197e1 4.934951476437515e1 4.997025524439263e1 5.059880367845740e1
      5.123525827854092e1 5.187971849196948e1 5.253228501696245e1 5.319305981836706e1
      5.386214614359052e1 5.453964853873220e1 5.522567286491992e1 5.592032631485021e1
      5.662371742953797e1 5.733595611527605e1 5.805715366080795e1 5.878742275471765e1
      5.952687750303660e1 6.027563344707379e1 6.103380758146892e1 6.180151837247278e1
      6.257888577645862e1 6.336603125866465e1 6.416307781217404e1 6.497014997713250e1
      6.578737386020755e1 6.661487715429385e1 6.745278915846440e1 6.830124079817472e1
      6.916036464571985e1 7.003029494094858e1 7.091116761223971e1 7.180312029774001e1
      7.270629236687142e1 7.362082494210739e1 7.454686092102316e1 7.548454499862475e1
      7.643402368995672e1 7.739544535299649e1 7.836896021183506e1 7.935472038014947e1
      8.035287988497187e1 8.136359469075535e1 8.238702272374477e1 8.342332389665261e1
      8.447266013364525e1 8.553519539564487e1 8.661109570594762e1 8.770052917616606e1
      8.880366603249655e1 8.992067864231691e1 9.105174154112037e1 9.219703145978563e1
      9.335672735219283e1 9.453101042318471e1 9.572006415687987e1 9.692407434534370e1
      9.814322911761739e1 9.937771896911464e1 1.006277367913865e2
      </PP_R>
    <PP_RAB>
      2.780127943763769e-7 2.815097648381166e-7 2.850507217733483e-7 2.886362184637969e-7
      2.922668151506159e-7 2.959430791219235e-7 2.996655848014448e-7 3.034349138382655e-7
      3.072516551977166e-7 3.111164052534008e-7 3.150297678803772e-7 3.189923545495179e-7
      3.230047844230519e-7 3.270676844513101e-7 3.311816894706884e-7 3.353474423028409e-7
      3.395655938551230e-7 3.438368032222963e-7 3.481617377895144e-7 3.525410733366030e-7
      3.569754941436508e-7 3.614656930979308e-7 3.660123718021649e-7 3.706162406841508e-7
      3.752780191077687e-7 3.799984354853809e-7 3.847782273916508e-7 3.896181416787880e-7
      3.945189345932464e-7 3.994813718938902e-7 4.045062289716438e-7 4.095942909706485e-7
      4.147463529109433e-7 4.199632198126881e-7 4.252457068219509e-7 4.305946393380736e-7
      4.360108531426446e-7 4.414951945300901e-7 4.470485204399095e-7 4.526716985905753e-7
      4.583656076151136e-7 4.641311371983939e-7 4.699691882161433e-7 4.758806728757110e-7
      4.818665148586028e-7 4.879276494648062e-7 4.940650237589350e-7 5.002795967182092e-7
      5.065723393822968e-7 5.129442350050430e-7 5.193962792081019e-7 5.259294801365067e-7
      5.325448586161951e-7 5.392434483135124e-7 5.460262958967287e-7 5.528944611995778e-7
      5.598490173868620e-7 5.668910511221343e-7 5.740216627374933e-7 5.812419664055111e-7
      5.885530903133259e-7 5.959561768389229e-7 6.034523827296328e-7 6.110428792828776e-7
      6.187288525291873e-7 6.265115034175180e-7 6.343920480029055e-7 6.423717176364740e-7
      6.504517591578379e-7 6.586334350899254e-7 6.669180238362454e-7 6.753068198806456e-7
      6.838011339895742e-7 6.924022934168923e-7 7.011116421112609e-7 7.099305409261321e-7
      7.188603678323879e-7 7.279025181336505e-7 7.370584046842997e-7 7.463294581102385e-7
      7.557171270324265e-7 7.652228782932312e-7 7.748481971856275e-7 7.845945876852744e-7
      7.944635726855179e-7 8.044566942353422e-7 8.145755137803203e-7 8.248216124065934e-7
      8.351965910879173e-7 8.457020709358199e-7 8.563396934529003e-7 8.671111207893196e-7
      8.780180360025135e-7 8.890621433201730e-7 9.002451684065385e-7 9.115688586320305e-7
      9.230349833462853e-7 9.346453341546169e-7 9.464017251979600e-7 9.583059934363353e-7
      9.703599989358741e-7 9.825656251594593e-7 9.949247792610207e-7 1.007439392383531e-6
      1.020111419960754e-6 1.032942842022778e-6 1.045935663505407e-6 1.059091914563431e-6
      1.072413650887844e-6 1.085902954027052e-6 1.099561931712113e-6 1.113392718186081e-6
      1.127397474537480e-6 1.141578389037982e-6 1.155937677484332e-6 1.170477583544562e-6
      1.185200379108576e-6 1.200108364643135e-6 1.215203869551308e-6 1.230489252536451e-6
      1.245966901970752e-6 1.261639236268426e-6 1.277508704263592e-6 1.293577785592909e-6
      1.309848991083030e-6 1.326324863142917e-6 1.343007976161099e-6 1.359900936907927e-6
      1.377006384942886e-6 1.394326993027034e-6 1.411865467540624e-6 1.429624548905979e-6
      1.447607012015695e-6 1.465815666666215e-6 1.484253357996879e-6 1.502922966934467e-6
      1.521827410643358e-6 1.540969642981346e-6 1.560352654961174e-6 1.579979475217904e-6
      1.599853170482129e-6 1.619976846059170e-6 1.640353646314274e-6 1.660986755163940e-6
      1.681879396573406e-6 1.703034835060396e-6 1.724456376205216e-6 1.746147367167251e-6
      1.768111197207970e-6 1.790351298220504e-6 1.812871145265883e-6 1.835674257116024e-6
      1.858764196803548e-6 1.882144572178506e-6 1.905819036472122e-6 1.929791288867606e-6
      1.954065075078165e-6 1.978644187932283e-6 2.003532467966345e-6 2.028733804024748e-6
      2.054252133867521e-6 2.080091444785618e-6 2.106255774223942e-6 2.132749210412198e-6
      2.159575893003697e-6 2.186740013722164e-6 2.214245817016735e-6 2.242097600725133e-6
      2.270299716745225e-6 2.298856571715024e-6 2.327772627701208e-6 2.357052402896363e-6
      2.386700472324931e-6 2.416721468558078e-6 2.447120082437549e-6 2.477901063808602e-6
      2.509069222262204e-6 2.540629427886527e-6 2.572586612027906e-6 2.604945768061386e-6
      2.637711952170926e-6 2.670890284139460e-6 2.704485948148859e-6 2.738504193589975e-6
      2.772950335882873e-6 2.807829757307360e-6 2.843147907844002e-6 2.878910306025675e-6
      2.915122539799849e-6 2.951790267401735e-6 2.988919218238362e-6 3.026515193783845e-6
      3.064584068485849e-6 3.103131790683497e-6 3.142164383536814e-6 3.181687945967837e-6
      3.221708653613614e-6 3.262232759791137e-6 3.303266596474437e-6 3.344816575283990e-6
      3.386889188488509e-6 3.429491010019410e-6 3.472628696497981e-6 3.516308988275495e-6
      3.560538710486419e-6 3.605324774114822e-6 3.650674177074275e-6 3.696594005301251e-6
      3.743091433862328e-6 3.790173728075333e-6 3.837848244644512e-6 3.886122432810082e-6
      3.935003835512157e-6 3.984500090569354e-6 4.034618931872237e-6 4.085368190591716e-6
      4.136755796402724e-6 4.188789778723216e-6 4.241478267968786e-6 4.294829496823089e-6
      4.348851801524164e-6 4.403553623167037e-6 4.458943509022629e-6 4.515030113873292e-6
      4.571822201365158e-6 4.629328645377422e-6 4.687558431408974e-6 4.746520657982344e-6
      4.806224538065393e-6 4.866679400510860e-6 4.927894691513987e-6 4.989879976088545e-6
      5.052644939561358e-6 5.116199389085658e-6 5.180553255173502e-6 5.245716593247373e-6
      5.311699585211437e-6 5.378512541042428e-6 5.446165900400619e-6 5.514670234261072e-6
      5.584036246565299e-6 5.654274775893868e-6 5.725396797159881e-6 5.797413423323859e-6
      5.870335907130161e-6 5.944175642865243e-6 6.018944168138043e-6 6.094653165682754e-6
      6.171314465184264e-6 6.248940045126604e-6 6.327542034664556e-6 6.407132715518912e-6
      6.487724523895482e-6 6.569330052428284e-6 6.651962052147188e-6 6.735633434470259e-6
      6.820357273221220e-6 6.906146806672248e-6 6.993015439612480e-6 7.080976745442555e-6
      7.170044468295460e-6 7.260232525184108e-6 7.351555008175875e-6 7.444026186594522e-6
      7.537660509249816e-6 7.632472606695167e-6 7.728477293513702e-6 7.825689570633059e-6
      7.924124627669313e-6 8.023797845300400e-6 8.124724797669355e-6 8.226921254817832e-6
      8.330403185150173e-6 8.435186757928530e-6 8.541288345799336e-6 8.648724527351558e-6
      8.757512089707145e-6 8.867668031144047e-6 8.979209563752224e-6 9.092154116123083e-6
      9.206519336072715e-6 9.322323093399421e-6 9.439583482675882e-6 9.558318826076492e-6
      9.678547676240228e-6 9.800288819169534e-6 9.923561277165682e-6 1.004838431180103e-5
      1.017477742692869e-5 1.030276037173005e-5 1.043235314380062e-5 1.056357599227471e-5
      1.069644942098934e-5 1.083099419168810e-5 1.096723132726514e-5 1.110518211505007e-5
      1.124486811013415e-5 1.138631113873830e-5 1.152953330162350e-5 1.167455697754411e-5
      1.182140482674451e-5 1.197009979449994e-5 1.212066511470162e-5 1.227312431348715e-5
      1.242750121291653e-5 1.258381993469437e-5 1.274210490393900e-5 1.290238085299888e-5
      1.306467282531713e-5 1.322900617934463e-5 1.339540659250226e-5 1.356390006519315e-5
      1.373451292486519e-5 1.390727183012482e-5 1.408220377490248e-5 1.425933609267043e-5
      1.443869646071370e-5 1.462031290445471e-5 1.480421380183230e-5 1.499042788773585e-5
      1.517898425849511e-5 1.536991237642664e-5 1.556324207443732e-5 1.575900356068580e-5
      1.595722742330256e-5 1.615794463516945e-5 1.636118655875919e-5 1.656698495103582e-5
      1.677537196841685e-5 1.698638017179768e-5 1.720004253163944e-5 1.741639243312052e-5
      1.763546368135319e-5 1.785729050666572e-5 1.808190756995083e-5 1.830934996808169e-5
      1.853965323939573e-5 1.877285336924763e-5 1.900898679563215e-5 1.924809041487756e-5
      1.949020158741085e-5 1.973535814359529e-5 1.998359838964157e-5 2.023496111359319e-5
      2.048948559138712e-5 2.074721159299092e-5 2.100817938861664e-5 2.127242975501331e-5
      2.154000398183830e-5 2.181094387810891e-5 2.208529177873521e-5 2.236309055113480e-5
      2.264438360193108e-5 2.292921488373550e-5 2.321762890201535e-5 2.350967072204778e-5
      2.380538597596134e-5 2.410482086986606e-5 2.440802219107335e-5 2.471503731540647e-5
      2.502591421460329e-5 2.534070146381175e-5 2.565944824918000e-5 2.598220437554173e-5
      2.630902027419832e-5 2.663994701079890e-5 2.697503629331931e-5 2.731434048014169e-5
      2.765791258823555e-5 2.800580630144174e-5 2.835807597886082e-5 2.871477666334656e-5
      2.907596409010660e-5 2.944169469541124e-5 2.981202562541160e-5 3.018701474506900e-5
      3.056672064719627e-5 3.095120266161313e-5 3.134052086441661e-5 3.173473608736788e-5
      3.213390992739766e-5 3.253810475623054e-5 3.294738373013089e-5 3.336181079977103e-5
      3.378145072022376e-5 3.420636906108041e-5 3.463663221669627e-5 3.507230741656477e-5
      3.551346273582227e-5 3.596016710588493e-5 3.641249032521940e-5 3.687050307024900e-5
      3.733427690639693e-5 3.780388429926868e-5 3.827939862597479e-5 3.876089418659621e-5
      3.924844621579398e-5 3.974213089456455e-5 4.024202536214338e-5 4.074820772805809e-5
      4.126075708433314e-5 4.177975351784831e-5 4.230527812285223e-5 4.283741301363360e-5
      4.337624133735174e-5 4.392184728702844e-5 4.447431611470348e-5 4.503373414475514e-5
      4.560018878738876e-5 4.617376855229471e-5 4.675456306247820e-5 4.734266306826312e-5
      4.793816046147185e-5 4.854114828978364e-5 4.915172077127345e-5 4.976997330913366e-5
      5.039600250658127e-5 5.102990618195201e-5 5.167178338398482e-5 5.232173440729843e-5
      5.297986080806254e-5 5.364626541986633e-5 5.432105236978613e-5 5.500432709465574e-5
      5.569619635754108e-5 5.639676826442203e-5 5.710615228108447e-5 5.782445925022419e-5
      5.855180140876652e-5 5.928829240540355e-5 6.003404731835184e-5 6.078918267333391e-5
      6.155381646178522e-5 6.232806815929088e-5 6.311205874425391e-5 6.390591071679813e-5
      6.470974811790951e-5 6.552369654881728e-5 6.634788319061982e-5 6.718243682415670e-5
      6.802748785013106e-5 6.888316830948503e-5 6.974961190403127e-5 7.062695401734419e-5
      7.151533173591398e-5 7.241488387056649e-5 7.332575097815310e-5 7.424807538351242e-5
      7.518200120170933e-5 7.612767436055297e-5 7.708524262339833e-5 7.805485561223479e-5
      7.903666483106450e-5 8.003082368957546e-5 8.103748752711184e-5 8.205681363694634e-5
      8.308896129085753e-5 8.413409176401622e-5 8.519236836018520e-5 8.626395643723567e-5
      8.734902343298479e-5 8.844773889135833e-5 8.956027448888198e-5 9.068680406150630e-5
      9.182750363176901e-5 9.298255143629857e-5 9.415212795366461e-5 9.533641593257741e-5
      9.653560042044312e-5 9.774986879227772e-5 9.897941077998468e-5 1.002244185020013e-4
      1.014850864933170e-4 1.027616117358703e-4 1.040541936893274e-4 1.053630343222483e-4
      1.066883381436450e-4 1.080303122349356e-4 1.093891662823024e-4 1.107651126094547e-4
      1.121583662108056e-4 1.135691447850650e-4 1.149976687692552e-4 1.164441613731552e-4
      1.179088486141773e-4 1.193919593526826e-4 1.208937253277417e-4 1.224143811933435e-4
      1.239541645550608e-4 1.255133160071764e-4 1.270920791702770e-4 1.286907007293188e-4
      1.303094304721728e-4 1.319485213286547e-4 1.336082294100456e-4 1.352888140491097e-4
      1.369905378406163e-4 1.387136666823700e-4 1.404584698167579e-4 1.422252198728198e-4
      1.440141929088460e-4 1.458256684555135e-4 1.476599295595618e-4 1.495172628280202e-4
      1.513979584729908e-4 1.533023103569942e-4 1.552306160388870e-4 1.571831768203550e-4
      1.591602977929928e-4 1.611622878859749e-4 1.631894599143263e-4 1.652421306278010e-4
      1.673206207603740e-4 1.694252550803572e-4 1.715563624411451e-4 1.737142758325985e-4
      1.758993324330752e-4 1.781118736621147e-4 1.803522452337852e-4 1.826207972107030e-4
      1.849178840587297e-4 1.872438647023591e-4 1.895991025807988e-4 1.919839657047593e-4
      1.943988267139554e-4 1.968440629353330e-4 1.993200564420266e-4 2.018271941130592e-4
      2.043658676937926e-4 2.069364738571386e-4 2.095394142655403e-4 2.121750956337324e-4
      2.148439297922908e-4 2.175463337519826e-4 2.202827297689246e-4 2.230535454105615e-4
      2.258592136224750e-4 2.287001727960312e-4 2.315768668368808e-4 2.344897452343204e-4
      2.374392631315259e-4 2.404258813966697e-4 2.434500666949321e-4 2.465122915614186e-4
      2.496130344749947e-4 2.527527799330489e-4 2.559320185271974e-4 2.591512470199385e-4
      2.624109684222739e-4 2.657116920723044e-4 2.690539337148157e-4 2.724382155818646e-4
      2.758650664743780e-4 2.793350218447800e-4 2.828486238806566e-4 2.864064215894743e-4
      2.900089708843642e-4 2.936568346709824e-4 2.973505829354675e-4 3.010907928335006e-4
      3.048780487804879e-4 3.087129425428763e-4 3.125960733306187e-4 3.165280478908005e-4
      3.205094806024466e-4 3.245409935725182e-4 3.286232167331194e-4 3.327567879399245e-4
      3.369423530718439e-4 3.411805661319455e-4 3.454720893496422e-4 3.498175932841685e-4
      3.542177569293548e-4 3.586732678197229e-4 3.631848221379144e-4 3.677531248234699e-4
      3.723788896829787e-4 3.770628395016113e-4 3.818057061560564e-4 3.866082307288782e-4
      3.914711636243115e-4 3.963952646855156e-4 4.013813033132995e-4 4.064300585863426e-4
      4.115423193829280e-4 4.167188845042062e-4 4.219605627990096e-4 4.272681732902359e-4
      4.326425453028225e-4 4.380845185933309e-4 4.435949434811590e-4 4.491746809814073e-4
      4.548246029394118e-4 4.605455921669735e-4 4.663385425802986e-4 4.722043593396747e-4
      4.781439589909052e-4 4.841582696085195e-4 4.902482309407877e-4 4.964147945565583e-4
      5.026589239939416e-4 5.089815949108668e-4 5.153837952375280e-4 5.218665253307517e-4
      5.284307981303038e-4 5.350776393171643e-4 5.418080874737924e-4 5.486231942464053e-4
      5.555240245093018e-4 5.625116565312504e-4 5.695871821439703e-4 5.767517069127348e-4
      5.840063503091148e-4 5.913522458859010e-4 5.987905414542221e-4 6.063223992628939e-4
      6.139489961800235e-4 6.216715238768950e-4 6.294911890141730e-4 6.374092134304442e-4
      6.454268343331327e-4 6.535453044918171e-4 6.617658924339766e-4 6.700898826432021e-4
      6.785185757598990e-4 6.870532887845149e-4 6.956953552833244e-4 7.044461255968003e-4
      7.133069670506075e-4 7.222792641692505e-4 7.313644188924078e-4 7.405638507939905e-4
      7.498789973039484e-4 7.593113139328756e-4 7.688622744994358e-4 7.785333713606485e-4
      7.883261156450750e-4 7.982420374889334e-4 8.082826862751855e-4 8.184496308756318e-4
      8.287444598960503e-4 8.391687819244231e-4 8.497242257822721e-4 8.604124407791767e-4
      8.712350969704776e-4 8.821938854182198e-4 8.932905184553977e-4 9.045267299534965e-4
      9.159042755934244e-4 9.274249331398373e-4 9.390905027189119e-4 9.509028070996328e-4
      9.628636919785883e-4 9.749750262683763e-4 9.872387023896229e-4 9.996566365666688e-4
      1.012230769126997e-3 1.024963064804400e-3 1.037855513045981e-3 1.050910128323011e-3
      1.064128950445683e-3 1.077514044881851e-3 1.091067503079750e-3 1.104791442794799e-3
      1.118688008420502e-3 1.132759371323507e-3 1.147007730182901e-3 1.161435311333739e-3
      1.176044369114931e-3 1.190837186221480e-3 1.205816074061151e-3 1.220983373115649e-3
      1.236341453306304e-3 1.251892714364394e-3 1.267639586206101e-3 1.283584529312183e-3
      1.299730035112446e-3 1.316078626375014e-3 1.332632857600536e-3 1.349395315421322e-3
      1.366368619005508e-3 1.383555420466313e-3 1.400958405276430e-3 1.418580292687643e-3
      1.436423836155715e-3 1.454491823770611e-3 1.472787078692160e-3 1.491312459591160e-3
      1.510070861096071e-3 1.529065214245294e-3 1.548298486945147e-3 1.567773684433625e-3
      1.587493849749954e-3 1.607462064210088e-3 1.627681447888165e-3 1.648155160104015e-3
      1.668886399916831e-3 1.689878406625007e-3 1.711134460272303e-3 1.732657882160350e-3
      1.754452035367601e-3 1.776520325274841e-3 1.798866200097262e-3 1.821493151423270e-3
      1.844404714760046e-3 1.867604470085971e-3 1.891096042410022e-3 1.914883102338161e-3
      1.938969366646899e-3 1.963358598864044e-3 1.988054609856742e-3 2.013061258426962e-3
      2.038382451914412e-3 2.064022146807096e-3 2.089984349359507e-3 2.116273116218609e-3
      2.142892555057714e-3 2.169846825218293e-3 2.197140138359898e-3 2.224776759118243e-3
      2.252761005771540e-3 2.281097250915271e-3 2.309789922145381e-3 2.338843502750130e-3
      2.368262532410603e-3 2.398051607910028e-3 2.428215383852067e-3 2.458758573388072e-3
      2.489685948953551e-3 2.521002343013865e-3 2.552712648819288e-3 2.584821821169628e-3
      2.617334877188384e-3 2.650256897106708e-3 2.683593025057199e-3 2.717348469877663e-3
      2.751528505925039e-3 2.786138473899490e-3 2.821183781678930e-3 2.856669905164005e-3
      2.892602389133697e-3 2.928986848111741e-3 2.965828967243869e-3 3.003134503186153e-3
      3.040909285004490e-3 3.079159215085382e-3 3.117890270058234e-3 3.157108501729175e-3
      3.196820038026698e-3 3.237031083959149e-3 3.277747922584255e-3 3.318976915990899e-3
      3.360724506293173e-3 3.402997216637002e-3 3.445801652219387e-3 3.489144501320464e-3
      3.533032536348598e-3 3.577472614898541e-3 3.622471680822986e-3 3.668036765317542e-3
      3.714174988019353e-3 3.760893558119593e-3 3.808199775489882e-3 3.856101031822934e-3
      3.904604811787513e-3 3.953718694197907e-3 4.003450353198180e-3 4.053807559461216e-3
      4.104798181402961e-3 4.156430186411819e-3 4.208711642093626e-3 4.261650717532209e-3
      4.315255684565795e-3 4.369534919079557e-3 4.424496902314306e-3 4.480150222191750e-3
      4.536503574656358e-3 4.593565765034083e-3 4.651345709408287e-3 4.709852436012813e-3
      4.769095086642736e-3 4.829082918082754e-3 4.889825303553560e-3 4.951331734176479e-3
      5.013611820456422e-3 5.076675293783580e-3 5.140532007953978e-3 5.205191940709105e-3
      5.270665195295020e-3 5.336962002040943e-3 5.404092719957818e-3 5.472067838356907e-3
      5.540897978488742e-3 5.610593895202765e-3 5.681166478627750e-3 5.752626755873440e-3
      5.824985892753557e-3 5.898255195530434e-3 5.972446112681714e-3 6.047570236689126e-3
      6.123639305849899e-3 6.200665206110862e-3 6.278659972925621e-3 6.357635793135195e-3
      6.437605006872142e-3 6.518580109488824e-3 6.600573753509780e-3 6.683598750608683e-3
      6.767668073610265e-3 6.852794858517265e-3 6.938992406563028e-3 7.026274186289817e-3
      7.114653835653268e-3 7.204145164153429e-3 7.294762154992424e-3 7.386518967259446e-3
      7.479429938143102e-3 7.573509585171600e-3 7.668772608481218e-3 7.765233893113138e-3
      7.862908511339349e-3 7.961811725017682e-3 8.061958987976464e-3 8.163365948429316e-3
      8.266048451420092e-3 8.370022541298811e-3 8.475304464228564e-3 8.581910670723980e-3
      8.689857818221743e-3 8.799162773683243e-3 8.909842616230163e-3 9.021914639813104e-3
      9.135396355913727e-3 9.250305496281086e-3 9.366660015702116e-3 9.484478094807216e-3
      9.603778142910967e-3 9.724578800888569e-3 9.846898944088634e-3 9.970757685282370e-3
      1.009617437765010e-2 1.022316861780517e-2 1.035176024885597e-2 1.048196936350648e-2
      1.061381630719575e-2 1.074732168127700e-2 1.088250634623656e-2 1.101939142495333e-2
      1.115799830599940e-2 1.129834864698189e-2 1.144046437792713e-2 1.158436770470726e-2
      1.173008111250980e-2 1.187762736935123e-2 1.202702952963431e-2 1.217831093775059e-2
      1.233149523172788e-2 1.248660634692372e-2 1.264366851976549e-2 1.280270629153720e-2
      1.296374451221427e-2 1.312680834434633e-2 1.329192326698887e-2 1.345911507968454e-2
      1.362840990649416e-2 1.379983420007890e-2 1.397341474583339e-2 1.414917866607103e-2
      1.432715342426200e-2 1.450736682932430e-2 1.468984703996915e-2 1.487462256910075e-2
      1.506172228827140e-2 1.525117543219293e-2 1.544301160330447e-2 1.563726077639808e-2
      1.583395330330228e-2 1.603311991762453e-2 1.623479173955357e-2 1.643900028072182e-2
      1.664577744912934e-2 1.685515555412942e-2 1.706716731147688e-2 1.728184584844021e-2
      1.749922470897751e-2 1.771933785897805e-2 1.794221969156935e-2 1.816790503249116e-2
      1.839642914553721e-2 1.862782773806505e-2 1.886213696657558e-2 1.909939344236248e-2
      1.933963423723273e-2 1.958289688929938e-2 1.982921940884665e-2 2.007864028426942e-2
      2.033119848808695e-2 2.058693348303236e-2 2.084588522821897e-2 2.110809418538373e-2
      2.137360132520971e-2 2.164244813372773e-2 2.191467661879849e-2 2.219032931667675e-2
      2.246944929865727e-2 2.275208017780516e-2 2.303826611577033e-2 2.332805182968777e-2
      2.362148259916493e-2 2.391860427335645e-2 2.421946327812846e-2 2.452410662331260e-2
      2.483258191005126e-2 2.514493733823570e-2 2.546122171403697e-2 2.578148445753232e-2
      2.610577561042704e-2 2.643414584387344e-2 2.676664646638870e-2 2.710332943187144e-2
      2.744424734772007e-2 2.778945348305258e-2 2.813900177702985e-2 2.849294684728407e-2
      2.885134399845248e-2 2.921424923081917e-2 2.958171924906508e-2 2.995381147112806e-2
      3.033058403717499e-2 3.071209581868572e-2 3.109840642765234e-2 3.148957622589355e-2
      3.188566633448605e-2 3.228673864331525e-2 3.269285582074529e-2 3.310408132341147e-2
      3.352047940613525e-2 3.394211513196413e-2 3.436905438233822e-2 3.480136386738386e-2
      3.523911113633770e-2 3.568236458810119e-2 3.613119348192785e-2 3.658566794824560e-2
      3.704585899961432e-2 3.751183854182212e-2 3.798367938512057e-2 3.846145525560127e-2
      3.894524080671617e-2 3.943511163094176e-2 3.993114427159103e-2 4.043341623477337e-2
      4.094200600150474e-2 4.145699303997108e-2 4.197845781794474e-2 4.250648181535829e-2
      4.304114753703566e-2 4.358253852558353e-2 4.413073937444546e-2 4.468583574111927e-2
      4.524791436054166e-2 4.581706305864055e-2 4.639337076605782e-2 4.697692753204540e-2
      4.756782453853509e-2 4.816615411438643e-2 4.877200974981301e-2 4.938548611099035e-2
      5.000667905484817e-2 5.063568564404759e-2 5.127260416214801e-2 5.191753412896376e-2
      5.257057631611413e-2 5.323183276276965e-2 5.390140679159527e-2 5.457940302489533e-2
      5.526592740096079e-2 5.596108719062196e-2 5.666499101401047e-2 5.737774885753064e-2
      5.809947209104573e-2 5.883027348527946e-2 5.957026722943627e-2 6.031956894904443e-2
      6.107829572402190e-2 6.184656610697101e-2 6.262450014170224e-2 6.341221938199104e-2
      6.420984691057157e-2 6.501750735836769e-2 6.583532692396772e-2 6.666343339334274e-2
      6.750195615981315e-2 6.835102624426747e-2 6.921077631563357e-2 7.008134071160940e-2
      7.096285545965314e-2 7.185545829823737e-2 7.275928869837190e-2 7.367448788539537e-2
      7.460119886104282e-2 7.553956642578974e-2 7.648973720147700e-2 7.745185965422174e-2
      7.842608411761431e-2 7.941256281620940e-2 8.041144988931077e-2 8.142290141505553e-2
      8.244707543480278e-2 8.348413197782639e-2 8.453423308632134e-2 8.559754284072241e-2
      8.667422738534174e-2 8.776445495433027e-2 8.886839589796345e-2 8.998622270925983e-2
      9.111811005093308e-2 9.226423478268288e-2 9.342477598883068e-2 9.459991500630075e-2
      9.578983545295555e-2 9.699472325628600e-2 9.821476668246238e-2 9.945015636575254e-2
      1.007010853383076e-1 1.019677490603247e-1 1.032503454505877e-1 1.045490749173916e-1
      1.058641403898583e-1 1.071957473496429e-1 1.085441038630424e-1 1.099094206135054e-1
      1.112919109345515e-1 1.126917908431065e-1 1.141092790732537e-1 1.155445971104133e-1
      1.169979692259489e-1 1.184696225122100e-1 1.199597869180172e-1 1.214686952845902e-1
      1.229965833819314e-1 1.245436899456648e-1 1.261102567143380e-1 1.276965284671965e-1
      1.293027530624282e-1 1.309291814758945e-1 1.325760678403441e-1 1.342436694851217e-1
      1.359322469763773e-1 1.376420641577791e-1 1.393733881917405e-1 1.411264896011645e-1
      1.429016423117125e-1 1.446991236946076e-1 1.465192146099724e-1 1.483621994507156e-1
      1.502283661869686e-1 1.521180064110799e-1 1.540314153831797e-1 1.559688920773123e-1
      1.579307392281530e-1 1.599172633783111e-1 1.619287749262259e-1 1.639655881746700e-1
      1.660280213798565e-1 1.681163968011704e-1 1.702310407515201e-1 1.723722836483247e-1
      1.745404600651439e-1 1.767359087839532e-1 1.789589728480820e-1 1.812099996158135e-1
      1.834893408146592e-1 1.857973525963196e-1 1.881343955923304e-1 1.905008349704149e-1
      1.928970404915409e-1 1.953233865676954e-1 1.977802523203900e-1 2.002680216398963e-1
      2.027870832452323e-1 2.053378307448992e-1 2.079206626983828e-1 2.105359826784312e-1
      2.131841993341115e-1 2.158657264546644e-1 2.185809830341585e-1 2.213303933369577e-1
      2.241143869640164e-1 2.269333989200021e-1 2.297878696812687e-1 2.326782452646804e-1
      2.356049772973019e-1 2.385685230869684e-1 2.415693456937384e-1 2.446079140022497e-1
      2.476847027949829e-1 2.508001928264459e-1 2.539548708982953e-1 2.571492299353975e-1
      2.603837690628511e-1 2.636589936839762e-1 2.669754155592823e-1 2.703335528864357e-1
      2.737339303812251e-1 2.771770793595525e-1 2.806635378204516e-1 2.841938505301489e-1
      2.877685691071889e-1 2.913882521086212e-1 2.950534651172795e-1 2.987647808301537e-1
      3.025227791478739e-1 3.063280472653238e-1 3.101811797633875e-1 3.140827787018579e-1
      3.180334537135074e-1 3.220338220993431e-1 3.260845089250652e-1 3.301861471187306e-1
      3.343393775696521e-1 3.385448492285381e-1 3.428032192088905e-1 3.471151528896832e-1
      3.514813240193257e-1 3.559024148209406e-1 3.603791160989610e-1 3.649121273470681e-1
      3.695021568574934e-1 3.741499218316851e-1 3.788561484923768e-1 3.836215721970599e-1
      3.884469375528823e-1 3.933329985329995e-1 3.982805185943790e-1 4.032902707970968e-1
      4.083630379251278e-1 4.134996126086550e-1 4.187007974479244e-1 4.239674051386480e-1
      4.293002585989925e-1 4.347001910981623e-1 4.401680463865947e-1 4.457046788278046e-1
      4.513109535318739e-1 4.569877464906317e-1 4.627359447145284e-1 4.685564463712294e-1
      4.744501609259622e-1 4.804180092836153e-1 4.864609239326368e-1 4.925798490907364e-1
      4.987757408524168e-1 5.050495673383736e-1 5.114023088467573e-1 5.178349580063543e-1
      5.243485199316842e-1 5.309440123800479e-1 5.376224659105610e-1 5.443849240451728e-1
      5.512324434317266e-1 5.581660940090586e-1 5.651869591741764e-1 5.722961359515478e-1
      5.794947351645064e-1 5.867838816088255e-1 5.941647142284680e-1 6.016383862935452e-1
      6.092060655805246e-1 6.168689345546894e-1 6.246281905549079e-1 6.324850459807175e-1
      6.404407284817615e-1 6.484964811496186e-1 6.566535627120306e-1 6.649132477295883e-1
      6.732768267948815e-1 6.817456067341525e-1 6.903209108114990e-1 6.990040789356277e-1
      7.077964678692245e-1 7.166994514409506e-1 7.257144207600994e-1 7.348427844339707e-1
      7.440859687879575e-1 7.534454180884223e-1 7.629225947683615e-1 7.725189796559098e-1
      7.822360722057327e-1 7.920753907333081e-1 8.020384726521755e-1 8.121268747141562e-1
      8.223421732525944e-1 8.326859644286731e-1 8.431598644808050e-1 8.537655099771840e-1
      8.645045580714982e-1 8.753786867618572e-1 8.863895951529964e-1 8.975390037217501e-1
      9.088286545858928e-1 9.202603117763424e-1 9.318357615127894e-1 9.435568124828093e-1
      9.554252961244590e-1 9.674430669124561e-1 9.796120026479382e-1 9.919340047518684e-1
      1.004410998562148e0 1.017044933634442e0 1.029837784046810e0 1.042791548708158e0
      1.055908251670566e0 1.069189942445561e0 1.082638696324345e0 1.096256614702076e0
      1.110045825406207e0 1.124008483028961e0 1.138146769264005e0 1.152462893247320e0
      1.166959091902410e0 1.181637630289809e0 1.196500801960998e0 1.211550929316796e0
      1.226790363970217e0 1.242221487113933e0 1.257846709892332e0
      </PP_RAB>
  </PP_MESH>
  <PP_NLCC columns="4">
    2.110741939545647e0 2.110741939479359e0 2.110741939411394e0 2.110741939341708e0
    2.110741939270258e0 2.110741939196999e0 2.110741939121885e0 2.110741939044871e0
    2.110741938965905e0 2.110741938884943e0 2.110741938801929e0 2.110741938716814e0
    2.110741938629545e0 2.110741938540067e0 2.110741938448323e0 2.110741938354257e0
    2.110741938257809e0 2.110741938158920e0 2.110741938057527e0 2.110741937953568e0
    2.110741937846977e0 2.110741937737688e0 2.110741937625631e0 2.110741937510738e0
    2.110741937392937e0 2.110741937272154e0 2.110741937148313e0 2.110741937021337e0
    2.110741936891146e0 2.110741936757660e0 2.110741936620793e0 2.110741936480463e0
    2.110741936336581e0 2.110741936189055e0 2.110741936037796e0 2.110741935882706e0
    2.110741935723691e0 2.110741935560650e0 2.110741935393482e0 2.110741935222083e0
    2.110741935046343e0 2.110741934866156e0 2.110741934681407e0 2.110741934491980e0
    2.110741934297758e0 2.110741934098620e0 2.110741933894441e0 2.110741933685093e0
    2.110741933470444e0 2.110741933250363e0 2.110741933024709e0 2.110741932793344e0
    2.110741932556121e0 2.110741932312893e0 2.110741932063508e0 2.110741931807809e0
    2.110741931545637e0 2.110741931276829e0 2.110741931001216e0 2.110741930718624e0
    2.110741930428880e0 2.110741930131800e0 2.110741929827201e0 2.110741929514889e0
    2.110741929194672e0 2.110741928866349e0 2.110741928529714e0 2.110741928184556e0
    2.110741927830662e0 2.110741927467807e0 2.110741927095769e0 2.110741926714311e0
    2.110741926323197e0 2.110741925922182e0 2.110741925511014e0 2.110741925089439e0
    2.110741924657191e0 2.110741924214000e0 2.110741923759591e0 2.110741923293677e0
    2.110741922815969e0 2.110741922326168e0 2.110741921823967e0 2.110741921309054e0
    2.110741920781105e0 2.110741920239791e0 2.110741919684774e0 2.110741919115706e0
    2.110741918532232e0 2.110741917933987e0 2.110741917320598e0 2.110741916691680e0
    2.110741916046842e0 2.110741915385680e0 2.110741914707780e0 2.110741914012720e0
    2.110741913300064e0 2.110741912569365e0 2.110741911820170e0 2.110741911052009e0
    2.110741910264402e0 2.110741909456856e0 2.110741908628868e0 2.110741907779918e0
    2.110741906909477e0 2.110741906017001e0 2.110741905101932e0 2.110741904163698e0
    2.110741903201712e0 2.110741902215374e0 2.110741901204066e0 2.110741900167157e0
    2.110741899103998e0 2.110741898013926e0 2.110741896896259e0 2.110741895750296e0
    2.110741894575324e0 2.110741893370608e0 2.110741892135394e0 2.110741890868911e0
    2.110741889570366e0 2.110741888238948e0 2.110741886873825e0 2.110741885474145e0
    2.110741884039030e0 2.110741882567586e0 2.110741881058892e0 2.110741879512006e0
    2.110741877925960e0 2.110741876299763e0 2.110741874632398e0 2.110741872922824e0
    2.110741871169972e0 2.110741869372747e0 2.110741867530023e0 2.110741865640652e0
    2.110741863703450e0 2.110741861717209e0 2.110741859680685e0 2.110741857592607e0
    2.110741855451668e0 2.110741853256532e0 2.110741851005825e0 2.110741848698142e0
    2.110741846332039e0 2.110741843906037e0 2.110741841418623e0 2.110741838868237e0
    2.110741836253289e0 2.110741833572144e0 2.110741830823124e0 2.110741828004513e0
    2.110741825114548e0 2.110741822151424e0 2.110741819113288e0 2.110741815998241e0
    2.110741812804336e0 2.110741809529577e0 2.110741806171917e0 2.110741802729258e0
    2.110741799199447e0 2.110741795580279e0 2.110741791869491e0 2.110741788064765e0
    2.110741784163721e0 2.110741780163921e0 2.110741776062866e0 2.110741771857993e0
    2.110741767546672e0 2.110741763126210e0 2.110741758593843e0 2.110741753946739e0
    2.110741749181994e0 2.110741744296627e0 2.110741739287588e0 2.110741734151744e0
    2.110741728885885e0 2.110741723486721e0 2.110741717950876e0 2.110741712274891e0
    2.110741706455217e0 2.110741700488218e0 2.110741694370163e0 2.110741688097229e0
    2.110741681665495e0 2.110741675070940e0 2.110741668309445e0 2.110741661376780e0
    2.110741654268615e0 2.110741646980506e0 2.110741639507897e0 2.110741631846119e0
    2.110741623990381e0 2.110741615935774e0 2.110741607677265e0 2.110741599209689e0
    2.110741590527757e0 2.110741581626040e0 2.110741572498976e0 2.110741563140858e0
    2.110741553545840e0 2.110741543707921e0 2.110741533620955e0 2.110741523278636e0
    2.110741512674499e0 2.110741501801919e0 2.110741490654097e0 2.110741479224068e0
    2.110741467504684e0 2.110741455488625e0 2.110741443168377e0 2.110741430536240e0
    2.110741417584320e0 2.110741404304520e0 2.110741390688540e0 2.110741376727871e0
    2.110741362413785e0 2.110741347737337e0 2.110741332689352e0 2.110741317260426e0
    2.110741301440917e0 2.110741285220933e0 2.110741268590339e0 2.110741251538740e0
    2.110741234055477e0 2.110741216129624e0 2.110741197749975e0 2.110741178905044e0
    2.110741159583051e0 2.110741139771920e0 2.110741119459267e0 2.110741098632398e0
    2.110741077278294e0 2.110741055383608e0 2.110741032934657e0 2.110741009917407e0
    2.110740986317474e0 2.110740962120105e0 2.110740937310178e0 2.110740911872184e0
    2.110740885790224e0 2.110740859047997e0 2.110740831628788e0 2.110740803515458e0
    2.110740774690437e0 2.110740745135707e0 2.110740714832795e0 2.110740683762762e0
    2.110740651906188e0 2.110740619243161e0 2.110740585753267e0 2.110740551415571e0
    2.110740516208614e0 2.110740480110389e0 2.110740443098334e0 2.110740405149314e0
    2.110740366239610e0 2.110740326344904e0 2.110740285440260e0 2.110740243500110e0
    2.110740200498241e0 2.110740156407775e0 2.110740111201153e0 2.110740064850123e0
    2.110740017325710e0 2.110739968598214e0 2.110739918637175e0 2.110739867411367e0
    2.110739814888774e0 2.110739761036565e0 2.110739705821084e0 2.110739649207816e0
    2.110739591161378e0 2.110739531645489e0 2.110739470622950e0 2.110739408055619e0
    2.110739343904390e0 2.110739278129167e0 2.110739210688839e0 2.110739141541252e0
    2.110739070643187e0 2.110738997950331e0 2.110738923417250e0 2.110738846997357e0
    2.110738768642887e0 2.110738688304868e0 2.110738605933084e0 2.110738521476052e0
    2.110738434880982e0 2.110738346093751e0 2.110738255058863e0 2.110738161719422e0
    2.110738066017083e0 2.110737967892032e0 2.110737867282939e0 2.110737764126917e0
    2.110737658359494e0 2.110737549914560e0 2.110737438724334e0 2.110737324719320e0
    2.110737207828261e0 2.110737087978095e0 2.110736965093915e0 2.110736839098913e0
    2.110736709914339e0 2.110736577459450e0 2.110736441651456e0 2.110736302405475e0
    2.110736159634472e0 2.110736013249213e0 2.110735863158203e0 2.110735709267630e0
    2.110735551481308e0 2.110735389700618e0 2.110735223824441e0 2.110735053749100e0
    2.110734879368294e0 2.110734700573029e0 2.110734517251554e0 2.110734329289288e0
    2.110734136568750e0 2.110733938969483e0 2.110733736367984e0 2.110733528637620e0
    2.110733315648556e0 2.110733097267667e0 2.110732873358460e0 2.110732643780985e0
    2.110732408391752e0 2.110732167043635e0 2.110731919585785e0 2.110731665863536e0
    2.110731405718305e0 2.110731138987495e0 2.110730865504392e0 2.110730585098063e0
    2.110730297593248e0 2.110730002810248e0 2.110729700564817e0 2.110729390668046e0
    2.110729072926241e0 2.110728747140806e0 2.110728413108119e0 2.110728070619402e0
    2.110727719460591e0 2.110727359412204e0 2.110726990249203e0 2.110726611740855e0
    2.110726223650582e0 2.110725825735820e0 2.110725417747866e0 2.110724999431718e0
    2.110724570525919e0 2.110724130762397e0 2.110723679866289e0 2.110723217555779e0
    2.110722743541911e0 2.110722257528421e0 2.110721759211540e0 2.110721248279813e0
    2.110720724413897e0 2.110720187286368e0 2.110719636561514e0 2.110719071895121e0
    2.110718492934264e0 2.110717899317086e0 2.110717290672566e0 2.110716666620293e0
    2.110716026770225e0 2.110715370722450e0 2.110714698066927e0 2.110714008383240e0
    2.110713301240328e0 2.110712576196218e0 2.110711832797753e0 2.110711070580298e0
    2.110710289067462e0 2.110709487770793e0 2.110708666189472e0 2.110707823810007e0
    2.110706960105903e0 2.110706074537341e0 2.110705166550836e0 2.110704235578890e0
    2.110703281039644e0 2.110702302336505e0 2.110701298857784e0 2.110700269976304e0
    2.110699215049010e0 2.110698133416576e0 2.110697024402980e0 2.110695887315091e0
    2.110694721442230e0 2.110693526055732e0 2.110692300408484e0 2.110691043734462e0
    2.110689755248252e0 2.110688434144560e0 2.110687079597706e0 2.110685690761109e0
    2.110684266766761e0 2.110682806724681e0 2.110681309722360e0 2.110679774824190e0
    2.110678201070884e0 2.110676587478868e0 2.110674933039674e0 2.110673236719310e0
    2.110671497457606e0 2.110669714167560e0 2.110667885734653e0 2.110666011016160e0
    2.110664088840425e0 2.110662118006141e0 2.110660097281588e0 2.110658025403874e0
    2.110655901078139e0 2.110653722976747e0 2.110651489738459e0 2.110649199967581e0
    2.110646852233091e0 2.110644445067746e0 2.110641976967167e0 2.110639446388897e0
    2.110636851751436e0 2.110634191433259e0 2.110631463771794e0 2.110628667062393e0
    2.110625799557257e0 2.110622859464356e0 2.110619844946299e0 2.110616754119192e0
    2.110613585051456e0 2.110610335762630e0 2.110607004222124e0 2.110603588347955e0
    2.110600086005447e0 2.110596495005895e0 2.110592813105202e0 2.110589038002473e0
    2.110585167338582e0 2.110581198694693e0 2.110577129590757e0 2.110572957483956e0
    2.110568679767118e0 2.110564293767089e0 2.110559796743065e0 2.110555185884875e0
    2.110550458311231e0 2.110545611067927e0 2.110540641125997e0 2.110535545379818e0
    2.110530320645174e0 2.110524963657271e0 2.110519471068692e0 2.110513839447309e0
    2.110508065274143e0 2.110502144941168e0 2.110496074749050e0 2.110489850904847e0
    2.110483469519635e0 2.110476926606083e0 2.110470218075963e0 2.110463339737599e0
    2.110456287293249e0 2.110449056336422e0 2.110441642349132e0 2.110434040699072e0
    2.110426246636726e0 2.110418255292403e0 2.110410061673206e0 2.110401660659901e0
    2.110393047003734e0 2.110384215323156e0 2.110375160100458e0 2.110365875678332e0
    2.110356356256296e0 2.110346595887159e0 2.110336588473690e0 2.110326327763253e0
    2.110315807346240e0 2.110305020650479e0 2.110293960937098e0 2.110282621297644e0
    2.110270994648214e0 2.110259073725641e0 2.110246851083427e0 2.110234319086929e0
    2.110221469907304e0 2.110208295519295e0 2.110194787693190e0 2.110180937991954e0
    2.110166737764833e0 2.110152178142503e0 2.110137250030954e0 2.110121944106635e0
    2.110106250809897e0 2.110090160339704e0 2.110073662646544e0 2.110056747427059e0
    2.110039404117714e0 2.110021621887607e0 2.110003389631531e0 2.109984695964285e0
    2.109965529212081e0 2.109945877406367e0 2.109925728275965e0 2.109905069239443e0
    2.109883887397207e0 2.109862169523544e0 2.109839902058580e0 2.109817071099457e0
    2.109793662392009e0 2.109769661321753e0 2.109745052904795e0 2.109719821778693e0
    2.109693952192462e0 2.109667427997276e0 2.109640232636181e0 2.109612349133509e0
    2.109583760085032e0 2.109554447646694e0 2.109524393523516e0 2.109493578958174e0
    2.109461984719490e0 2.109429591090514e0 2.109396377856100e0 2.109362324290912e0
    2.109327409145466e0 2.109291610634033e0 2.109254906420470e0 2.109217273604352e0
    2.109178688707440e0 2.109139127658244e0 2.109098565777597e0 2.109056977763193e0
    2.109014337674124e0 2.108970618914336e0 2.108925794216522e0 2.108879835625078e0
    2.108832714479040e0 2.108784401393752e0 2.108734866243300e0 2.108684078141647e0
    2.108632005423041e0 2.108578615623332e0 2.108523875459230e0 2.108467750807667e0
    2.108410206685190e0 2.108351207225771e0 2.108290715659444e0 2.108228694288599e0
    2.108165104465230e0 2.108099906567185e0 2.108033059973414e0 2.107964523039038e0
    2.107894253069899e0 2.107822206295488e0 2.107748337842993e0 2.107672601708792e0
    2.107594950730392e0 2.107515336557688e0 2.107433709622847e0 2.107350019109766e0
    2.107264212923232e0 2.107176237656320e0 2.107086038558220e0 2.106993559499974e0
    2.106898742940505e0 2.106801529890887e0 2.106701859878649e0 2.106599670910245e0
    2.106494899433237e0 2.106387480297475e0 2.106277346715149e0 2.106164430219679e0
    2.106048660624234e0 2.105929965978683e0 2.105808272525449e0 2.105683504654825e0
    2.105555584858540e0 2.105424433682726e0 2.105289969679320e0 2.105152109356697e0
    2.105010767128566e0 2.104865855262142e0 2.104717283824804e0 2.104564960629373e0
    2.104408791178304e0 2.104248678606371e0 2.104084523621845e0 2.103916224446548e0
    2.103743676754244e0 2.103566773607558e0 2.103385405393419e0 2.103199459756901e0
    2.103008821533570e0 2.102813372680186e0 2.102612992203463e0 2.102407556087555e0
    2.102196937219549e0 2.101981005313268e0 2.101759626831032e0 2.101532664904022e0
    2.101299979250273e0 2.101061426090947e0 2.100816858064638e0 2.100566124139478e0
    2.100309069523525e0 2.100045535572546e0 2.099775359696020e0 2.099498375260754e0
    2.099214411492345e0 2.098923293374238e0 2.098624841544453e0 2.098318872189919e0
    2.098005196938450e0 2.097683622748041e0 2.097353951793707e0 2.097015981351756e0
    2.096669503681260e0 2.096314305902983e0 2.095950169875413e0 2.095576872068026e0
    2.095194183431606e0 2.094801869265748e0 2.094399689083259e0 2.093987396471550e0
    2.093564738950907e0 2.093131457829621e0 2.092687288055869e0 2.092231958066310e0
    2.091765189631321e0 2.091286697696886e0 2.090796190222965e0 2.090293368018315e0
    2.089777924571818e0 2.089249545880066e0 2.088707910271269e0 2.088152688225415e0
    2.087583542190582e0 2.087000126395335e0 2.086402086657230e0 2.085789060187223e0
    2.085160675390081e0 2.084516551660626e0 2.083856299175811e0 2.083179518682502e0
    2.082485801281024e0 2.081774728204306e0 2.081045870592602e0 2.080298789263783e0
    2.079533034479085e0 2.078748145704311e0 2.077943651366380e0 2.077119068605249e0
    2.076273903021154e0 2.075407648417038e0 2.074519786536240e0 2.073609786795379e0
    2.072677106012365e0 2.071721188129521e0 2.070741463931878e0 2.069737350760440e0
    2.068708252220595e0 2.067653557885574e0 2.066572642994915e0 2.065464868148036e0
    2.064329578992789e0 2.063166105909211e0 2.061973763688192e0 2.060751851205428e0
    2.059499651090415e0 2.058216429390714e0 2.056901435231422e0 2.055553900469985e0
    2.054173039346364e0 2.052758048128744e0 2.051308104754719e0 2.049822368468246e0
    2.048299979452318e0 2.046740058457640e0 2.045141706427319e0 2.043504004117871e0
    2.041826011716610e0 2.040106768455691e0 2.038345292222989e0 2.036540579170073e0
    2.034691603317539e0 2.032797316157910e0 2.030856646256542e0 2.028868498850711e0
    2.026831755447353e0 2.024745273419776e0 2.022607885603740e0 2.020418399893408e0
    2.018175598837553e0 2.015878239236603e0 2.013525051740973e0 2.011114740451355e0
    2.008645982521478e0 2.006117427764065e0 2.003527698260630e0 2.000875387975878e0
    1.998159062377471e0 1.995377258062000e0 1.992528482388054e0 1.989611213117277e0
    1.986623898064469e0 1.983564954757704e0 1.980432770109610e0 1.977225700100999e0
    1.973942069478017e0 1.970580171464183e0 1.967138267488644e0 1.963614586932132e0
    1.960007326892100e0 1.956314651968698e0 1.952534694073223e0 1.948665552260866e0
    1.944705292589593e0 1.940651948007116e0 1.936503518268042e0 1.932257969883315e0
    1.927913236104244e0 1.923467216943477e0 1.918917779235374e0 1.914262756738428e0
    1.909499950282391e0 1.904627127962977e0 1.899642025387085e0 1.894542345971640e0
    1.889325761299273e0 1.883989911534202e0 1.878532405901810e0 1.872950823235572e0
    1.867242712595107e0 1.861405593959311e0 1.855436958998650e0 1.849334271930865e0
    1.843094970464491e0 1.836716466834765e0 1.830196148936628e0 1.823531381559729e0
    1.816719507730470e0 1.809757850166313e0 1.802643712847735e0 1.795374382713367e0
    1.787947131484025e0 1.780359217621507e0 1.772607888428185e0 1.764690382293550e0
    1.756603931094079e0 1.748345762752854e0 1.739913103965590e0 1.731303183099785e0
    1.722513233273864e0 1.713540495623301e0 1.704382222760767e0 1.695035682437495e0
    1.685498161413052e0 1.675766969540818e0 1.665839444076458e0 1.655712954216710e0
    1.645384905875801e0 1.634852746706716e0 1.624113971374521e0 1.613166127088830e0
    1.602006819402295e0 1.590633718281957e0 1.579044564459888e0 1.567237176069466e0
    1.555209455573161e0 1.542959396987402e0 1.530485093409670e0 1.517784744852385e0
    1.504856666387688e0 1.491699296606490e0 1.478311206394471e0 1.464691108026923e0
    1.450837864583370e0 1.436750499681982e0 1.422428207532645e0 1.407870363306324e0
    1.393076533817122e0 1.378046488511869e0 1.362780210760606e0 1.347277909439563e0
    1.331540030796346e0 1.315567270585145e0 1.299360586457491e0 1.282921210591863e0
    1.266250662542901e0 1.249350762288316e0 1.232223643448775e0 1.214871766652929e0
    1.197297933016614e0 1.179505297701764e0 1.161497383516944e0 1.143278094517671e0
    1.124851729560543e0 1.106222995761070e0 1.087397021800609e0 1.068379371023180e0
    1.049176054258157e0 1.029793542299752e0 1.010238777969110e0 9.905191876793978e-1
    9.706426924188170e-1 9.506177180608779e-1 9.304532049054279e-1 9.101586163482425e-1
    8.897439465710338e-1 8.692197271378305e-1 8.485970323779346e-1 8.278874834297124e-1
    8.071032508139524e-1 7.862570553999484e-1 7.653621676222075e-1 7.444324048008611e-1
    7.234821264141589e-1 7.025262271675306e-1 6.815801277001389e-1 6.606597627670249e-1
    6.397815667330875e-1 6.189624562138677e-1 5.982198096982546e-1 5.775714439892675e-1
    5.570355873015719e-1 5.366308488584707e-1 5.163761848365898e-1 4.962908605141394e-1
    4.763944084880113e-1 4.567065828366844e-1 4.372473091201229e-1 4.180366301243766e-1
    3.990946472782484e-1 3.804414576917761e-1 3.620970867919323e-1 3.440814165600926e-1
    3.264141094082524e-1 3.091145277674382e-1 2.922016495018374e-1 2.756939793063435e-1
    2.596094562935510e-1 2.439653580285192e-1 2.287782013263207e-1 2.140636401880389e-1
    1.998363613156648e-1 1.861099777151035e-1 1.728969209687635e-1 1.602083328350648e-1
    1.480539569108544e-1 1.364420311738938e-1 1.253791823056841e-1 1.148703227788852e-1
    1.049185517780043e-1 9.552506110542648e-2 8.668904730630842e-2 7.840763132396031e-2
    7.067578707039285e-2 6.348628036329076e-2 5.682961973861254e-2 5.069402069541905e-2
    4.506538496411864e-2 3.992729640855734e-2 3.526103517387348e-2 3.104561167287541e-2
    2.725782196116922e-2 2.387232598240568e-2 2.086175006679122e-2 1.819681493556581e-2
    1.584649029845703e-2 1.377848071398861e-2 1.196180572226985e-2 1.036844844086501e-2
    8.973187252343596e-3 7.753357244600442e-3 6.688627292982680e-3 5.760792294575568e-3
    4.953580014962827e-3 4.252471967708715e-3 3.644537715931393e-3 3.118281962888713e-3
    2.663503783727676e-3 2.271167342703620e-3 1.933283438568230e-3 1.642801224723797e-3
    1.393509459487006e-3 1.179946654777222e-3 9.973195080790223e-4 8.414290220920195e-4
    7.086037385034169e-4 5.956395362897489e-4 4.997454704207867e-4 4.184951533590326e-4
    3.497832089404534e-4 2.917863557378233e-4 2.429287045408213e-4 2.018508818695634e-4
    1.673826182389803e-4 1.385184660193770e-4 1.143963370278345e-4 9.427857431141449e-5
    7.753529584271329e-5 6.362976996437865e-5 5.210560334635945e-5 4.257554191942525e-5
    3.471170371357541e-5 2.823707976144829e-5 2.291815523993996e-5 1.855851784732114e-5
    1.499333408317098e-5 1.208458665867399e-5 9.716977764425740e-6 7.794413415202693e-6
    6.236993632315990e-6 4.978441871942283e-6 3.963914920646845e-6 3.148141515451654e-6
    2.493844262669479e-6 1.970405083332495e-6 1.552739457525909e-6 1.220349227222258e-6
    9.565276967490350e-7 7.476942885990267e-7 5.828391139177911e-7 4.530605428387815e-7
    3.511812481874150e-7 2.714302824065164e-7 2.091805645487260e-7 1.607327318154764e-7
    1.231376757707193e-7 9.405126190682056e-8 7.161574521473848e-8 5.436326411144520e-8
    4.113753872409517e-8 3.103053340709664e-8 2.333138197242689e-8 1.748533030175245e-8
    1.306083613992115e-8 9.723289942129945e-9 7.214092431679113e-9 5.334051686686162e-9
    3.930251787378297e-9 2.885702112195616e-9 2.111206277371811e-9 1.538996782204069e-9
    1.117769349118567e-9 8.088228936729337e-10 5.830697136896684e-10 4.187281276130105e-10
    2.995483432973240e-10 2.134534164175071e-10 1.515021157360559e-10 1.071004785194367e-10
    7.540474973784653e-11 5.287102720469470e-11 3.691691850339089e-11 2.566837648528666e-11
    1.777104437252053e-11 1.225025528513107e-11 8.407574452700391e-12 5.744671113603427e-12
    3.907542113415257e-12 2.645824969562425e-12 1.783249505401768e-12 1.196274926618888e-12
    7.987149649097804e-13 5.307235315206973e-13 3.509409593426161e-13 2.309203374182338e-13
    1.511909036733166e-13 9.849114190565194e-14 6.383356794242379e-14 4.115794123351753e-14
    2.639870428832788e-14 1.684254139501856e-14 1.068808764888550e-14 6.745758798160050e-15
    4.234194395432392e-15 2.642958650068183e-15 1.640438113760228e-15 1.012392748366258e-15
    6.211942592020581e-16 3.789346128896287e-16 2.297885747484579e-16 1.385123003119996e-16
    8.298741142695498e-17 4.941589184202464e-17 2.924296753335822e-17 1.719637523061361e-17
    1.004825993784680e-17 5.833687479151788e-18 3.364801291285096e-18 1.927990150564198e-18
    1.097347169021497e-18 6.203566523704143e-19 3.483060127311809e-19 1.942076862757606e-19
    1.075280050360649e-19 5.911407886974404e-20 3.226566533201176e-20 1.748392235517364e-20
    9.405117943988422e-21 5.022412687691180e-21 2.662273023495665e-21 1.401359583874707e-21
    7.326096121875205e-22 3.782713406690963e-22 1.937541932780633e-22 9.843896484762896e-23
    4.960239820855652e-23 0.000000000000000e0 0.000000000000000e0 0.000000000000000e0
    0.000000000000000e0 0.000000000000000e0 0.000000000000000e0 0.000000000000000e0
    0.000000000000000e0 0.000000000000000e0 0.000000000000000e0 0.000000000000000e0
    0.000000000000000e0 0.000000000000000e0 0.000000000000000e0 0.000000000000000e0
    0.000000000000000e0 0.000000000000000e0 0.000000000000000e0 0.000000000000000e0
    0.000000000000000e0 0.000000000000000e0 0.000000000000000e0 0.000000000000000e0
    0.000000000000000e0 0.000000000000000e0 0.000000000000000e0 0.000000000000000e0
    0.000000000000000e0 0.000000000000000e0 0.000000000000000e0 0.000000000000000e0
    0.000000000000000e0 0.000000000000000e0 0.000000000000000e0 0.000000000000000e0
    0.000000000000000e0 0.000000000000000e0 0.000000000000000e0 0.000000000000000e0
    0.000000000000000e0 0.000000000000000e0 0.000000000000000e0 0.000000000000000e0
    0.000000000000000e0 0.000000000000000e0 0.000000000000000e0 0.000000000000000e0
    0.000000000000000e0 0.000000000000000e0 0.000000000000000e0 0.000000000000000e0
    0.000000000000000e0 0.000000000000000e0 0.000000000000000e0 0.000000000000000e0
    0.000000000000000e0 0.000000000000000e0 0.000000000000000e0 0.000000000000000e0
    0.000000000000000e0 0.000000000000000e0 0.000000000000000e0 0.000000000000000e0
    0.000000000000000e0 0.000000000000000e0 0.000000000000000e0 0.000000000000000e0
    0.000000000000000e0 0.000000000000000e0 0.000000000000000e0 0.000000000000000e0
    0.000000000000000e0 0.000000000000000e0 0.000000000000000e0 0.000000000000000e0
    0.000000000000000e0 0.000000000000000e0 0.000000000000000e0 0.000000000000000e0
    0.000000000000000e0 0.000000000000000e0 0.000000000000000e0 0.000000000000000e0
    0.000000000000000e0 0.000000000000000e0 0.000000000000000e0 0.000000000000000e0
    0.000000000000000e0 0.000000000000000e0 0.000000000000000e0 0.000000000000000e0
    0.000000000000000e0 0.000000000000000e0 0.000000000000000e0 0.000000000000000e0
    0.000000000000000e0 0.000000000000000e0 0.000000000000000e0 0.000000000000000e0
    0.000000000000000e0 0.000000000000000e0 0.000000000000000e0 0.000000000000000e0
    0.000000000000000e0 0.000000000000000e0 0.000000000000000e0 0.000000000000000e0
    0.000000000000000e0 0.000000000000000e0 0.000000000000000e0 0.000000000000000e0
    0.000000000000000e0 0.000000000000000e0 0.000000000000000e0 0.000000000000000e0
    0.000000000000000e0 0.000000000000000e0 0.000000000000000e0 0.000000000000000e0
    0.000000000000000e0 0.000000000000000e0 0.000000000000000e0 0.000000000000000e0
    0.000000000000000e0 0.000000000000000e0 0.000000000000000e0 0.000000000000000e0
    0.000000000000000e0 0.000000000000000e0 0.000000000000000e0 0.000000000000000e0
    0.000000000000000e0 0.000000000000000e0 0.000000000000000e0 0.000000000000000e0
    0.000000000000000e0 0.000000000000000e0 0.000000000000000e0 0.000000000000000e0
    0.000000000000000e0 0.000000000000000e0 0.000000000000000e0 0.000000000000000e0
    0.000000000000000e0 0.000000000000000e0 0.000000000000000e0 0.000000000000000e0
    0.000000000000000e0 0.000000000000000e0 0.000000000000000e0 0.000000000000000e0
    0.000000000000000e0 0.000000000000000e0 0.000000000000000e0 0.000000000000000e0
    0.000000000000000e0 0.000000000000000e0 0.000000000000000e0 0.000000000000000e0
    0.000000000000000e0 0.000000000000000e0 0.000000000000000e0 0.000000000000000e0
    0.000000000000000e0 0.000000000000000e0 0.000000000000000e0 0.000000000000000e0
    0.000000000000000e0 0.000000000000000e0 0.000000000000000e0 0.000000000000000e0
    0.000000000000000e0 0.000000000000000e0 0.000000000000000e0 0.000000000000000e0
    0.000000000000000e0 0.000000000000000e0 0.000000000000000e0 0.000000000000000e0
    0.000000000000000e0 0.000000000000000e0 0.000000000000000e0 0.000000000000000e0
    0.000000000000000e0 0.000000000000000e0 0.000000000000000e0 0.000000000000000e0
    0.000000000000000e0 0.000000000000000e0 0.000000000000000e0 0.000000000000000e0
    0.000000000000000e0 0.000000000000000e0 0.000000000000000e0 0.000000000000000e0
    0.000000000000000e0 0.000000000000000e0 0.000000000000000e0 0.000000000000000e0
    0.000000000000000e0 0.000000000000000e0 0.000000000000000e0 0.000000000000000e0
    0.000000000000000e0 0.000000000000000e0 0.000000000000000e0 0.000000000000000e0
    0.000000000000000e0 0.000000000000000e0 0.000000000000000e0 0.000000000000000e0
    0.000000000000000e0 0.000000000000000e0 0.000000000000000e0
    </PP_NLCC>
  <PP_LOCAL columns="4">
    -3.937316773965467e1 -3.937316773920425e1 -3.937316773875652e1 -3.937316773831093e1
    -3.937316773786690e1 -3.937316773742392e1 -3.937316773698143e1 -3.937316773653892e1
    -3.937316773609585e1 -3.937316773565171e1 -3.937316773520596e1 -3.937316773475809e1
    -3.937316773430762e1 -3.937316773385401e1 -3.937316773339674e1 -3.937316773293535e1
    -3.937316773246930e1 -3.937316773199812e1 -3.937316773152130e1 -3.937316773103834e1
    -3.937316773054874e1 -3.937316773005202e1 -3.937316772954767e1 -3.937316772903521e1
    -3.937316772851413e1 -3.937316772798393e1 -3.937316772744412e1 -3.937316772689419e1
    -3.937316772633365e1 -3.937316772576198e1 -3.937316772516968e1 -3.937316772457624e1
    -3.937316772397979e1 -3.937316772338647e1 -3.937316772275999e1 -3.937316772210554e1
    -3.937316772143453e1 -3.937316772079069e1 -3.937316772008640e1 -3.937316771937768e1
    -3.937316771863762e1 -3.937316771787881e1 -3.937316771714766e1 -3.937316771635114e1
    -3.937316771553444e1 -3.937316771471230e1 -3.937316771385412e1 -3.937316771302375e1
    -3.937316771212283e1 -3.937316771119909e1 -3.937316771025197e1 -3.937316770929810e1
    -3.937316770833819e1 -3.937316770731865e1 -3.937316770629096e1 -3.937316770521957e1
    -3.937316770412107e1 -3.937316770305040e1 -3.937316770189698e1 -3.937316770071437e1
    -3.937316769950181e1 -3.937316769827896e1 -3.937316769700475e1 -3.937316769573752e1
    -3.937316769439896e1 -3.937316769304783e1 -3.937316769164119e1 -3.937316769019894e1
    -3.937316768872018e1 -3.937316768726860e1 -3.937316768571565e1 -3.937316768412337e1
    -3.937316768249079e1 -3.937316768084195e1 -3.937316767912630e1 -3.937316767741082e1
    -3.937316767560831e1 -3.937316767376016e1 -3.937316767189183e1 -3.937316766994961e1
    -3.937316766795820e1 -3.937316766591639e1 -3.937316766387081e1 -3.937316766175357e1
    -3.937316765955469e1 -3.937316765730013e1 -3.937316765498849e1 -3.937316765261836e1
    -3.937316765022074e1 -3.937316764772989e1 -3.937316764522646e1 -3.937316764260918e1
    -3.937316763992563e1 -3.937316763717416e1 -3.937316763438798e1 -3.937316763149632e1
    -3.937316762853145e1 -3.937316762549154e1 -3.937316762243069e1 -3.937316761923632e1
    -3.937316761596108e1 -3.937316761264114e1 -3.937316760919895e1 -3.937316760566961e1
    -3.937316760205093e1 -3.937316759834063e1 -3.937316759453641e1 -3.937316759069924e1
    -3.937316758674294e1 -3.937316758264512e1 -3.937316757844356e1 -3.937316757413564e1
    -3.937316756971866e1 -3.937316756518986e1 -3.937316756054642e1 -3.937316755578543e1
    -3.937316755095563e1 -3.937316754601815e1 -3.937316754088938e1 -3.937316753563076e1
    -3.937316753023902e1 -3.937316752471077e1 -3.937316751904259e1 -3.937316751323091e1
    -3.937316750727211e1 -3.937316750122062e1 -3.937316749495778e1 -3.937316748853638e1
    -3.937316748202892e1 -3.937316747528021e1 -3.937316746836068e1 -3.937316746126596e1
    -3.937316745399165e1 -3.937316744653318e1 -3.937316743888589e1 -3.937316743111105e1
    -3.937316742307337e1 -3.937316741483219e1 -3.937316740638238e1 -3.937316739771868e1
    -3.937316738883564e1 -3.937316737981901e1 -3.937316737048283e1 -3.937316736091034e1
    -3.937316735109549e1 -3.937316734103218e1 -3.937316733071410e1 -3.937316732021206e1
    -3.937316730936693e1 -3.937316729824726e1 -3.937316728684609e1 -3.937316727515628e1
    -3.937316726317055e1 -3.937316725088140e1 -3.937316723828115e1 -3.937316722536190e1
    -3.937316721222786e1 -3.937316719864909e1 -3.937316718472658e1 -3.937316717045160e1
    -3.937316715581526e1 -3.937316714090069e1 -3.937316712551626e1 -3.937316710974239e1
    -3.937316709356916e1 -3.937316707698653e1 -3.937316705998411e1 -3.937316704255124e1
    -3.937316702467708e1 -3.937316700635040e1 -3.937316698755981e1 -3.937316696829351e1
    -3.937316694853948e1 -3.937316692828539e1 -3.937316690766321e1 -3.937316688637431e1
    -3.937316686454649e1 -3.937316684216609e1 -3.937316681933337e1 -3.937316679580837e1
    -3.937316677168788e1 -3.937316674695676e1 -3.937316672159955e1 -3.937316669560044e1
    -3.937316666894315e1 -3.937316664161102e1 -3.937316661358699e1 -3.937316658485353e1
    -3.937316655539265e1 -3.937316652518597e1 -3.937316649421460e1 -3.937316646245920e1
    -3.937316642989990e1 -3.937316639651636e1 -3.937316636228769e1 -3.937316632719254e1
    -3.937316629120895e1 -3.937316625431441e1 -3.937316621669393e1 -3.937316617791303e1
    -3.937316613815041e1 -3.937316609753521e1 -3.937316605573779e1 -3.937316601288227e1
    -3.937316596894189e1 -3.937316592388912e1 -3.937316587769584e1 -3.937316583033317e1
    -3.937316578177153e1 -3.937316573198052e1 -3.937316568092902e1 -3.937316562858519e1
    -3.937316557491624e1 -3.937316551988868e1 -3.937316546346807e1 -3.937316540561918e1
    -3.937316534630584e1 -3.937316528549096e1 -3.937316522313655e1 -3.937316515920361e1
    -3.937316509365222e1 -3.937316502644140e1 -3.937316495752913e1 -3.937316488687232e1
    -3.937316481442682e1 -3.937316474014733e1 -3.937316466398747e1 -3.937316458589958e1
    -3.937316450583490e1 -3.937316442374339e1 -3.937316433957368e1 -3.937316425362454e1
    -3.937316416514831e1 -3.937316407466353e1 -3.937316398165679e1 -3.937316388629576e1
    -3.937316378852051e1 -3.937316368827017e1 -3.937316358548198e1 -3.937316348009161e1
    -3.937316337203333e1 -3.937316326123948e1 -3.937316314764090e1 -3.937316303116651e1
    -3.937316291174357e1 -3.937316278929740e1 -3.937316266375153e1 -3.937316253502749e1
    -3.937316240304483e1 -3.937316226772097e1 -3.937316212897142e1 -3.937316198670935e1
    -3.937316184084587e1 -3.937316169128991e1 -3.937316153794781e1 -3.937316138072392e1
    -3.937316121951994e1 -3.937316105423504e1 -3.937316088476597e1 -3.937316071100671e1
    -3.937316053284863e1 -3.937316035018048e1 -3.937316016288806e1 -3.937315997085433e1
    -3.937315977395932e1 -3.937315957207984e1 -3.937315936508982e1 -3.937315915285984e1
    -3.937315893525718e1 -3.937315871214594e1 -3.937315848338656e1 -3.937315824883610e1
    -3.937315800834801e1 -3.937315776177196e1 -3.937315750895378e1 -3.937315724973557e1
    -3.937315698395514e1 -3.937315671144647e1 -3.937315643203929e1 -3.937315614555884e1
    -3.937315585182620e1 -3.937315555065770e1 -3.937315524186498e1 -3.937315492525522e1
    -3.937315460063049e1 -3.937315426778778e1 -3.937315392651921e1 -3.937315357754865e1
    -3.937315321926927e1 -3.937315285145747e1 -3.937315247433432e1 -3.937315208766391e1
    -3.937315169120541e1 -3.937315128471077e1 -3.937315086792541e1 -3.937315044058937e1
    -3.937315000243487e1 -3.937314955318805e1 -3.937314909256932e1 -3.937314862029011e1
    -3.937314813605484e1 -3.937314763956115e1 -3.937314713049844e1 -3.937314660854867e1
    -3.937314607338598e1 -3.937314552467583e1 -3.937314496207513e1 -3.937314438523199e1
    -3.937314379378576e1 -3.937314318736719e1 -3.937314256559728e1 -3.937314192808708e1
    -3.937314127443841e1 -3.937314060424270e1 -3.937313991708088e1 -3.937313921252379e1
    -3.937313849013064e1 -3.937313774944992e1 -3.937313699001922e1 -3.937313621136353e1
    -3.937313541299589e1 -3.937313459441777e1 -3.937313375511747e1 -3.937313289456998e1
    -3.937313201223794e1 -3.937313110756974e1 -3.937313017999975e1 -3.937312922894836e1
    -3.937312825382099e1 -3.937312725400853e1 -3.937312622888588e1 -3.937312517781239e1
    -3.937312410013103e1 -3.937312299516819e1 -3.937312186223325e1 -3.937312070061776e1
    -3.937311950959634e1 -3.937311828842438e1 -3.937311703633842e1 -3.937311575255626e1
    -3.937311443627532e1 -3.937311308667258e1 -3.937311170290475e1 -3.937311028410731e1
    -3.937310882939308e1 -3.937310733785267e1 -3.937310580855407e1 -3.937310424054170e1
    -3.937310263283566e1 -3.937310098443069e1 -3.937309929429628e1 -3.937309756137630e1
    -3.937309578458775e1 -3.937309396282048e1 -3.937309209493572e1 -3.937309017976535e1
    -3.937308821611273e1 -3.937308620275086e1 -3.937308413842107e1 -3.937308202183313e1
    -3.937307985166445e1 -3.937307762655837e1 -3.937307534512446e1 -3.937307300593698e1
    -3.937307060753327e1 -3.937306814841439e1 -3.937306562704362e1 -3.937306304184549e1
    -3.937306039120394e1 -3.937305767346193e1 -3.937305488692130e1 -3.937305202984030e1
    -3.937304910043339e1 -3.937304609686966e1 -3.937304301727163e1 -3.937303985971487e1
    -3.937303662222587e1 -3.937303330278118e1 -3.937302989930638e1 -3.937302640967420e1
    -3.937302283170350e1 -3.937301916315834e1 -3.937301540174561e1 -3.937301154511465e1
    -3.937300759085550e1 -3.937300353649599e1 -3.937299937950255e1 -3.937299511727749e1
    -3.937299074715678e1 -3.937298626640913e1 -3.937298167223408e1 -3.937297696176050e1
    -3.937297213204430e1 -3.937296718006711e1 -3.937296210273443e1 -3.937295689687296e1
    -3.937295155922887e1 -3.937294608646613e1 -3.937294047516485e1 -3.937293472181834e1
    -3.937292882283073e1 -3.937292277451529e1 -3.937291657309217e1 -3.937291021468585e1
    -3.937290369532237e1 -3.937289701092741e1 -3.937289015732384e1 -3.937288313022849e1
    -3.937287592524966e1 -3.937286853788476e1 -3.937286096351693e1 -3.937285319741252e1
    -3.937284523471834e1 -3.937283707045836e1 -3.937282869953023e1 -3.937282011670281e1
    -3.937281131661280e1 -3.937280229376059e1 -3.937279304250742e1 -3.937278355707179e1
    -3.937277383152615e1 -3.937276385979341e1 -3.937275363564186e1 -3.937274315268191e1
    -3.937273240436314e1 -3.937272138396880e1 -3.937271008461189e1 -3.937269849923219e1
    -3.937268662059017e1 -3.937267444126244e1 -3.937266195363836e1 -3.937264914991466e1
    -3.937263602209090e1 -3.937262256196379e1 -3.937260876112212e1 -3.937259461094280e1
    -3.937258010258361e1 -3.937256522697864e1 -3.937254997483328e1 -3.937253433661709e1
    -3.937251830255869e1 -3.937250186263938e1 -3.937248500658663e1 -3.937246772386899e1
    -3.937245000368815e1 -3.937243183497122e1 -3.937241320636604e1 -3.937239410623387e1
    -3.937237452264111e1 -3.937235444335207e1 -3.937233385582084e1 -3.937231274718462e1
    -3.937229110425617e1 -3.937226891351337e1 -3.937224616109129e1 -3.937222283277591e1
    -3.937219891399353e1 -3.937217438980051e1 -3.937214924487539e1 -3.937212346350945e1
    -3.937209702959716e1 -3.937206992662491e1 -3.937204213766090e1 -3.937201364534548e1
    -3.937198443187989e1 -3.937195447901555e1 -3.937192376804205e1 -3.937189227977486e1
    -3.937185999454508e1 -3.937182689218618e1 -3.937179295202080e1 -3.937175815284965e1
    -3.937172247293740e1 -3.937168588999771e1 -3.937164838117637e1 -3.937160992304612e1
    -3.937157049163575e1 -3.937153006225094e1 -3.937148860959985e1 -3.937144610793771e1
    -3.937140253064003e1 -3.937135785045799e1 -3.937131203958963e1 -3.937126506931411e1
    -3.937121691030780e1 -3.937116753262797e1 -3.937111690533311e1 -3.937106499679846e1
    -3.937101177470860e1 -3.937095720572446e1 -3.937090125580649e1 -3.937084389007385e1
    -3.937078507264943e1 -3.937072476682893e1 -3.937066293499209e1 -3.937059953853723e1
    -3.937053453785117e1 -3.937046789231860e1 -3.937039956042068e1 -3.937032949955000e1
    -3.937025766585176e1 -3.937018401451002e1 -3.937010849962898e1 -3.937003107401409e1
    -3.936995168936962e1 -3.936987029618221e1 -3.936978684361567e1 -3.936970127958710e1
    -3.936961355072868e1 -3.936952360230821e1 -3.936943137817971e1 -3.936933682081495e1
    -3.936923987122547e1 -3.936914046893249e1 -3.936903855192081e1 -3.936893405659580e1
    -3.936882691780539e1 -3.936871706869752e1 -3.936860444074695e1 -3.936848896377563e1
    -3.936837056575163e1 -3.936824917279327e1 -3.936812470920660e1 -3.936799709741102e1
    -3.936786625784514e1 -3.936773210896000e1 -3.936759456711440e1 -3.936745354651904e1
    -3.936730895931470e1 -3.936716071536544e1 -3.936700872228120e1 -3.936685288538660e1
    -3.936669310752061e1 -3.936652928912409e1 -3.936636132816981e1 -3.936618912000299e1
    -3.936601255731624e1 -3.936583153014259e1 -3.936564592576294e1 -3.936545562856615e1
    -3.936526052002203e1 -3.936506047868539e1 -3.936485537998380e1 -3.936464509620789e1
    -3.936442949652342e1 -3.936420844669380e1 -3.936398180911961e1 -3.936374944279989e1
    -3.936351120316651e1 -3.936326694200428e1 -3.936301650730095e1 -3.936275974330028e1
    -3.936249649035719e1 -3.936222658473407e1 -3.936194985863036e1 -3.936166613999649e1
    -3.936137525244861e1 -3.936107701523607e1 -3.936077124298669e1 -3.936045774570910e1
    -3.936013632869205e1 -3.935980679224372e1 -3.935946893169776e1 -3.935912253727558e1
    -3.935876739390750e1 -3.935840328114556e1 -3.935802997299218e1 -3.935764723778870e1
    -3.935725483809046e1 -3.935685253049893e1 -3.935644006548353e1 -3.935601718728618e1
    -3.935558363377594e1 -3.935513913620360e1 -3.935468341910267e1 -3.935421620016626e1
    -3.935373718998010e1 -3.935324609188433e1 -3.935274260184011e1 -3.935222640818882e1
    -3.935169719148677e1 -3.935115462432491e1 -3.935059837110984e1 -3.935002808786071e1
    -3.934944342203993e1 -3.934884401231277e1 -3.934822948831973e1 -3.934759947049675e1
    -3.934695356980926e1 -3.934629138752612e1 -3.934561251501838e1 -3.934491653348155e1
    -3.934420301368267e1 -3.934347151572647e1 -3.934272158879269e1 -3.934195277087787e1
    -3.934116458849107e1 -3.934035655637915e1 -3.933952817728748e1 -3.933867894163886e1
    -3.933780832720455e1 -3.933691579883542e1 -3.933600080816250e1 -3.933506279323188e1
    -3.933410117819808e1 -3.933311537299925e1 -3.933210477301031e1 -3.933106875869356e1
    -3.933000669521334e1 -3.932891793210162e1 -3.932780180288544e1 -3.932665762468539e1
    -3.932548469782340e1 -3.932428230542475e1 -3.932304971302513e1 -3.932178616814174e1
    -3.932049089982884e1 -3.931916311825939e1 -3.931780201427634e1 -3.931640675892673e1
    -3.931497650300699e1 -3.931351037657631e1 -3.931200748846418e1 -3.931046692578402e1
    -3.930888775342637e1 -3.930726901352746e1 -3.930560972494033e1 -3.930390888269885e1
    -3.930216545746309e1 -3.930037839495034e1 -3.929854661535509e1 -3.929666901276711e1
    -3.929474445457037e1 -3.929277178081853e1 -3.929074980361487e1 -3.928867730647839e1
    -3.928655304367964e1 -3.928437573958019e1 -3.928214408795884e1 -3.927985675130990e1
    -3.927751236014014e1 -3.927510951224897e1 -3.927264677198890e1 -3.927012266952352e1
    -3.926753570006163e1 -3.926488432307340e1 -3.926216696150051e1 -3.925938200095138e1
    -3.925652778887136e1 -3.925360263370287e1 -3.925060480403653e1 -3.924753252773835e1
    -3.924438399105926e1 -3.924115733773264e1 -3.923785066806274e1 -3.923446203798371e1
    -3.923098945810212e1 -3.922743089273726e1 -3.922378425893386e1 -3.922004742545424e1
    -3.921621821176407e1 -3.921229438699349e1 -3.920827366887810e1 -3.920415372269503e1
    -3.919993216016995e1 -3.919560653836748e1 -3.919117435856795e1 -3.918663306512595e1
    -3.918198004430815e1 -3.917721262311000e1 -3.917232806806666e1 -3.916732358403292e1
    -3.916219631294905e1 -3.915694333259049e1 -3.915156165529258e1 -3.914604822666884e1
    -3.914039992430029e1 -3.913461355640533e1 -3.912868586050061e1 -3.912261350203556e1
    -3.911639307300801e1 -3.911002109056552e1 -3.910349399558689e1 -3.909680815124046e1
    -3.908995984152732e1 -3.908294526980670e1 -3.907576055730024e1 -3.906840174157484e1
    -3.906086477500990e1 -3.905314552324835e1 -3.904523976362011e1 -3.903714318355359e1
    -3.902885137896268e1 -3.902035985261487e1 -3.901166401248595e1 -3.900275917008629e1
    -3.899364053876911e1 -3.898430323202149e1 -3.897474226173316e1 -3.896495253644312e1
    -3.895492885956556e1 -3.894466592759419e1 -3.893415832828595e1 -3.892340053881922e1
    -3.891238692393008e1 -3.890111173402603e1 -3.888956910327396e1 -3.887775304766399e1
    -3.886565746304349e1 -3.885327612312988e1 -3.884060267749227e1 -3.882763064950248e1
    -3.881435343425969e1 -3.880076429647938e1 -3.878685636835107e1 -3.877262264736133e1
    -3.875805599407857e1 -3.874314912989999e1 -3.872789463475924e1 -3.871228494478860e1
    -3.869631234993555e1 -3.867996899153269e1 -3.866324685981544e1 -3.864613779138401e1
    -3.862863346660687e1 -3.861072540696502e1 -3.859240497232765e1 -3.857366335815623e1
    -3.855449159263452e1 -3.853488053371766e1 -3.851482086609291e1 -3.849430309804852e1
    -3.847331755824506e1 -3.845185439237569e1 -3.842990355971290e1 -3.840745482953507e1
    -3.838449777741782e1 -3.836102178138374e1 -3.833701601789730e1 -3.831246945769802e1
    -3.828737086145602e1 -3.826170877523420e1 -3.823547152574729e1 -3.820864721539744e1
    -3.818122371707391e1 -3.815318866869443e1 -3.812452946746698e1 -3.809523326385606e1
    -3.806528695522408e1 -3.803467717912490e1 -3.800339030622233e1 -3.797141243280193e1
    -3.793872937284593e1 -3.790532664963476e1 -3.787118948683800e1 -3.783630279905440e1
    -3.780065118175433e1 -3.776421890057979e1 -3.772698987995020e1 -3.768894769091564e1
    -3.765007553819891e1 -3.761035624636175e1 -3.756977224502521e1 -3.752830555306714e1
    -3.748593776171782e1 -3.744265001646672e1 -3.739842299768423e1 -3.735323689986213e1
    -3.730707140936592e1 -3.725990568058466e1 -3.721171831036034e1 -3.716248731057210e1
    -3.711219007874292e1 -3.706080336653362e1 -3.700830324598730e1 -3.695466507338259e1
    -3.689986345055670e1 -3.684387218356670e1 -3.678666423856612e1 -3.672821169478893e1
    -3.666848569455814e1 -3.660745639027324e1 -3.654509288837726e1 -3.648136319036830e1
    -3.641623413100282e1 -3.634967131394989e1 -3.628163904529156e1 -3.621210026543519e1
    -3.614101648021845e1 -3.606834769224672e1 -3.599405233381364e1 -3.591808720312943e1
    -3.584040740601020e1 -3.576096630568005e1 -3.567971548390376e1 -3.559660471727799e1
    -3.551158197316898e1 -3.542459343046383e1 -3.533558353096096e1 -3.524449506781741e1
    -3.515126931791966e1 -3.505584622527970e1 -3.495816464244948e1 -3.485816263637858e1
    -3.475577786397590e1 -3.465094802072231e1 -3.454361136290156e1 -3.443370730025069e1
    -3.432117705107084e1 -3.420596434614422e1 -3.408801616136283e1 -3.396728345218127e1
    -3.384372185642258e1 -3.371729232635082e1 -3.358796164719624e1 -3.345570279848502e1
    -3.332049511752134e1 -3.318232423190148e1 -3.304118174030217e1 -3.289706463761607e1
    -3.274997450070394e1 -3.259991647271067e1 -3.244689810451463e1 -3.229092812859184e1
    -3.213201525063421e1 -3.197016704558607e1 -3.180538903643262e1 -3.163768401661850e1
    -3.146705165246742e1 -3.129348837375244e1 -3.111698753268781e1 -3.093753978817117e1
    -3.075513365648609e1 -3.056975616402226e1 -3.038139354245452e1 -3.019003192123687e1
    -2.999565799390077e1 -2.979825966026439e1 -2.959782667259601e1 -2.939435133635257e1
    -2.918782933196908e1 -2.897826073052009e1 -2.876565127087125e1 -2.855001394811222e1
    -2.833137093271788e1 -2.810975579856660e1 -2.788521598887061e1 -2.765781539719669e1
    -2.742763689255646e1 -2.719478458041720e1 -2.695938557267825e1 -2.672159104492651e1
    -2.648157639143554e1 -2.623954034617002e1 -2.599570301581097e1 -2.575030285895635e1
    -2.550359273228361e1 -2.525583519760147e1 -2.500729733367948e1 -2.475824531792037e1
    -2.450893903453785e1 -2.425962693127961e1 -2.401054129139305e1 -2.376189401631119e1
    -2.351364967780602e1 -2.326472013366545e1 -2.301384050007413e1 -2.276143048897395e1
    -2.250846784236202e1 -2.225527174048911e1 -2.200197083501315e1 -2.174871112219431e1
    -2.149573592908542e1 -2.124342802906225e1 -2.099214981076487e1 -2.074212765636956e1
    -2.049352294809908e1 -2.024649002752331e1 -2.000117216953898e1 -1.975767927917304e1
    -1.951610879461915e1 -1.927659411368796e1 -1.903927614353793e1 -1.880427018891723e1
    -1.857167579844555e1 -1.834158050453317e1 -1.811405856014105e1 -1.788916967613491e1
    -1.766695776885503e1 -1.744744973130724e1 -1.723065424957278e1 -1.701655830336435e1
    -1.680512956621539e1 -1.659633385836000e1 -1.639004514272398e1 -1.618641352258047e1
    -1.598551509189350e1 -1.578692007535076e1 -1.559069574734021e1 -1.539679924662721e1
    -1.520551569698967e1 -1.501706782879912e1 -1.483051761863142e1 -1.464605768937532e1
    -1.446411495480170e1 -1.428443337294638e1 -1.410698469897685e1 -1.393174106175518e1
    -1.375867495479220e1 -1.358774417217192e1 -1.341895218709201e1 -1.325229081551220e1
    -1.308766664147446e1 -1.292507068745001e1 -1.276451173060390e1 -1.260594745175486e1
    -1.244935304287284e1 -1.229470400868625e1 -1.214197616203715e1 -1.199114561941724e1
    -1.184218879667014e1 -1.169508240484827e1 -1.154980344620719e1 -1.140632921032600e1
    -1.126463727034106e1 -1.112470547927453e1 -1.098651196644461e1 -1.085003513394230e1
    -1.071525365316039e1 -1.058214646136913e1 -1.045069275832149e1 -1.032087200288804e1
    -1.019266390972375e1 -1.006604844597547e1 -9.941005828029009e0 -9.817516518282883e0
    -9.695561221985919e0 -9.575120884110341e0 -9.456176686290325e0 -9.338710043836237e0
    -9.222702602779618e0 -9.108136236982732e0 -8.994993045299440e0 -8.883255348779963e0
    -8.772905687929885e0 -8.663926820003971e0 -8.556301716336804e0 -8.450013559711513e0
    -8.345045741758518e0 -8.241381860385548e0 -8.139005717236675e0 -8.037901315179774e0
    -7.938052855822796e0 -7.839444737057742e0 -7.742061550633393e0 -7.645888079755939e0
    -7.550909296718659e0 -7.457110360559666e0 -7.364476614747609e0 -7.272993584896149e0
    -7.182646976505260e0 -7.093422672730080e0 -7.005306732176496e0 -6.918285386722374e0
    -6.832345039364720e0 -6.747472262091358e0 -6.663653793777283e0 -6.580876538104753e0
    -6.499127561506494e0 -6.418394091132328e0 -6.338663512837766e0 -6.259923369195473e0
    -6.182161357528945e0 -6.105365327967775e0 -6.029523281474733e0 -5.954623368229890e0
    -5.880653885390520e0 -5.807603274940765e0 -5.735460122700315e0 -5.664213156325630e0
    -5.593851243151771e0 -5.524363388636027e0 -5.455738734639472e0 -5.387966557734334e0
    -5.321036267537974e0 -5.254937405072108e0 -5.189659641146902e0 -5.125192774768803e0
    -5.061526731570832e0 -4.998651562264792e0 -4.936557441113771e0 -4.875234664424481e0
    -4.814673649058221e0 -4.754864930959600e0 -4.695799163702584e0 -4.637467117052669e0
    -4.579859675544938e0 -4.522967837077234e0 -4.466782711517746e0 -4.411295519326898e0
    -4.356497590192605e0 -4.302380361678861e0 -4.248935377887243e0 -4.196154288130968e0
    -4.144028845621826e0 -4.092550906169383e0 -4.041712426893193e0 -3.991505464947938e0
    -3.941922176261854e0 -3.892954814289154e0 -3.844595728776527e0 -3.796837364544647e0
    -3.749672260284975e0 -3.703093047372304e0 -3.657092448693713e0 -3.611663277493873e0
    -3.566798436237256e0 -3.522490915487167e0 -3.478733792801498e0 -3.435520231645253e0
    -3.392843480319289e0 -3.350696870905136e0 -3.309073818225318e0 -3.267967818818591e0
    -3.227372449929763e0 -3.187281368513251e0 -3.147688310250111e0 -3.108587088577852e0
    -3.069971593732499e0 -3.031835791802747e0 -2.994173723795452e0 -2.956979504712453e0
    -2.920247322638326e0 -2.883971437838732e0 -2.848146181869438e0 -2.812765956695547e0
    -2.777825233821093e0 -2.743318553428741e0 -2.709240523529475e0 -2.675585819122394e0
    -2.642349181364292e0 -2.609525416749182e0 -2.577109396297594e0 -2.545096054755511e0
    -2.513480389803123e0 -2.482257461272990e0 -2.451422390377842e0 -2.420970358947810e0
    -2.390896608676909e0 -2.361196440378930e0 -2.331865213252381e0 -2.302898344154590e0
    -2.274291306884807e0 -2.246039631476113e0 -2.218138903496234e0 -2.190584763356929e0
    -2.163372905632047e0 -2.136499078384072e0 -2.109959082498943e0 -2.083748771029299e0
    -2.057864048545753e0 -2.032300870496304e0 -2.007055242573725e0 -1.982123220090710e0
    -1.957500907362876e0 -1.933184457099310e0 -1.909170069800700e0 -1.885453993164887e0
    -1.862032521499670e0 -1.838901995142898e0 -1.816058799889617e0 -1.793499366425878e0
    -1.771220169770307e0 -1.749217728697533e0 -1.727488605288658e0 -1.706029404244936e0
    -1.684836772455264e0 -1.663907398438905e0 -1.643238011669453e0 -1.622825382907795e0
    -1.602666321233881e0 -1.582757671945836e0 -1.563096364412654e0 -1.543679217507183e0
    -1.524503346823995e0 -1.505565861023569e0 -1.486863417760278e0 -1.468393303755473e0
    -1.450152629191018e0 -1.432138543924534e0 -1.414348233218588e0 -1.396778917300979e0
    -1.379427850995971e0 -1.362292323027079e0 -1.345369656005236e0 -1.328657205729286e0
    -1.312152360844866e0 -1.295852542436396e0 -1.279755203624077e0 -1.263857829165979e0
    -1.248157935064998e0 -1.232653068180731e0 -1.217340805846195e0 -1.202218755489237e0
    -1.187284554258733e0 -1.172535868655351e0 -1.157970394166959e0 -1.143585854908546e0
    -1.129380003266580e0 -1.115350619547854e0 -1.101495511632617e0 -1.087812514632069e0
    -1.074299490550098e0 -1.060954327949194e0 -1.047774941620560e0 -1.034759272258264e0
    -1.021905286137486e0 -1.009210974796750e0 -9.966743547240767e-1 -9.842934670470800e-1
    -9.720663772268685e-1 -9.599911747557794e-1 -9.480659728588650e-1 -9.362889081990614e-1
    -9.246581405860606e-1 -9.131718526887575e-1 -9.018282497512951e-1 -8.906255593126435e-1
    -8.795620309296229e-1 -8.686359359034199e-1 -8.578455670094540e-1 -8.471892382306315e-1
    -8.366652844939050e-1 -8.262720614100850e-1 -8.160079450169270e-1 -8.058713315253581e-1
    -7.958606370688953e-1 -7.859742974561673e-1 -7.762107679264912e-1 -7.665685229085192e-1
    -7.570460557818467e-1 -7.476418786416091e-1 -7.383545220660009e-1 -7.291825348866566e-1
    -7.201244839619241e-1 -7.111789539529155e-1 -7.023445471023626e-1 -6.936198830162290e-1
    -6.850035984479941e-1 -6.764943470856700e-1 -6.680907993414158e-1 -6.597916421438174e-1
    -6.515955787326409e-1 -6.435013284563203e-1 -6.355076265717869e-1 -6.276132240468555e-1
    -6.198168873650682e-1 -6.121173983329610e-1 -6.045135538897036e-1 -5.970041659191361e-1
    -5.895880610641079e-1 -5.822640805431448e-1 -5.750310799693942e-1 -5.678879291717963e-1
    -5.608335120185105e-1 -5.538667262425021e-1 -5.469864832693179e-1 -5.401917080469989e-1
    -5.334813388780891e-1 -5.268543272537568e-1 -5.203096376899512e-1 -5.138462475656114e-1
    -5.074631469628831e-1 -5.011593385093080e-1 -4.949338372219935e-1 -4.887856703536954e-1
    -4.827138772408301e-1 -4.767175091533749e-1 -4.707956291466123e-1 -4.649473119147467e-1
    -4.591716436463106e-1 -4.534677218813842e-1 -4.478346553705904e-1 -4.422715639358234e-1
    -4.367775783327317e-1 -4.313518401148849e-1 -4.259935014996467e-1 -4.207017252357102e-1
    -4.154756844722643e-1 -4.103145626298105e-1 -4.052175532725592e-1 -4.001838599824262e-1
    -3.952126962345976e-1 -3.903032852746206e-1 -3.854548599970474e-1 -3.806666628255626e-1
    -3.759379455946152e-1 -3.712679694325201e-1 -3.666560046459981e-1 -3.621013306061707e-1
    -3.576032356359512e-1 -3.531610168988481e-1 -3.487739802891483e-1 -3.444414403234535e-1
    -3.401627200335821e-1 -3.359371508607821e-1 -3.317640725512726e-1 -3.276428330530795e-1
    -3.235727884141445e-1 -3.195533026817139e-1 -3.155837478029640e-1 -3.116635035268669e-1
    -3.077919573072815e-1 -3.039685042072316e-1 -3.001925468043938e-1 -2.964634950977409e-1
    -2.927807664153556e-1 -2.891437853233908e-1 -2.855519835361493e-1 -2.820047998272964e-1
    -2.785016799421594e-1 -2.750420765111286e-1 -2.716254489641312e-1 -2.682512634461596e-1
    -2.649189927338639e-1 -2.616281161531646e-1 -2.583781194978997e-1
    </PP_LOCAL>
  <PP_NONLOCAL>
    <PP_BETA.1 index="1" label="4S" angular_momentum="0" cutoff_radius_index="896" cutoff_radius="1.100000000000e0" ultrasoft_cutoff_radius="1.150000000000e0">
      1.964882946888893e-3 1.989598131886781e-3 2.014624195644103e-3 2.039965048534376e-3
      2.062579232548253e-3 2.096481143309185e-3 2.124316322381966e-3 2.138722195820831e-3
      2.174116599081309e-3 2.195512104143017e-3 2.224695053430751e-3 2.268539974567999e-3
      2.290860645976406e-3 2.320391960544271e-3 2.337152832675635e-3 2.369156924416062e-3
      2.388293437100886e-3 2.440928605190951e-3 2.454185441247838e-3 2.486879020555832e-3
      2.539143198659527e-3 2.543823359260174e-3 2.589060997253634e-3 2.627379465582818e-3
      2.653552730007263e-3 2.691010593963532e-3 2.710379606834089e-3 2.746402973881842e-3
      2.800715098043450e-3 2.826668057897542e-3 2.862502103071013e-3 2.887518689061560e-3
      2.930649409597707e-3 2.968926236179704e-3 3.017157520128384e-3 3.040234595137525e-3
      3.070956004194165e-3 3.123884173494035e-3 3.148277134253443e-3 3.200542102844747e-3
      3.246759143578339e-3 3.274762501117822e-3 3.327905931667346e-3 3.355988421642426e-3
      3.412690019814948e-3 3.451264150875360e-3 3.490697389624656e-3 3.542710551800887e-3
      3.579717513960651e-3 3.628251324744709e-3 3.664094800319571e-3 3.715853458012796e-3
      3.767606608329519e-3 3.807678119571531e-3 3.861540513587693e-3 3.912740826886613e-3
      3.949693975672713e-3 4.007258143621389e-3 4.050512686263587e-3 4.102082381674782e-3
      4.156001745639272e-3 4.214197335113301e-3 4.263020073383077e-3 4.331703682581949e-3
      4.374313421654640e-3 4.432229930640838e-3 4.481185742759478e-3 4.533944661186374e-3
      4.595350701579223e-3 4.654188347142158e-3 4.710356582729585e-3 4.769012230183070e-3
      4.831171165668092e-3 4.889510922203556e-3 4.950342638858275e-3 5.019057202679394e-3
      5.080159239496868e-3 5.136103810581451e-3 5.215199596001509e-3 5.270869214201119e-3
      5.349596078287035e-3 5.400883182769572e-3 5.479855344624397e-3 5.547725104387093e-3
      5.611320278874350e-3 5.684679880342513e-3 5.749612245210117e-3 5.834280854328140e-3
      5.898447105822164e-3 5.976021568306511e-3 6.055786215014098e-3 6.128578031413555e-3
      6.208628727830977e-3 6.281298405988524e-3 6.364963100391209e-3 6.440518580233867e-3
      6.520476179091204e-3 6.605942575832177e-3 6.687048066406152e-3 6.769889477281431e-3
      6.861305516747782e-3 6.944932754468703e-3 7.030906162040038e-3 7.122420181441220e-3
      7.211613895896862e-3 7.298422815369222e-3 7.395301022260783e-3 7.482926125123579e-3
      7.578230251091701e-3 7.672933773007796e-3 7.771875222185205e-3 7.862673323132723e-3
      7.969108912452651e-3 8.070500268053850e-3 8.170490274827261e-3 8.272401624259004e-3
      8.382685049473482e-3 8.476265898467506e-3 8.594258500379537e-3 8.693814944822131e-3
      8.802580095922732e-3 8.915756087341284e-3 9.029244159156082e-3 9.141946596477379e-3
      9.257847100359331e-3 9.374748051189666e-3 9.491841951899255e-3 9.611462830861075e-3
      9.733248085092391e-3 9.858290846708183e-3 9.976437331018342e-3 1.010383424765897e-2
      1.023349328729316e-2 1.035722391752480e-2 1.049352581117792e-2 1.062202636470740e-2
      1.075728087564215e-2 1.089202268735397e-2 1.103153357320284e-2 1.116658907348941e-2
      1.131001449188537e-2 1.144706200860417e-2 1.159569406653255e-2 1.173593889119096e-2
      1.188820056975978e-2 1.203563593604223e-2 1.219109247931729e-2 1.233990668234740e-2
      1.249937703460000e-2 1.265406582972611e-2 1.281304266303138e-2 1.297468998914252e-2
      1.313968599151843e-2 1.330021450061686e-2 1.347131788544352e-2 1.363952466945664e-2
      1.381413298610902e-2 1.398554244252846e-2 1.416134211707837e-2 1.433891814413538e-2
      1.451655635337761e-2 1.470026697077109e-2 1.488806466638590e-2 1.507245581720191e-2
      1.526416006270211e-2 1.545461978176427e-2 1.564679088076991e-2 1.584510943642363e-2
      1.604612148360178e-2 1.624654349724705e-2 1.645312650964881e-2 1.666160654676591e-2
      1.686842137741387e-2 1.707834325326898e-2 1.729606236321632e-2 1.751135333798112e-2
      1.773569686180926e-2 1.795521994893409e-2 1.818108326741788e-2 1.841116331184969e-2
      1.864427542688152e-2 1.887671552758488e-2 1.911350874010095e-2 1.935632415253391e-2
      1.959739681473122e-2 1.984421542202417e-2 2.009125897628275e-2 2.034882343779096e-2
      2.060237495029233e-2 2.086329188328212e-2 2.112461200141874e-2 2.139126572641256e-2
      2.165985342109070e-2 2.193228546858434e-2 2.220692818096781e-2 2.248735772409260e-2
      2.276932537868936e-2 2.305760651672645e-2 2.334592871015409e-2 2.363976276061475e-2
      2.393735273663022e-2 2.423781026437450e-2 2.454391335204739e-2 2.485331896809417e-2
      2.516478544345813e-2 2.548198286714837e-2 2.580147816018247e-2 2.612611444035595e-2
      2.645498147396355e-2 2.678684614267837e-2 2.712404764548396e-2 2.746691268708801e-2
      2.781040365966414e-2 2.816059845951227e-2 2.851502298635960e-2 2.887335679822511e-2
      2.923622659507039e-2 2.960565883256317e-2 2.997696047054416e-2 3.035498091820707e-2
      3.073614577884026e-2 3.112145139785655e-2 3.151500874198387e-2 3.190867879185033e-2
      3.231243946576076e-2 3.271758099474897e-2 3.313093083428326e-2 3.354616958102830e-2
      3.396785259009305e-2 3.439624504562433e-2 3.482862583912638e-2 3.526564635939977e-2
      3.571062453798985e-2 3.615797713342994e-2 3.661470231318920e-2 3.707469879279484e-2
      3.754189123263524e-2 3.801205034204758e-2 3.849257587100646e-2 3.897493829608728e-2
      3.946633769147673e-2 3.996199565669961e-2 4.046474206714546e-2 4.097273459204354e-2
      4.148932841904856e-2 4.201085855940201e-2 4.253869374293451e-2 4.307430119719807e-2
      4.361632764043194e-2 4.416455470849362e-2 4.472036959858477e-2 4.528354042358762e-2
      4.585288158023010e-2 4.642928337562758e-2 4.701318297858981e-2 4.760433006114834e-2
      4.820505304035755e-2 4.880924502643158e-2 4.942290203344967e-2 5.004554688788510e-2
      5.067464481862927e-2 5.131262322343217e-2 5.195767927435025e-2 5.261099171247530e-2
      5.327417114951221e-2 5.394328638332957e-2 5.462162547806565e-2 5.530931151091495e-2
      5.600454676683447e-2 5.670808299511942e-2 5.742252449207386e-2 5.814425760050190e-2
      5.887666886287479e-2 5.961681701440424e-2 6.036674146084686e-2 6.112511517596170e-2
      6.189472711256960e-2 6.267269199565711e-2 6.346215573853669e-2 6.426034037513278e-2
      6.506797959567379e-2 6.588602473173499e-2 6.671503613029595e-2 6.755493360308174e-2
      6.840395933922538e-2 6.926451693276981e-2 7.013578986752577e-2 7.101851943387361e-2
      7.191056364463854e-2 7.281622990598635e-2 7.373170364966142e-2 7.465881295378052e-2
      7.559797843167171e-2 7.654895923191063e-2 7.751225158034125e-2 7.848652170633052e-2
      7.947398289823171e-2 8.047412326046199e-2 8.148565643180472e-2 8.251121896576274e-2
      8.354842068660107e-2 8.460004320906645e-2 8.566347730366852e-2 8.674170004745928e-2
      8.783228319509062e-2 8.893649681688586e-2 9.005561889920155e-2 9.118845599015090e-2
      9.233584449389898e-2 9.349692908513230e-2 9.467336023331940e-2 9.586397870586804e-2
      9.706979908912050e-2 9.829081875424883e-2 9.952727984184628e-2 1.007788423528202e-1
      1.020466866307267e-1 1.033301812187835e-1 1.046296157342823e-1 1.059457318077544e-1
      1.072783038527597e-1 1.086280399004770e-1 1.099943901352344e-1 1.113779311339502e-1
      1.127788727308071e-1 1.141971445388028e-1 1.156334672767627e-1 1.170884114343884e-1
      1.185611083040522e-1 1.200518394023085e-1 1.215625338591257e-1 1.230911483150346e-1
      1.246398554748605e-1 1.262070240636831e-1 1.277948827785772e-1 1.294026491511495e-1
      1.310301495544750e-1 1.326781262879735e-1 1.343472741920817e-1 1.360369128134757e-1
      1.377479103785895e-1 1.394809259318628e-1 1.412353430438447e-1 1.430117106612778e-1
      1.448104399141223e-1 1.466318591928237e-1 1.484762752952340e-1 1.503440397881375e-1
      1.522348247001346e-1 1.541498466299560e-1 1.560885973550004e-1 1.580521449869390e-1
      1.600401763643180e-1 1.620528887002266e-1 1.640912587855845e-1 1.661554418217719e-1
      1.682456384620081e-1 1.703613357452884e-1 1.725046005309319e-1 1.746742814981317e-1
      1.768711902088032e-1 1.790961191868754e-1 1.813487919749757e-1 1.836296772247286e-1
      1.859393552199622e-1 1.882782663504672e-1 1.906465511271447e-1 1.930445731790584e-1
      1.954723292848728e-1 1.979313779753948e-1 2.004208261554310e-1 2.029415643653061e-1
      2.054942754317812e-1 2.080790384247015e-1 2.106964237732896e-1 2.133464549241646e-1
      2.160299992789760e-1 2.187471550258295e-1 2.214987428864563e-1 2.242845406143916e-1
      2.271056558256028e-1 2.299625090606343e-1 2.328545692587549e-1 2.357835886725796e-1
      2.387492504887914e-1 2.417522268867631e-1 2.447929132208755e-1 2.478718248761622e-1
      2.509896202914939e-1 2.541464061981673e-1 2.573432098366430e-1 2.605798753411603e-1
      2.638577569961451e-1 2.671762436653449e-1 2.705368173929319e-1 2.739396297299179e-1
      2.773851431068568e-1 2.808740477005705e-1 2.844067818407554e-1 2.879841203214450e-1
      2.916061834719765e-1 2.952739084366471e-1 2.989877486777193e-1 3.027484204748663e-1
      3.065562397592321e-1 3.104120206185272e-1 3.143162762253429e-1 3.182696248723409e-1
      3.222727185085366e-1 3.263260762897993e-1 3.304304471573078e-1 3.345863533674875e-1
      3.387948443351174e-1 3.430558992365094e-1 3.473705401207137e-1 3.517398023333902e-1
      3.561637462020610e-1 3.606432520145586e-1 3.651792482159086e-1 3.697721445427864e-1
      3.744229612578365e-1 3.791320239328524e-1 3.839005622470841e-1 3.887289355815535e-1
      3.936180655070998e-1 3.985685896365210e-1 4.035815071960052e-1 4.086572886370514e-1
      4.137970044927002e-1 4.190013565922355e-1 4.242710631978572e-1 4.296071393935028e-1
      4.350100975308502e-1 4.404812005890708e-1 4.460211597997370e-1 4.516305192453456e-1
      4.573105297406701e-1 4.630620761435544e-1 4.688857578979850e-1 4.747828326982360e-1
      4.807538823015540e-1 4.867999997812911e-1 4.929223261547819e-1 4.991214773551880e-1
      5.053986287587020e-1 5.117545515535293e-1 5.181904845235450e-1 5.247074210816676e-1
      5.313061114990907e-1 5.379877741548071e-1 5.447536384834448e-1 5.516043545463214e-1
      5.585412177600144e-1 5.655653589589118e-1 5.726776776095823e-1 5.798796029279174e-1
      5.871718691354779e-1 5.945557691571333e-1 6.020326159693896e-1 6.096033848430507e-1
      6.172692712040142e-1 6.250315555110788e-1 6.328914268136137e-1 6.408500450708310e-1
      6.489087544631964e-1 6.570686261425163e-1 6.653311569870333e-1 6.736973700872628e-1
      6.821689135352482e-1 6.907468103964698e-1 6.994324290861353e-1 7.082273990334214e-1
      7.171327363123137e-1 7.261499263766629e-1 7.352805422753237e-1 7.445258466746498e-1
      7.538872050994669e-1 7.633663152942010e-1 7.729644380575103e-1 7.826832339829100e-1
      7.925240288348814e-1 8.024885456354616e-1 8.125781397824632e-1 8.227944705164285e-1
      8.331392677498286e-1 8.436139160159009e-1 8.542200542926564e-1 8.649594852566391e-1
      8.758338290157388e-1 8.868447209061774e-1 8.979938555292577e-1 9.092830110639847e-1
      9.207139363048116e-1 9.322884382158270e-1 9.440082603655409e-1 9.558751650294290e-1
      9.678911484734538e-1 9.800579261300832e-1 9.923774994233066e-1 1.004851674303919e0
      1.017482479074574e0 1.030271828972321e0 1.043221648456472e0 1.056334037964579e0
      1.069610957260904e0 1.083054560271222e0 1.096666809164036e0 1.110449874370921e0
      1.124405844151353e0 1.138537012921045e0 1.152845380558256e0 1.167333223374911e0
      1.182002863830458e0 1.196856492718680e0 1.211896349803350e0 1.227124934873991e0
      1.242544323625479e0 1.258157230724896e0 1.273965795646649e0 1.289972632219801e0
      1.306180034122091e0 1.322590644481382e0 1.339206969698889e0 1.356031533423831e0
      1.373066921302701e0 1.390315742376325e0 1.407780752426820e0 1.425464486891244e0
      1.443369791238291e0 1.461499396397967e0 1.479855981255177e0 1.498442476170913e0
      1.517261677179695e0 1.536316530902466e0 1.555609936503751e0 1.575144753357231e0
      1.594924110700278e0 1.614950990296592e0 1.635228387133306e0 1.655759514439596e0
      1.676547404673180e0 1.697595335001132e0 1.718906454337619e0 1.740484024927540e0
      1.762331369251553e0 1.784451726634703e0 1.806848595448850e0 1.829525279867928e0
      1.852485281727324e0 1.875732070605720e0 1.899269156024538e0 1.923100171227063e0
      1.947228673685155e0 1.971658329984804e0 1.996392877484402e0 2.021436022738015e0
      2.046791533880251e0 2.072463254561024e0 2.098455126816653e0 2.124770954796176e0
      2.151414815816405e0 2.178390607730755e0 2.205702453650005e0 2.233354444927585e0
      2.261350755928998e0 2.289695518940498e0 2.318392990877356e0 2.347447540936297e0
      2.376863408378053e0 2.406645035770957e0 2.436796865480403e0 2.467323335753001e0
      2.498229046654149e0 2.529518544638787e0 2.561196473650089e0 2.593267564989720e0
      2.625736482668806e0 2.658608083715151e0 2.691887185790094e0 2.725578710269726e0
      2.759687573537686e0 2.794218774231574e0 2.829177428366631e0 2.864568581318412e0
      2.900397450058460e0 2.936669207397966e0 2.973389183506416e0 3.010562644838345e0
      3.048195042621575e0 3.086291749576841e0 3.124858303454431e0 3.163900233267871e0
      3.203423203300982e0 3.243432792258449e0 3.283934769093047e0 3.324934910732193e0
      3.366439036543881e0 3.408453055858125e0 3.450982906704073e0 3.494034614273829e0
      3.537614178844557e0 3.581727786911308e0 3.626381602635224e0 3.671581810620502e0
      3.717334781398115e0 3.763646775769910e0 3.810524253434206e0 3.857973663718418e0
      3.906001519550678e0 3.954614388646821e0 4.003818894324468e0 4.053621725671672e0
      4.104029639173252e0 4.155049394403719e0 4.206687867710031e0 4.258951941481435e0
      4.311848562957252e0 4.365384764221155e0 4.419567567485586e0 4.474404122180175e0
      4.529901571985484e0 4.586067111098046e0 4.642908000318528e0 4.700431566526525e0
      4.758645120422912e0 4.817556105936788e0 4.877171903978429e0 4.937500053459807e0
      4.998548039194731e0 5.060323423973095e0 5.122833834743709e0 5.186086882894116e0
      5.250090246753103e0 5.314851637397247e0 5.380378782550821e0 5.446679433343924e0
      5.513761385159007e0 5.581632462548221e0 5.650300473367736e0 5.719773283075007e0
      5.790058754505424e0 5.861164751394803e0 5.933099182966714e0 6.005869940455852e0
      6.079484897910810e0 6.153951971667105e0 6.229279029408275e0 6.305473982568643e0
      6.382544665596249e0 6.460498931480011e0 6.539344627047328e0 6.619089515025863e0
      6.699741382696551e0 6.781307949899151e0 6.863796896858517e0 6.947215847706609e0
      7.031572394423101e0 7.116874033971477e0 7.203128209970423e0 7.290342281387538e0
      7.378523543536943e0 7.467679162756923e0 7.557816247780046e0 7.648941760204856e0
      7.741062554579038e0 7.834185374938109e0 7.928316802175743e0 8.023463287672136e0
      8.119631109414300e0 8.216826402295268e0 8.315055076034497e0 8.414322869249744e0
      8.514635349163029e0 8.615997780690350e0 8.718415288255798e0 8.821892663256449e0
      8.926434498211918e0 9.032045072772007e0 9.138728376700570e0 9.246488082115661e0
      9.355327552615364e0 9.465249765268084e0 9.576257364624212e0 9.688352578426390e0
      9.801537244560038e0 9.915812749940088e0 1.003118003017906e1 1.014763955428276e1
      1.026519127812590e1 1.038383463132565e1 1.050356845819057e1 1.062439107404909e1
      1.074630013085958e1 1.086929265810195e1 1.099336499098067e1 1.111851277818251e1
      1.124473090957530e1 1.137201349434116e1 1.150035383955564e1 1.162974438122535e1
      1.176017665841762e1 1.189164129336507e1 1.202412790686198e1 1.215762509512800e1
      1.229212040519335e1 1.242760023104221e1 1.256404980949331e1 1.270145316370949e1
      1.283979301998063e1 1.297905077166419e1 1.311920642992729e1 1.326023854206267e1
      1.340212411769062e1 1.354483861679798e1 1.368835581555286e1 1.383264778356795e1
      1.397768477372382e1 1.412343519767158e1 1.426986546973611e1 1.441694000817242e1
      1.456462108547235e1 1.471286876995651e1 1.486164084189565e1 1.501089265797657e1
      1.516057713859755e1 1.531064454595561e1 1.546104248567640e1 1.561171575049988e1
      1.576260620136861e1 1.591365268556729e1 1.606479088918420e1 1.621595321132719e1
      1.636706866856099e1 1.651806272943892e1 1.666885719511797e1 1.681937005797701e1
      1.696951536049033e1 1.711920304387658e1 1.726833878929122e1 1.741682388332220e1
      1.756455502819352e1 1.771142419860212e1 1.785731845432562e1 1.800211980466315e1
      1.814570497949265e1 1.828794526668611e1 1.842870635923669e1 1.856784811634552e1
      1.870522439591613e1 1.884068285209963e1 1.897406474804399e1 1.910520472673161e1
      1.923393063290519e1 1.936006327756900e1 1.948341625105380e1 1.960379569289518e1
      1.972100009907007e1 1.983482008693341e1 1.994503818054940e1 2.005142863601614e1
      2.015375716644158e1 2.025178079354191e1 2.034524760316541e1 2.043389656042865e1
      2.051745730672249e1 2.059564998053514e1 2.066818502445224e1 2.073476301592533e1
      2.079507451942482e1 2.084879992775828e1 2.089560933048975e1 2.093516241691879e1
      2.096710834888595e1 2.099108573225939e1 2.100672253245847e1 2.101363607435982e1
      2.101143305277327e1 2.099970958115426e1 2.097805126828212e1 2.094603335465311e1
      2.090322088904367e1 2.084916894338127e1 2.078342290760941e1 2.070551882493484e1
      2.061498380828624e1 2.051133651363708e1 2.039408771693638e1 2.026274094844104e1
      2.011679324827054e1 1.995573598351453e1 1.977905583170767e1 1.958623582152583e1
      1.937675652503421e1 1.915009739241649e1 1.890573821907137e1 1.864316075029538e1
      1.836185049407135e1 1.806129864266234e1 1.774100425299926e1 1.740047654910026e1
      1.703923749445087e1 1.665682453951521e1 1.625279361318872e1 1.582672236610486e1
      1.537821364691249e1 1.490689926440328e1 1.441244400490837e1 1.389454994120084e1
      1.335296106247535e1 1.278746816204873e1 1.219791409503054e1 1.158419930674049e1
      1.094628773869866e1 1.028421302337216e1 9.598085046349610e0 8.888096838161175e0
      8.154531797190344e0 7.397771244529935e0 6.618302309823122e0 5.816726119025844e0
      4.993766291531699e0 4.150277706802910e0 3.287255524132149e0 2.405844427970067e0
      1.507348061546850e0 5.932385949686818e-1 -3.348336026369623e-1 -1.275030268926258e0
      -2.225315573626801e0 -3.183446562312668e0 -4.146963784917034e0 -5.113182218335623e0
      -6.079182586007420e0 -7.041803183870513e0 -7.997632359745808e0 -8.943001769138618e0
      -9.873980575630753e0 -1.078637076412812e1 -1.167570373225286e1 -1.253723837720708e1
      -1.336596085224596e1 -1.415658625292642e1 -1.490356241909341e1 -1.560107612186481e1
      -1.624306187830381e1 -1.682321364117667e1 -1.733499963826762e1 -1.777168062098818e1
      -1.812633178743478e1 -1.839186865195670e1 -1.856107709413162e1 -1.862664786633817e1
      -1.858121576136887e1 -1.841740364900085e1 -1.812787158696946e1 -1.770537110467081e1
      -1.714280481093388e1 -1.643329135196286e1 -1.557023570614357e1 -1.454740478182079e1
      -1.335900813192662e1 -1.199978351560371e1 -1.046508770681540e1 -8.750984915600652e0
      -6.854402216719441e0 -4.772672159420861e0 -2.509059566693170e0 -2.017367032431526e-2
      2.272017748517713e0 2.285000042980181e0 1.943813118990126e0 1.665316067001094e0
      1.408353230783015e0 1.176920164775099e0 9.702741121754743e-1 7.878796346834739e-1
      6.289213729245442e-1 4.923597570395736e-1 3.769377332024821e-1 2.811976594268208e-1
      2.035028621466456e-1 1.420647039078099e-1 9.497528396381629e-2 6.024588029125147e-2
      3.585115477772532e-2 1.977923281191399e-2 1.008572066581345e-2 4.969091794969617e-3
      2.780569312847591e-3 2.198431547747590e-3 2.198683067528906e-3 2.248815158925235e-3
      2.289239744458107e-3 2.320397645533979e-3 2.342746616758821e-3 2.356745901537777e-3
      2.362863312164949e-3 2.361578317972665e-3 2.353349478113993e-3 2.338676284148836e-3
      2.318008536203731e-3 2.291813829694077e-3 2.260577795553571e-3 2.224709889145465e-3
      2.184675314427738e-3 2.140888585236876e-3 2.093797966432720e-3 2.043727948579644e-3
      1.991115380129258e-3 1.936338976365086e-3 1.879687147524314e-3 1.821538337695453e-3
      1.762186433217802e-3 1.701929331283428e-3 1.641044930040022e-3 0.000000000000000e0
      0.000000000000000e0 0.000000000000000e0 0.000000000000000e0 0.000000000000000e0
      0.000000000000000e0 0.000000000000000e0 0.000000000000000e0 0.000000000000000e0
      0.000000000000000e0 0.000000000000000e0 0.000000000000000e0 0.000000000000000e0
      0.000000000000000e0 0.000000000000000e0 0.000000000000000e0 0.000000000000000e0
      0.000000000000000e0 0.000000000000000e0 0.000000000000000e0 0.000000000000000e0
      0.000000000000000e0 0.000000000000000e0 0.000000000000000e0 0.000000000000000e0
      0.000000000000000e0 0.000000000000000e0 0.000000000000000e0 0.000000000000000e0
      0.000000000000000e0 0.000000000000000e0 0.000000000000000e0 0.000000000000000e0
      0.000000000000000e0 0.000000000000000e0 0.000000000000000e0 0.000000000000000e0
      0.000000000000000e0 0.000000000000000e0 0.000000000000000e0 0.000000000000000e0
      0.000000000000000e0 0.000000000000000e0 0.000000000000000e0 0.000000000000000e0
      0.000000000000000e0 0.000000000000000e0 0.000000000000000e0 0.000000000000000e0
      0.000000000000000e0 0.000000000000000e0 0.000000000000000e0 0.000000000000000e0
      0.000000000000000e0 0.000000000000000e0 0.000000000000000e0 0.000000000000000e0
      0.000000000000000e0 0.000000000000000e0 0.000000000000000e0 0.000000000000000e0
      0.000000000000000e0 0.000000000000000e0 0.000000000000000e0 0.000000000000000e0
      0.000000000000000e0 0.000000000000000e0 0.000000000000000e0 0.000000000000000e0
      0.000000000000000e0 0.000000000000000e0 0.000000000000000e0 0.000000000000000e0
      0.000000000000000e0 0.000000000000000e0 0.000000000000000e0 0.000000000000000e0
      0.000000000000000e0 0.000000000000000e0 0.000000000000000e0 0.000000000000000e0
      0.000000000000000e0 0.000000000000000e0 0.000000000000000e0 0.000000000000000e0
      0.000000000000000e0 0.000000000000000e0 0.000000000000000e0 0.000000000000000e0
      0.000000000000000e0 0.000000000000000e0 0.000000000000000e0 0.000000000000000e0
      0.000000000000000e0 0.000000000000000e0 0.000000000000000e0 0.000000000000000e0
      0.000000000000000e0 0.000000000000000e0 0.000000000000000e0 0.000000000000000e0
      0.000000000000000e0 0.000000000000000e0 0.000000000000000e0 0.000000000000000e0
      0.000000000000000e0 0.000000000000000e0 0.000000000000000e0 0.000000000000000e0
      0.000000000000000e0 0.000000000000000e0 0.000000000000000e0 0.000000000000000e0
      0.000000000000000e0 0.000000000000000e0 0.000000000000000e0 0.000000000000000e0
      0.000000000000000e0 0.000000000000000e0 0.000000000000000e0 0.000000000000000e0
      0.000000000000000e0 0.000000000000000e0 0.000000000000000e0 0.000000000000000e0
      0.000000000000000e0 0.000000000000000e0 0.000000000000000e0 0.000000000000000e0
      0.000000000000000e0 0.000000000000000e0 0.000000000000000e0 0.000000000000000e0
      0.000000000000000e0 0.000000000000000e0 0.000000000000000e0 0.000000000000000e0
      0.000000000000000e0 0.000000000000000e0 0.000000000000000e0 0.000000000000000e0
      0.000000000000000e0 0.000000000000000e0 0.000000000000000e0 0.000000000000000e0
      0.000000000000000e0 0.000000000000000e0 0.000000000000000e0 0.000000000000000e0
      0.000000000000000e0 0.000000000000000e0 0.000000000000000e0 0.000000000000000e0
      0.000000000000000e0 0.000000000000000e0 0.000000000000000e0 0.000000000000000e0
      0.000000000000000e0 0.000000000000000e0 0.000000000000000e0 0.000000000000000e0
      0.000000000000000e0 0.000000000000000e0 0.000000000000000e0 0.000000000000000e0
      0.000000000000000e0 0.000000000000000e0 0.000000000000000e0 0.000000000000000e0
      0.000000000000000e0 0.000000000000000e0 0.000000000000000e0 0.000000000000000e0
      0.000000000000000e0 0.000000000000000e0 0.000000000000000e0 0.000000000000000e0
      0.000000000000000e0 0.000000000000000e0 0.000000000000000e0 0.000000000000000e0
      0.000000000000000e0 0.000000000000000e0 0.000000000000000e0 0.000000000000000e0
      0.000000000000000e0 0.000000000000000e0 0.000000000000000e0 0.000000000000000e0
      0.000000000000000e0 0.000000000000000e0 0.000000000000000e0 0.000000000000000e0
      0.000000000000000e0 0.000000000000000e0 0.000000000000000e0 0.000000000000000e0
      0.000000000000000e0 0.000000000000000e0 0.000000000000000e0 0.000000000000000e0
      0.000000000000000e0 0.000000000000000e0 0.000000000000000e0 0.000000000000000e0
      0.000000000000000e0 0.000000000000000e0 0.000000000000000e0 0.000000000000000e0
      0.000000000000000e0 0.000000000000000e0 0.000000000000000e0 0.000000000000000e0
      0.000000000000000e0 0.000000000000000e0 0.000000000000000e0 0.000000000000000e0
      0.000000000000000e0 0.000000000000000e0 0.000000000000000e0 0.000000000000000e0
      0.000000000000000e0 0.000000000000000e0 0.000000000000000e0 0.000000000000000e0
      0.000000000000000e0 0.000000000000000e0 0.000000000000000e0 0.000000000000000e0
      0.000000000000000e0 0.000000000000000e0 0.000000000000000e0 0.000000000000000e0
      0.000000000000000e0 0.000000000000000e0 0.000000000000000e0 0.000000000000000e0
      0.000000000000000e0 0.000000000000000e0 0.000000000000000e0 0.000000000000000e0
      0.000000000000000e0 0.000000000000000e0 0.000000000000000e0 0.000000000000000e0
      0.000000000000000e0 0.000000000000000e0 0.000000000000000e0 0.000000000000000e0
      0.000000000000000e0 0.000000000000000e0 0.000000000000000e0 0.000000000000000e0
      0.000000000000000e0 0.000000000000000e0 0.000000000000000e0 0.000000000000000e0
      0.000000000000000e0 0.000000000000000e0 0.000000000000000e0 0.000000000000000e0
      0.000000000000000e0 0.000000000000000e0 0.000000000000000e0 0.000000000000000e0
      0.000000000000000e0 0.000000000000000e0 0.000000000000000e0 0.000000000000000e0
      0.000000000000000e0 0.000000000000000e0 0.000000000000000e0 0.000000000000000e0
      0.000000000000000e0 0.000000000000000e0 0.000000000000000e0 0.000000000000000e0
      0.000000000000000e0 0.000000000000000e0 0.000000000000000e0 0.000000000000000e0
      0.000000000000000e0 0.000000000000000e0 0.000000000000000e0 0.000000000000000e0
      0.000000000000000e0 0.000000000000000e0 0.000000000000000e0 0.000000000000000e0
      0.000000000000000e0 0.000000000000000e0 0.000000000000000e0 0.000000000000000e0
      0.000000000000000e0 0.000000000000000e0 0.000000000000000e0 0.000000000000000e0
      0.000000000000000e0 0.000000000000000e0 0.000000000000000e0 0.000000000000000e0
      0.000000000000000e0 0.000000000000000e0 0.000000000000000e0 0.000000000000000e0
      0.000000000000000e0 0.000000000000000e0 0.000000000000000e0 0.000000000000000e0
      0.000000000000000e0 0.000000000000000e0 0.000000000000000e0
      </PP_BETA.1>
    <PP_BETA.2 index="2" label="5S" angular_momentum="0" cutoff_radius_index="896" cutoff_radius="1.100000000000e0" ultrasoft_cutoff_radius="1.150000000000e0">
      -6.842979966310003e-3 -6.929054058421493e-3 -7.016210829337739e-3 -7.104463897481940e-3
      -7.183913758275637e-3 -7.299836453688819e-3 -7.397024292418106e-3 -7.449464571527051e-3
      -7.571155516367202e-3 -7.646862747849959e-3 -7.748173859798522e-3 -7.897277264460635e-3
      -7.976308814723033e-3 -8.078968238149734e-3 -8.140064961659421e-3 -8.251277163465451e-3
      -8.320259145428894e-3 -8.497978128144352e-3 -8.548680624008716e-3 -8.662100769505201e-3
      -8.839042213140164e-3 -8.861672349129767e-3 -9.016287826807121e-3 -9.148292242113429e-3
      -9.240979834168481e-3 -9.370454673050101e-3 -9.441320860620593e-3 -9.566402604474057e-3
      -9.750873929095960e-3 -9.843336786939355e-3 -9.968138311540377e-3 -1.005790222781402e-2
      -1.020641587381749e-2 -1.033980800819009e-2 -1.050463676572884e-2 -1.058859501601296e-2
      -1.069757109972275e-2 -1.087829973523353e-2 -1.096730839627363e-2 -1.114586629625591e-2
      -1.130546919253984e-2 -1.140644549483806e-2 -1.158803330840091e-2 -1.168959367691629e-2
      -1.188339307075850e-2 -1.201879044704400e-2 -1.215714463210019e-2 -1.233611399187588e-2
      -1.246717699152093e-2 -1.263497125697433e-2 -1.276256710524844e-2 -1.294110300119233e-2
      -1.312004301139559e-2 -1.326166988122143e-2 -1.344771682880497e-2 -1.362546147880428e-2
      -1.375697614375220e-2 -1.395550467191113e-2 -1.410806962176617e-2 -1.428739650151709e-2
      -1.447472618712864e-2 -1.467581991170869e-2 -1.484692487588321e-2 -1.508261150299107e-2
      -1.523376353812409e-2 -1.543473040348726e-2 -1.560695895170314e-2 -1.579154078765606e-2
      -1.600425330647905e-2 -1.620905412351122e-2 -1.640527877594262e-2 -1.660951260817263e-2
      -1.682562800087678e-2 -1.702937784963312e-2 -1.724129131800885e-2 -1.747924952894085e-2
      -1.769235422254900e-2 -1.788909910006706e-2 -1.816119358503410e-2 -1.835749520776184e-2
      -1.862862470347257e-2 -1.881115926114299e-2 -1.908344253794342e-2 -1.932006403409275e-2
      -1.954306540047895e-2 -1.979788519633185e-2 -2.002567847393383e-2 -2.031734970948185e-2
      -2.054328889199244e-2 -2.081257300861422e-2 -2.108917226939219e-2 -2.134359670762090e-2
      -2.162143351817106e-2 -2.187617294088076e-2 -2.216623447382093e-2 -2.243046815023525e-2
      -2.270927162927125e-2 -2.300584571177644e-2 -2.328910153871353e-2 -2.357781156914562e-2
      -2.389464561727589e-2 -2.418650970336369e-2 -2.448630067355886e-2 -2.480432036355057e-2
      -2.511485051771348e-2 -2.541829989916367e-2 -2.575437421907389e-2 -2.606086038191502e-2
      -2.639256286592043e-2 -2.672251007684995e-2 -2.706642799081629e-2 -2.738440413263779e-2
      -2.775324358690942e-2 -2.810607964373774e-2 -2.845458024454650e-2 -2.880981881242620e-2
      -2.919235189796060e-2 -2.952112147881414e-2 -2.992937756742706e-2 -3.027810400695877e-2
      -3.065698568557801e-2 -3.105062433928782e-2 -3.144544098347404e-2 -3.183834695256524e-2
      -3.224159662509782e-2 -3.264872295338672e-2 -3.305669427092714e-2 -3.347307543425060e-2
      -3.389714500812036e-2 -3.433199803674452e-2 -3.474487923067610e-2 -3.518805633719080e-2
      -3.563888353618489e-2 -3.607113587040889e-2 -3.654434339806484e-2 -3.699265492569992e-2
      -3.746331504385742e-2 -3.793262855855017e-2 -3.841802885810441e-2 -3.888916501743733e-2
      -3.938803436139632e-2 -3.986653642351756e-2 -4.038302288459255e-2 -4.087289476197443e-2
      -4.140197716761268e-2 -4.191597474201653e-2 -4.245635328467712e-2 -4.297571419860263e-2
      -4.353013583594928e-2 -4.406939349334705e-2 -4.462313034521626e-2 -4.518591695654983e-2
      -4.576014146497132e-2 -4.632035833622461e-2 -4.691534892018701e-2 -4.750144037945326e-2
      -4.810879339318080e-2 -4.870623325893803e-2 -4.931859575989067e-2 -4.993713427467828e-2
      -5.055647426945869e-2 -5.119591193179968e-2 -5.184930973489061e-2 -5.249222524820452e-2
      -5.315916637158774e-2 -5.382303658182508e-2 -5.449274245553903e-2 -5.518308507292052e-2
      -5.588274623058753e-2 -5.658099948752754e-2 -5.730000143169928e-2 -5.802565278227800e-2
      -5.874655074509411e-2 -5.947825183093702e-2 -6.023575913397278e-2 -6.098612385027058e-2
      -6.176639826931502e-2 -6.253178960559930e-2 -6.331844808690662e-2 -6.411929711585085e-2
      -6.493085556605310e-2 -6.574079020962687e-2 -6.656565978383866e-2 -6.741073642325690e-2
      -6.825077617067415e-2 -6.911036141728682e-2 -6.997135369394142e-2 -7.086711477173901e-2
      -7.175086211710635e-2 -7.265895815803103e-2 -7.356942762896479e-2 -7.449779754350105e-2
      -7.543331223557937e-2 -7.638216006741994e-2 -7.733884105529876e-2 -7.831526298051250e-2
      -7.929746221252953e-2 -8.030094952433798e-2 -8.130554458356276e-2 -8.232875697765163e-2
      -8.336514707143062e-2 -8.441168040735858e-2 -8.547741712283042e-2 -8.655482933674163e-2
      -8.763976500718861e-2 -8.874432740540151e-2 -8.985727618556627e-2 -9.098779553476888e-2
      -9.213311911302412e-2 -9.328904914031511e-2 -9.446337561196859e-2 -9.565702008647758e-2
      -9.685377263175655e-2 -9.807331721553215e-2 -9.930753192594343e-2 -1.005555986300081e-1
      -1.018194015153333e-1 -1.031056200990279e-1 -1.043990083316604e-1 -1.057152387752930e-1
      -1.070428958966589e-1 -1.083850769830342e-1 -1.097551801392960e-1 -1.111268833648051e-1
      -1.125324096876499e-1 -1.139437163673033e-1 -1.153828171615616e-1 -1.168292855178104e-1
      -1.182979656487612e-1 -1.197895737239005e-1 -1.212955272891895e-1 -1.228177256788542e-1
      -1.243670924232407e-1 -1.259255370553666e-1 -1.275156535764334e-1 -1.291178030390042e-1
      -1.307446760958860e-1 -1.323825303476324e-1 -1.340555006682034e-1 -1.357358055736967e-1
      -1.374468995920578e-1 -1.391732749303950e-1 -1.409241484516750e-1 -1.426935291052471e-1
      -1.444923503907933e-1 -1.463087368229552e-1 -1.481471499675240e-1 -1.500123428201074e-1
      -1.518999888593415e-1 -1.538093434387959e-1 -1.557449902038455e-1 -1.577061413945753e-1
      -1.596889892728919e-1 -1.616965008340874e-1 -1.637300503368164e-1 -1.657888276511854e-1
      -1.678804739579056e-1 -1.699851775862433e-1 -1.721223945719219e-1 -1.742906078058670e-1
      -1.764816144400805e-1 -1.787033358777423e-1 -1.809499271172237e-1 -1.832252279221616e-1
      -1.855344975827213e-1 -1.878650320353530e-1 -1.902274763752434e-1 -1.926223023547098e-1
      -1.950436517625200e-1 -1.974940376538448e-1 -1.999819303207717e-1 -2.024955725002948e-1
      -2.050460621802102e-1 -2.076238359436573e-1 -2.102355236854365e-1 -2.128768989597942e-1
      -2.155570159987628e-1 -2.182665054726551e-1 -2.210156577520774e-1 -2.237954602733383e-1
      -2.266083304071054e-1 -2.294573979943466e-1 -2.323444742152865e-1 -2.352693601533105e-1
      -2.382263691573250e-1 -2.412233668927970e-1 -2.442576869111497e-1 -2.473317757186118e-1
      -2.504387488027002e-1 -2.535925840416386e-1 -2.567809556907150e-1 -2.600098180541006e-1
      -2.632805795824831e-1 -2.665924845360998e-1 -2.699471829594218e-1 -2.733403912874202e-1
      -2.767793036028015e-1 -2.802623070285104e-1 -2.837852882189176e-1 -2.873568096648618e-1
      -2.909691735426758e-1 -2.946314233524818e-1 -2.983351475538503e-1 -3.020900386135588e-1
      -3.058882647232650e-1 -3.097339780140591e-1 -3.136313776588420e-1 -3.175766228559285e-1
      -3.215724738537649e-1 -3.256161939529676e-1 -3.297131867610843e-1 -3.338597417332969e-1
      -3.380591707008924e-1 -3.423115352920987e-1 -3.466176545511264e-1 -3.509764817934653e-1
      -3.553918684421435e-1 -3.598618444376416e-1 -3.643873779201230e-1 -3.689709260783185e-1
      -3.736118101094306e-1 -3.783123763203333e-1 -3.830708853302505e-1 -3.878892561881715e-1
      -3.927682470884073e-1 -3.977076475476076e-1 -4.027098635285946e-1 -4.077768049400001e-1
      -4.129056856285054e-1 -4.180975156760978e-1 -4.233585638810986e-1 -4.286822855393853e-1
      -4.340757778865258e-1 -4.395338032184566e-1 -4.450636569031761e-1 -4.506628472493097e-1
      -4.563308912449568e-1 -4.620702480987022e-1 -4.678832127427683e-1 -4.737676831879862e-1
      -4.797264959699357e-1 -4.857618794040204e-1 -4.918718862068103e-1 -4.980583705441353e-1
      -5.043227278583839e-1 -5.106660882072580e-1 -5.170895210387632e-1 -5.235942269283127e-1
      -5.301792193767398e-1 -5.368485187656025e-1 -5.436005370466988e-1 -5.504388180638631e-1
      -5.573624110377322e-1 -5.643720428839654e-1 -5.714709535210263e-1 -5.786597166770582e-1
      -5.859390647497271e-1 -5.933074024143465e-1 -6.007715276571508e-1 -6.083277800131137e-1
      -6.159788709065079e-1 -6.237274558929062e-1 -6.315727116544796e-1 -6.395162610587759e-1
      -6.475600588392343e-1 -6.557056191191011e-1 -6.639534852344511e-1 -6.723049301021593e-1
      -6.807600299891767e-1 -6.893239332028482e-1 -6.979938323590540e-1 -7.067727066536316e-1
      -7.156628695532339e-1 -7.246646654977047e-1 -7.337800521722020e-1 -7.430091951217754e-1
      -7.523550085959068e-1 -7.618179191099479e-1 -7.714006742339130e-1 -7.811026756316783e-1
      -7.909275984474640e-1 -8.008769284473507e-1 -8.109490456763861e-1 -8.211497377161114e-1
      -8.314780923163108e-1 -8.419363941989557e-1 -8.525260388576026e-1 -8.632488167889365e-1
      -8.741069716888097e-1 -8.851009745724747e-1 -8.962342681282038e-1 -9.075064670671686e-1
      -9.189220891641643e-1 -9.304792721342103e-1 -9.421829403294648e-1 -9.540337306115472e-1
      -9.660332466126826e-1 -9.781838607192839e-1 -9.904871403846469e-1 -1.002945716236373e0
      -1.015560115905642e0 -1.028333513772553e0 -1.041267521234726e0 -1.054364590244397e0
      -1.067625902162009e0 -1.081054224237023e0 -1.094651373896508e0 -1.108419497719553e0
      -1.122360863198910e0 -1.136477295548760e0 -1.150771388075148e0 -1.165244973657055e0
      -1.179901621403387e0 -1.194741416154358e0 -1.209767832579413e0 -1.224984392968031e0
      -1.240391452819622e0 -1.255992035819686e0 -1.271789314430327e0 -1.287784792769930e0
      -1.303981951888915e0 -1.320382015301210e0 -1.336989157265704e0 -1.353804712115025e0
      -1.370831852109493e0 -1.388072830353632e0 -1.405531071611192e0 -1.423208285014949e0
      -1.441108141112323e0 -1.459233096653721e0 -1.477585688670841e0 -1.496169394111245e0
      -1.514986080015630e0 -1.534040045156994e0 -1.553333797868230e0 -1.572869313305906e0
      -1.592650855463383e0 -1.612681505669496e0 -1.632963424695232e0 -1.653500906902478e0
      -1.674296064109765e0 -1.695352659632935e0 -1.716674620217519e0 -1.738264177014798e0
      -1.760125368851352e0 -1.782260936783514e0 -1.804675127260698e0 -1.827371409885307e0
      -1.850352457666801e0 -1.873622471556894e0 -1.897185686990044e0 -1.921044465121053e0
      -1.945203262710184e0 -1.969666006918390e0 -1.994435878394372e0 -2.019517776680994e0
      -2.044914349696194e0 -2.070630069040917e0 -2.096669464139778e0 -2.123035978119821e0
      -2.149733773719522e0 -2.176767283325493e0 -2.204140661155325e0 -2.231857957923799e0
      -2.259923828687594e0 -2.288342053590956e0 -2.317117788570723e0 -2.346254660283190e0
      -2.375758328152859e0 -2.405632423761137e0 -2.435881707958146e0 -2.466511787706768e0
      -2.497526287600191e0 -2.528930357471140e0 -2.560729433398478e0 -2.592927956256975e0
      -2.625530695653691e0 -2.658543507555834e0 -2.691970835540069e0 -2.725818421776147e0
      -2.760090930983637e0 -2.794794318835944e0 -2.829933349013682e0 -2.865513781947698e0
      -2.901541609330209e0 -2.938021706384514e0 -2.974959779845143e0 -3.012362069058682e0
      -3.050234233210368e0 -3.088581977109843e0 -3.127411211997334e0 -3.166728115261179e0
      -3.206538782935645e0 -3.246849498778829e0 -3.287666352418476e0 -3.328995492833705e0
      -3.370843837169609e0 -3.413217396393300e0 -3.456123116818755e0 -3.499567310899593e0
      -3.543557024564734e0 -3.588098937826974e0 -3.633199768993641e0 -3.678866810720006e0
      -3.725106908496496e0 -3.771927543814595e0 -3.819335576480828e0 -3.867338554484192e0
      -3.915943764199724e0 -3.965159162472425e0 -4.014991766532418e0 -4.065449485485619e0
      -4.116540394005717e0 -4.168272138880013e0 -4.220652539267128e0 -4.273690261627472e0
      -4.327392601301089e0 -4.381768936056513e0 -4.436826786657502e0 -4.492575213807434e0
      -4.549022254627246e0 -4.606177079562066e0 -4.664048428108714e0 -4.722645101346700e0
      -4.781976108211680e0 -4.842050544297109e0 -4.902877985246228e0 -4.964467301208003e0
      -5.026828376952643e0 -5.089970732941310e0 -5.153903728616648e0 -5.218637548358330e0
      -5.284181946908070e0 -5.350547179049101e0 -5.417743351123107e0 -5.485780452671229e0
      -5.554669352566798e0 -5.624420453949234e0 -5.695044210663035e0 -5.766551792595813e0
      -5.838953794149887e0 -5.912261609306384e0 -5.986486230605600e0 -6.061639021819154e0
      -6.137731557371772e0 -6.214775147341300e0 -6.292781952495233e0 -6.371763515539421e0
      -6.451732028506690e0 -6.532699589616136e0 -6.614678437219176e0 -6.697681219821597e0
      -6.781720351238988e0 -6.866808611585093e0 -6.952959017307904e0 -7.040184500785003e0
      -7.128498199811922e0 -7.217913511683314e0 -7.308444162084029e0 -7.400103442846415e0
      -7.492905539827092e0 -7.586864072038175e0 -7.681993397099603e0 -7.778307785232812e0
      -7.875821782966121e0 -7.974549817362615e0 -8.074506728310432e0 -8.175707733201428e0
      -8.278167640697653e0 -8.381901930246876e0 -8.486926095308661e0 -8.593255625402740e0
      -8.700906551092210e0 -8.809894740015878e0 -8.920236390085833e0 -9.031947994588464e0
      -9.145045842888607e0 -9.259546864045802e0 -9.375467871844691e0 -9.492826031131784e0
      -9.611638504571332e0 -9.731922734810865e0 -9.853696558808736e0 -9.976977600765110e0
      -1.010178405387016e1 -1.022813398277648e1 -1.035604597782783e1 -1.048553843677807e1
      -1.061663037142557e1 -1.074934055531860e1 -1.088368830965663e1 -1.101969294466179e1
      -1.115737422436348e1 -1.129675164912786e1 -1.143784535410234e1 -1.158067551421289e1
      -1.172526245811886e1 -1.187162682278583e1 -1.201978935374338e1 -1.216977109464080e1
      -1.232159302649876e1 -1.247527674794060e1 -1.263084380384595e1 -1.278831581987228e1
      -1.294771504323198e1 -1.310906338029834e1 -1.327238339986526e1 -1.343769765409567e1
      -1.360502891812469e1 -1.377440016116589e1 -1.394583455103209e1 -1.411935548503823e1
      -1.429498659591934e1 -1.447275154470995e1 -1.465267438771136e1 -1.483477921810503e1
      -1.501909035692022e1 -1.520563241796634e1 -1.539442999927537e1 -1.558550813044326e1
      -1.577889183894365e1 -1.597460633347390e1 -1.617267705617184e1 -1.637312968110979e1
      -1.657598984702871e1 -1.678128364234286e1 -1.698903696791982e1 -1.719927625458077e1
      -1.741202777491901e1 -1.762731807078682e1 -1.784517391050959e1 -1.806562202724374e1
      -1.828868938884770e1 -1.851440308615068e1 -1.874279027985909e1 -1.897387822358718e1
      -1.920769432996957e1 -1.944426612211490e1 -1.968362108623080e1 -1.992578690851855e1
      -2.017079128405325e1 -2.041866192408659e1 -2.066942670365336e1 -2.092311345282724e1
      -2.117974995981692e1 -2.143936416517718e1 -2.170198386320297e1 -2.196763700433186e1
      -2.223635130142068e1 -2.250815453857533e1 -2.278307449341651e1 -2.306113867975259e1
      -2.334237470331737e1 -2.362680995990641e1 -2.391447172599271e1 -2.420538710625385e1
      -2.449958310659969e1 -2.479708643481215e1 -2.509792363005207e1 -2.540212096308057e1
      -2.570970450399438e1 -2.602069990691049e1 -2.633513264366977e1 -2.665302770981589e1
      -2.697440975473850e1 -2.729930307013976e1 -2.762773141618101e1 -2.795971813160927e1
      -2.829528598795804e1 -2.863445728809651e1 -2.897725359861957e1 -2.932369592236958e1
      -2.967380469742835e1 -3.002759937058508e1 -3.038509891915749e1 -3.074632122773719e1
      -3.111128351769390e1 -3.148000197919572e1 -3.185249184090020e1 -3.222876727931225e1
      -3.260884144659440e1 -3.299272621319583e1 -3.338043234371088e1 -3.377196921805012e1
      -3.416734491832310e1 -3.456656602710424e1 -3.496963762321630e1 -3.537656323044502e1
      -3.578734466211307e1 -3.620198197584358e1 -3.662047328000108e1 -3.704281491015286e1
      -3.746900099293737e1 -3.789902357206370e1 -3.833287237306246e1 -3.877053482486303e1
      -3.921199581902204e1 -3.965723763709872e1 -4.010623987430717e1 -4.055897921235953e1
      -4.101542933072096e1 -4.147556083570294e1 -4.193934098283068e1 -4.240673359392258e1
      -4.287769897340872e1 -4.335219356465433e1 -4.383016993020158e1 -4.431157656307341e1
      -4.479635760900135e1 -4.528445274349383e1 -4.577579700451321e1 -4.627032051983190e1
      -4.676794826095261e1 -4.726859999468070e1 -4.777218984124971e1 -4.827862619114751e1
      -4.878781133853909e1 -4.929964139355395e1 -4.981400576559600e1 -5.033078715766379e1
      -5.084986107128407e1 -5.137109560508174e1 -5.189435117333932e1 -5.241948005391857e1
      -5.294632633541847e1 -5.347472518609442e1 -5.400450284532287e1 -5.453547610491410e1
      -5.506745190911807e1 -5.560022707539190e1 -5.613358780236808e1 -5.666730924563217e1
      -5.720115519433342e1 -5.773487751732353e1 -5.826821576025072e1 -5.880089667100652e1
      -5.933263372314617e1 -5.986312660930025e1 -6.039206070613261e1 -6.091910662008025e1
      -6.144391955281822e1 -6.196613881594300e1 -6.248538720415098e1 -6.300127053323246e1
      -6.351337687685334e1 -6.402127601725198e1 -6.452451892559146e1 -6.502263696549608e1
      -6.551514132458363e1 -6.600152233406198e1 -6.648124883651213e1 -6.695376741689746e1
      -6.741850179926792e1 -6.787485205608232e1 -6.832219397493145e1 -6.875987828494101e1
      -6.918723000270280e1 -6.960354764209865e1 -7.000810248859989e1 -7.040013800343911e1
      -7.077886890191235e1 -7.114348064172532e1 -7.149312859977238e1 -7.182693744179812e1
      -7.214400043293939e1 -7.244337882602520e1 -7.272410120368477e1 -7.298516289912062e1
      -7.322552548480179e1 -7.344411622737141e1 -7.363982762986200e1 -7.381151708650020e1
      -7.395800644109318e1 -7.407808186386069e1 -7.417049355024813e1 -7.423395569175137e1
      -7.426714648366761e1 -7.426870825760807e1 -7.423724770531192e1 -7.417133629922581e1
      -7.406951084348066e1 -7.393027415228881e1 -7.375209598949017e1 -7.353341414157240e1
      -7.327263575718224e1 -7.296813887367773e1 -7.261827428324569e1 -7.222136758950853e1
      -7.177572166005257e1 -7.127961928448213e1 -7.073132637592392e1 -7.012909536380653e1
      -6.947116908395106e1 -6.875578513670257e1 -6.798118068127872e1 -6.714559768362483e1
      -6.624728884662602e1 -6.528452390237067e1 -6.425559675150578e1 -6.315883300926237e1
      -6.199259843623463e1 -6.075530794849499e1 -5.944543543083057e1 -5.806152437815991e1
      -5.660219930674874e1 -5.506617810537375e1 -5.345228522939147e1 -5.175946585588929e1
      -4.998680109539624e1 -4.813352405751835e1 -4.619903713323981e1 -4.418293017440658e1
      -4.208499991680401e1 -3.990527035982041e1 -3.764401435851358e1 -3.530177630607261e1
      -3.287939591233874e1 -3.037803308141827e1 -2.779919388572080e1 -2.514475754313480e1
      -2.241700442076638e1 -1.961864493745281e1 -1.675284931081331e1 -1.382327806021863e1
      -1.083411314400871e1 -7.790089556325370e0 -4.696527283864953e0 -1.559363356138533e0
      1.614816147135912e0 4.818744453432259e0 8.044443037056908e0 1.128319149679294e1
      1.452549870867574e1 1.776107561089145e1 2.097881010154186e1 2.416674445125136e1
      2.731205578126560e1 3.040104015644676e1 3.341910083535902e1 3.635074138767260e1
      3.917956425014728e1 4.188827557204047e1 4.445869696079171e1 4.687178500883090e1
      4.910765939838900e1 5.114564039497975e1 5.296429663045751e1 5.454150402813821e1
      5.585451674078399e1 5.688005099567352e1 5.759438261319713e1 5.797345911689303e1
      5.799302710060985e1 5.762877554178132e1 5.685649574059662e1 5.565225821444719e1
      5.399260705104382e1 5.185477181535160e1 4.921689697671830e1 4.605828875629600e1
      4.235967879696142e1 3.810350379068379e1 3.327420233287217e1 2.785850454864512e1
      2.184593660226748e1 1.522736393193679e1 8.012690183217487e0 6.253148261188468e-2
      -7.272819150010617e0 -7.319101476136864e0 -6.230287982714479e0 -5.340953215833174e0
      -4.519558769535399e0 -3.779084089233598e0 -3.117328259470608e0 -2.532739166556287e0
      -2.022852296548486e0 -1.584467794198754e0 -1.213671045893627e0 -9.058861778267829e-1
      -6.559448743947788e-1 -4.581732728556032e-1 -3.064973524368275e-1 -1.945671874357593e-1
      -1.159001491516259e-1 -6.404342506604649e-2 -3.274960841743638e-2 -1.622161670234759e-2
      -9.146538795680557e-3 -7.260513081729894e-3 -7.256663227836379e-3 -7.413861273887163e-3
      -7.539471395374292e-3 -7.634965316087905e-3 -7.701866176122717e-3 -7.741698058139983e-3
      -7.756009329165241e-3 -7.746382652508366e-3 -7.714329984300985e-3 -7.661492362675524e-3
      -7.589347449939641e-3 -7.499427783662915e-3 -7.393320789265059e-3 -7.272366723851508e-3
      -7.138082078173147e-3 -6.991817663853618e-3 -6.835033401149832e-3 -6.668782955097106e-3
      -6.494485596110912e-3 -6.313369687974246e-3 -6.126368506826654e-3 -5.934707676361627e-3
      -5.739336662366862e-3 -5.541217417159516e-3 -5.341246270684979e-3 0.000000000000000e0
      0.000000000000000e0 0.000000000000000e0 0.000000000000000e0 0.000000000000000e0
      0.000000000000000e0 0.000000000000000e0 0.000000000000000e0 0.000000000000000e0
      0.000000000000000e0 0.000000000000000e0 0.000000000000000e0 0.000000000000000e0
      0.000000000000000e0 0.000000000000000e0 0.000000000000000e0 0.000000000000000e0
      0.000000000000000e0 0.000000000000000e0 0.000000000000000e0 0.000000000000000e0
      0.000000000000000e0 0.000000000000000e0 0.000000000000000e0 0.000000000000000e0
      0.000000000000000e0 0.000000000000000e0 0.000000000000000e0 0.000000000000000e0
      0.000000000000000e0 0.000000000000000e0 0.000000000000000e0 0.000000000000000e0
      0.000000000000000e0 0.000000000000000e0 0.000000000000000e0 0.000000000000000e0
      0.000000000000000e0 0.000000000000000e0 0.000000000000000e0 0.000000000000000e0
      0.000000000000000e0 0.000000000000000e0 0.000000000000000e0 0.000000000000000e0
      0.000000000000000e0 0.000000000000000e0 0.000000000000000e0 0.000000000000000e0
      0.000000000000000e0 0.000000000000000e0 0.000000000000000e0 0.000000000000000e0
      0.000000000000000e0 0.000000000000000e0 0.000000000000000e0 0.000000000000000e0
      0.000000000000000e0 0.000000000000000e0 0.000000000000000e0 0.000000000000000e0
      0.000000000000000e0 0.000000000000000e0 0.000000000000000e0 0.000000000000000e0
      0.000000000000000e0 0.000000000000000e0 0.000000000000000e0 0.000000000000000e0
      0.000000000000000e0 0.000000000000000e0 0.000000000000000e0 0.000000000000000e0
      0.000000000000000e0 0.000000000000000e0 0.000000000000000e0 0.000000000000000e0
      0.000000000000000e0 0.000000000000000e0 0.000000000000000e0 0.000000000000000e0
      0.000000000000000e0 0.000000000000000e0 0.000000000000000e0 0.000000000000000e0
      0.000000000000000e0 0.000000000000000e0 0.000000000000000e0 0.000000000000000e0
      0.000000000000000e0 0.000000000000000e0 0.000000000000000e0 0.000000000000000e0
      0.000000000000000e0 0.000000000000000e0 0.000000000000000e0 0.000000000000000e0
      0.000000000000000e0 0.000000000000000e0 0.000000000000000e0 0.000000000000000e0
      0.000000000000000e0 0.000000000000000e0 0.000000000000000e0 0.000000000000000e0
      0.000000000000000e0 0.000000000000000e0 0.000000000000000e0 0.000000000000000e0
      0.000000000000000e0 0.000000000000000e0 0.000000000000000e0 0.000000000000000e0
      0.000000000000000e0 0.000000000000000e0 0.000000000000000e0 0.000000000000000e0
      0.000000000000000e0 0.000000000000000e0 0.000000000000000e0 0.000000000000000e0
      0.000000000000000e0 0.000000000000000e0 0.000000000000000e0 0.000000000000000e0
      0.000000000000000e0 0.000000000000000e0 0.000000000000000e0 0.000000000000000e0
      0.000000000000000e0 0.000000000000000e0 0.000000000000000e0 0.000000000000000e0
      0.000000000000000e0 0.000000000000000e0 0.000000000000000e0 0.000000000000000e0
      0.000000000000000e0 0.000000000000000e0 0.000000000000000e0 0.000000000000000e0
      0.000000000000000e0 0.000000000000000e0 0.000000000000000e0 0.000000000000000e0
      0.000000000000000e0 0.000000000000000e0 0.000000000000000e0 0.000000000000000e0
      0.000000000000000e0 0.000000000000000e0 0.000000000000000e0 0.000000000000000e0
      0.000000000000000e0 0.000000000000000e0 0.000000000000000e0 0.000000000000000e0
      0.000000000000000e0 0.000000000000000e0 0.000000000000000e0 0.000000000000000e0
      0.000000000000000e0 0.000000000000000e0 0.000000000000000e0 0.000000000000000e0
      0.000000000000000e0 0.000000000000000e0 0.000000000000000e0 0.000000000000000e0
      0.000000000000000e0 0.000000000000000e0 0.000000000000000e0 0.000000000000000e0
      0.000000000000000e0 0.000000000000000e0 0.000000000000000e0 0.000000000000000e0
      0.000000000000000e0 0.000000000000000e0 0.000000000000000e0 0.000000000000000e0
      0.000000000000000e0 0.000000000000000e0 0.000000000000000e0 0.000000000000000e0
      0.000000000000000e0 0.000000000000000e0 0.000000000000000e0 0.000000000000000e0
      0.000000000000000e0 0.000000000000000e0 0.000000000000000e0 0.000000000000000e0
      0.000000000000000e0 0.000000000000000e0 0.000000000000000e0 0.000000000000000e0
      0.000000000000000e0 0.000000000000000e0 0.000000000000000e0 0.000000000000000e0
      0.000000000000000e0 0.000000000000000e0 0.000000000000000e0 0.000000000000000e0
      0.000000000000000e0 0.000000000000000e0 0.000000000000000e0 0.000000000000000e0
      0.000000000000000e0 0.000000000000000e0 0.000000000000000e0 0.000000000000000e0
      0.000000000000000e0 0.000000000000000e0 0.000000000000000e0 0.000000000000000e0
      0.000000000000000e0 0.000000000000000e0 0.000000000000000e0 0.000000000000000e0
      0.000000000000000e0 0.000000000000000e0 0.000000000000000e0 0.000000000000000e0
      0.000000000000000e0 0.000000000000000e0 0.000000000000000e0 0.000000000000000e0
      0.000000000000000e0 0.000000000000000e0 0.000000000000000e0 0.000000000000000e0
      0.000000000000000e0 0.000000000000000e0 0.000000000000000e0 0.000000000000000e0
      0.000000000000000e0 0.000000000000000e0 0.000000000000000e0 0.000000000000000e0
      0.000000000000000e0 0.000000000000000e0 0.000000000000000e0 0.000000000000000e0
      0.000000000000000e0 0.000000000000000e0 0.000000000000000e0 0.000000000000000e0
      0.000000000000000e0 0.000000000000000e0 0.000000000000000e0 0.000000000000000e0
      0.000000000000000e0 0.000000000000000e0 0.000000000000000e0 0.000000000000000e0
      0.000000000000000e0 0.000000000000000e0 0.000000000000000e0 0.000000000000000e0
      0.000000000000000e0 0.000000000000000e0 0.000000000000000e0 0.000000000000000e0
      0.000000000000000e0 0.000000000000000e0 0.000000000000000e0 0.000000000000000e0
      0.000000000000000e0 0.000000000000000e0 0.000000000000000e0 0.000000000000000e0
      0.000000000000000e0 0.000000000000000e0 0.000000000000000e0 0.000000000000000e0
      0.000000000000000e0 0.000000000000000e0 0.000000000000000e0 0.000000000000000e0
      0.000000000000000e0 0.000000000000000e0 0.000000000000000e0 0.000000000000000e0
      0.000000000000000e0 0.000000000000000e0 0.000000000000000e0 0.000000000000000e0
      0.000000000000000e0 0.000000000000000e0 0.000000000000000e0 0.000000000000000e0
      0.000000000000000e0 0.000000000000000e0 0.000000000000000e0 0.000000000000000e0
      0.000000000000000e0 0.000000000000000e0 0.000000000000000e0 0.000000000000000e0
      0.000000000000000e0 0.000000000000000e0 0.000000000000000e0 0.000000000000000e0
      0.000000000000000e0 0.000000000000000e0 0.000000000000000e0 0.000000000000000e0
      0.000000000000000e0 0.000000000000000e0 0.000000000000000e0
      </PP_BETA.2>
    <PP_BETA.3 index="3" label="4P" angular_momentum="1" cutoff_radius_index="901" cutoff_radius="1.100000000000e0" ultrasoft_cutoff_radius="1.500000000000e0">
      -6.850145281576603e-10 -7.023557513699124e-10 -7.201359696298316e-10 -7.383662961442589e-10
      -7.570581254522862e-10 -7.762231405466363e-10 -7.958733201763019e-10 -8.160209463330471e-10
      -8.366786119285429e-10 -8.578592286654757e-10 -8.795760351071225e-10 -9.018426049523866e-10
      -9.246728555191501e-10 -9.480810564441501e-10 -9.720818386008599e-10 -9.966902032444235e-10
      -1.021921531388209e-9 -1.047791593417313e-9 -1.074316558945377e-9 -1.101513006921278e-9
      -1.129397935991623e-9 -1.157988775124243e-9 -1.187303394503567e-9 -1.217360116699077e-9
      -1.248177728116978e-9 -1.279775490743784e-9 -1.312173154183393e-9 -1.345390968003654e-9
      -1.379449694390930e-9 -1.414370621128447e-9 -1.450175574900745e-9 -1.486886934936626e-9
      -1.524527646996627e-9 -1.563121237714676e-9 -1.602691829303312e-9 -1.643264154630035e-9
      -1.684863572676922e-9 -1.727516084389991e-9 -1.771248348931116e-9 -1.816087700339909e-9
      -1.862062164619960e-9 -1.909200477252937e-9 -1.957532101162673e-9 -2.007087245127229e-9
      -2.057896882662010e-9 -2.109992771378699e-9 -2.163407472833576e-9 -2.218174372881713e-9
      -2.274327702541097e-9 -2.331902559391000e-9 -2.390934929505273e-9 -2.451461709949113e-9
      -2.513520731835723e-9 -2.577150783976955e-9 -2.642391637122639e-9 -2.709284068821215e-9
      -2.777869888905466e-9 -2.848191965626459e-9 -2.920294252444124e-9 -2.994221815502478e-9
      -3.070020861796209e-9 -3.147738768049426e-9 -3.227424110330047e-9 -3.309126694408516e-9
      -3.392897586889653e-9 -3.478789147129070e-9 -3.566855059960190e-9 -3.657150369247766e-9
      -3.749731512291185e-9 -3.844656355101267e-9 -3.941984228563706e-9 -4.041775965528100e-9
      -4.144093938824486e-9 -4.249002100249719e-9 -4.356566020539812e-9 -4.466852930352775e-9
      -4.579931762285680e-9 -4.695873193966198e-9 -4.814749692221129e-9 -4.936635558371067e-9
      -5.061606974673212e-9 -5.189742051932251e-9 -5.321120878325876e-9 -5.455825569458074e-9
      -5.593940319685096e-9 -5.735551454736100e-9 -5.880747485670858e-9 -6.029619164199458e-9
      -6.182259539403031e-9 -6.338764015893573e-9 -6.499230413441676e-9 -6.663759028113670e-9
      -6.832452694963921e-9 -7.005416852299642e-9 -7.182759607592343e-9 -7.364591805038019e-9
      -7.551027094838948e-9 -7.742182004236717e-9 -7.938176010345611e-9 -8.139131614823672e-9
      -8.345174420441912e-9 -8.556433209581410e-9 -8.773040024730248e-9 -8.995130251008211e-9
      -9.222842700785417e-9 -9.456319700439622e-9 -9.695707179312512e-9 -9.941154760915637e-9
      -1.019281585645133e-8 -1.045084776069090e-8 -1.071541175028300e-8 -1.098667318455812e-8
      -1.126480160887853e-8 -1.154997086060116e-8 -1.184235917773002e-8 -1.214214931031196e-8
      -1.244952863466248e-8 -1.276468927046972e-8 -1.308782820086987e-8 -1.341914739556931e-8
      -1.375885393706949e-8 -1.410716015009014e-8 -1.446428373427990e-8 -1.483044790026925e-8
      -1.520588150918869e-8 -1.559081921569202e-8 -1.598550161462252e-8 -1.639017539138343e-8
      -1.680509347610636e-8 -1.723051520174320e-8 -1.766670646613747e-8 -1.811393989820871e-8
      -1.857249502834679e-8 -1.904265846311071e-8 -1.952472406435236e-8 -2.001899313288209e-8
      -2.052577459677765e-8 -2.104538520443996e-8 -2.157814972258196e-8 -2.212440113919300e-8
      -2.268448087162596e-8 -2.325873898001234e-8 -2.384753438601869e-8 -2.445123509715951e-8
      -2.507021843681759e-8 -2.570487128002910e-8 -2.635559029528619e-8 -2.702278219244988e-8
      -2.770686397690065e-8 -2.840826321019591e-8 -2.912741827723261e-8 -2.986477866026415e-8
      -3.062080521976963e-8 -3.139597048250450e-8 -3.219075893679305e-8 -3.300566733531901e-8
      -3.384120500555640e-8 -3.469789416809798e-8 -3.557627026299677e-8 -3.647688228439151e-8
      -3.740029312360917e-8 -3.834707992091403e-8 -3.931783442621839e-8 -4.031316336885305e-8
      -4.133368883676367e-8 -4.238004866526163e-8 -4.345289683562077e-8 -4.455290388377417e-8
      -4.568075731935155e-8 -4.683716205530112e-8 -4.802284084843146e-8 -4.923853475105619e-8
      -5.048500357407710e-8 -5.176302636182072e-8 -5.307340187884151e-8 -5.441694910911926e-8
      -5.579450776778544e-8 -5.720693882587367e-8 -5.865512504837884e-8 -6.013997154584487e-8
      -6.166240633994225e-8 -6.322338094341786e-8 -6.482387095466478e-8 -6.646487666728767e-8
      -6.814742369527429e-8 -6.987256361375209e-8 -7.164137461614345e-8 -7.345496218786863e-8
      -7.531445979711813e-8 -7.722102960308050e-8 -7.917586318211402e-8 -8.118018227234277e-8
      -8.323523953696206e-8 -8.534231934698509e-8 -8.750273858376239e-8 -8.971784746174922e-8
      -9.198903037217056e-8 -9.431770674803824e-8 -9.670533195093364e-8 -9.915339818034136e-8
      -1.016634354060497e-7 -1.042370123238882e-7 -1.068757373360029e-7 -1.095812595555719e-7
      -1.123552698372525e-7 -1.151995018334372e-7 -1.181157330774874e-7 -1.211057860941122e-7
      -1.241715295380379e-7 -1.273148793614568e-7 -1.305378000108647e-7 -1.338423056543498e-7
      -1.372304614397833e-7 -1.407043847850733e-7 -1.442662467007023e-7 -1.479182731460636e-7
      -1.516627464198835e-7 -1.555020065858786e-7 -7.541697188211366e-8 -7.585121190653164e-8
      -8.272751146229071e-8 -1.777267868956759e-7 -1.820111736828753e-7 -1.857784420893928e-7
      -1.919107293662961e-7 -1.952163916762323e-7 -2.004529563368854e-7 -2.057735311898146e-7
      -2.092098949297899e-7 -2.161945173441801e-7 -2.205555137639440e-7 -2.261982122568910e-7
      -2.309891619215642e-7 -2.378324097598731e-7 -2.433683686114702e-7 -2.496569243719325e-7
      -2.565718686236824e-7 -2.630003497968998e-7 -2.690107673969095e-7 -2.761833066826944e-7
      -2.806059295075685e-7 -2.889725069682469e-7 -2.967975427916811e-7 -3.038745873491843e-7
      -3.114331854113875e-7 -3.185915078522672e-7 -3.257736418780394e-7 -3.347460961511969e-7
      -3.439397194108541e-7 -3.516808806266440e-7 -3.615157144561034e-7 -3.687586419065591e-7
      -3.796583775035611e-7 -3.877549222442323e-7 -3.981326341450460e-7 -4.075486367646927e-7
      -4.176313943940229e-7 -4.285578678061663e-7 -4.389479973960629e-7 -4.496494882068911e-7
      -4.610997100029440e-7 -4.730590339502749e-7 -4.850820292646128e-7 -4.965110326815613e-7
      -5.088416384742213e-7 -5.220976413032250e-7 -5.353309062073501e-7 -5.488643348731602e-7
      -5.613739200151192e-7 -5.767813663027852e-7 -5.906071231901747e-7 -6.057057352950039e-7
      -6.207435543114422e-7 -6.365774743693065e-7 -6.515754415039135e-7 -6.692564289152281e-7
      -6.848434170515132e-7 -7.015111998726673e-7 -7.202513200459983e-7 -7.383404550166283e-7
      -7.560292859089072e-7 -7.763852100479084e-7 -7.954084268597104e-7 -8.148734478895594e-7
      -8.353111323875146e-7 -8.575496994908910e-7 -8.776964016092156e-7 -9.011814425524809e-7
      -9.231387661606762e-7 -9.461047606503914e-7 -9.700765549974616e-7 -9.942650073872750e-7
      -1.019474401142283e-6 -1.046271204939247e-6 -1.072139259555892e-6 -1.099310485271022e-6
      -1.126168687544784e-6 -1.154080946715107e-6 -1.184241729615485e-6 -1.213891011509708e-6
      -1.244583906360184e-6 -1.275549850459452e-6 -1.307475721223353e-6 -1.340712104268846e-6
      -1.374080678831838e-6 -1.410206996024246e-6 -1.444708485655961e-6 -1.479928897581335e-6
      -1.519367411622458e-6 -1.555946916792679e-6 -1.596503803947429e-6 -1.635298966987065e-6
      -1.677984509640645e-6 -1.720445232353349e-6 -1.762866081422170e-6 -1.807107204215928e-6
      -1.854124691314700e-6 -1.899534925484201e-6 -1.948920259856046e-6 -1.997134313775923e-6
      -2.046813237580481e-6 -2.100235287254412e-6 -2.150998275634924e-6 -2.207022861991978e-6
      -2.262180157064234e-6 -2.319523043634421e-6 -2.377897143346396e-6 -2.437417759880391e-6
      -2.499571703560568e-6 -2.562280624616867e-6 -2.628894670746520e-6 -2.694034467733272e-6
      -2.762289350075487e-6 -2.831493517014595e-6 -2.903644479660891e-6 -2.976210520054751e-6
      -3.052854589928903e-6 -3.128216834772388e-6 -3.210386980574773e-6 -3.288603075760933e-6
      -3.372158428960239e-6 -3.457996651404964e-6 -3.544572069363958e-6 -3.634658655067958e-6
      -3.726075916955351e-6 -3.820788781196041e-6 -3.916542740157146e-6 -4.015914606400172e-6
      -4.118174741313436e-6 -4.220415855746632e-6 -4.327671381353873e-6 -4.437841640535407e-6
      -4.549269919269621e-6 -4.664875625783830e-6 -4.783583692716514e-6 -4.903730286512364e-6
      -5.027635237937234e-6 -5.154933437113031e-6 -5.285108428805703e-6 -5.419504903566436e-6
      -5.556014868572396e-6 -5.696429953460335e-6 -5.840104135853164e-6 -5.987051517431212e-6
      -6.140668015975400e-6 -6.294059827380902e-6 -6.453911011860582e-6 -6.617365259602073e-6
      -6.785290010417627e-6 -6.956281843617691e-6 -7.131238653339342e-6 -7.314131943819170e-6
      -7.497804598115103e-6 -7.687631637773480e-6 -7.881028890125917e-6 -8.081173698346566e-6
      -8.285915872230722e-6 -8.495016605362775e-6 -8.709483556546340e-6 -8.930309198297916e-6
      -9.157329619067372e-6 -9.388922604395590e-6 -9.624861362784662e-6 -9.868258143333648e-6
      -1.011915357358294e-5 -1.037495636729748e-5 -1.063734996358239e-5 -1.090551344342869e-5
      -1.118168880153477e-5 -1.146542915875324e-5 -1.175447048164073e-5 -1.205196649809934e-5
      -1.235668668704472e-5 -1.267061780739920e-5 -1.299129280547731e-5 -1.331816008291482e-5
      -1.365749332912694e-5 -1.400128861931207e-5 -1.435522397729219e-5 -1.471968778881880e-5
      -1.509112711197032e-5 -1.547400357487620e-5 -1.586495250131131e-5 -1.626572483999847e-5
      -1.667866125737959e-5 -1.709911179246550e-5 -1.753287534621804e-5 -1.797638795369289e-5
      -1.843108063405950e-5 -1.889747303638126e-5 -1.937556723527988e-5 -1.986580475060555e-5
      -2.036825827306937e-5 -2.088376606012091e-5 -2.141282540909194e-5 -2.195280322732883e-5
      -2.250934622282514e-5 -2.307939886097774e-5 -2.366250178083805e-5 -2.426122060732519e-5
      -2.487418850443714e-5 -2.550595660044328e-5 -2.615027546666420e-5 -2.681162826448716e-5
      -2.749111246701588e-5 -2.818537084723835e-5 -2.889839747603068e-5 -2.963046099425590e-5
      -3.038013187684624e-5 -3.114876754153201e-5 -3.193749844268914e-5 -3.274412007884045e-5
      -3.357372578802198e-5 -3.442195690172428e-5 -3.529409180742099e-5 -3.618650684637098e-5
      -3.710152945698292e-5 -3.803997618088625e-5 -3.900388510217137e-5 -3.999015187025959e-5
      -4.100166156232113e-5 -4.203848703025759e-5 -4.310301837643499e-5 -4.419246081851721e-5
      -4.531180522386949e-5 -4.645817426232601e-5 -4.763232272630632e-5 -4.883836872292963e-5
      -5.007382375453451e-5 -5.133978618186708e-5 -5.263923950557179e-5 -5.396994932119550e-5
      -5.533467193319721e-5 -5.673546486928762e-5 -5.817010383189769e-5 -5.964190384584455e-5
      -6.115086866022301e-5 -6.269793534285917e-5 -6.428246790343706e-5 -6.590869376488229e-5
      -6.757705064182328e-5 -6.928542393826870e-5 -7.103815757519144e-5 -7.283407983463275e-5
      -7.467645028582520e-5 -7.656578841301609e-5 -7.850192103663057e-5 -8.048722154022080e-5
      -8.252306972628132e-5 -8.461036823417810e-5 -8.674926094813518e-5 -8.894200047534357e-5
      -9.119262060167109e-5 -9.349798597699245e-5 -9.586254020141350e-5 -9.828664834273665e-5
      -1.007720307988902e-4 -1.033198205869085e-4 -1.059329324883951e-4 -1.086100270859258e-4
      -1.113561406581379e-4 -1.141715307493921e-4 -1.170576787279110e-4 -1.200175366638523e-4
      -1.230507927986457e-4 -1.261615153958645e-4 -1.293501331449398e-4 -1.326202340507093e-4
      -1.359717823744139e-4 -1.394063928363831e-4 -1.429584291706004e-4 -1.464855638753787e-4
      -1.502888511260569e-4 -1.540369064878949e-4 -1.579549376779094e-4 -1.618937418033928e-4
      -1.660539026423213e-4 -1.701868605582246e-4 -1.745324057328829e-4 -1.789169976769284e-4
      -1.834292951979205e-4 -1.881069534221541e-4 -1.928075155795267e-4 -1.976774784286095e-4
      -2.027453652331118e-4 -2.077656899427543e-4 -2.130747770035385e-4 -2.184297610757641e-4
      -2.240020879052812e-4 -2.295667701134596e-4 -2.353722219896326e-4 -2.414266263531251e-4
      -2.473678574355931e-4 -2.537090792440744e-4 -2.601095434601464e-4 -2.666618508489482e-4
      -2.733979052779167e-4 -2.802588116416482e-4 -2.873491147709350e-4 -2.946161046465667e-4
      -3.020500320472796e-4 -3.096503504507742e-4 -3.174879907173189e-4 -3.254345904360190e-4
      -3.337514572373246e-4 -3.420662145068032e-4 -3.507068609378827e-4 -3.595846557100379e-4
      -3.686589247956784e-4 -3.778675397198838e-4 -3.875054127198407e-4 -3.972051597896931e-4
      -4.072083094368850e-4 -4.175190969070986e-4 -4.279400619466578e-4 -4.388351516153300e-4
      -4.497268083125949e-4 -4.613993519470283e-4 -4.726026184155852e-4 -4.846690022823896e-4
      -4.970297898814757e-4 -5.092167470803766e-4 -5.223026076517367e-4 -5.353003433070103e-4
      -5.488494291115420e-4 -5.625474345276049e-4 -5.768927529117285e-4 -5.911718970700308e-4
      -6.061920621084349e-4 -6.213254236501764e-4 -6.370391264478026e-4 -6.530405680317264e-4
      -6.693375054729889e-4 -6.861741949806266e-4 -7.035970200797714e-4 -7.210190993218180e-4
      -7.392170479190163e-4 -7.577845729607180e-4 -7.767756175431906e-4 -7.962799368774198e-4
      -8.162820297277772e-4 -8.366912383145909e-4 -8.576097324797249e-4 -8.793165117292334e-4
      -9.011487360156000e-4 -9.238398918073321e-4 -9.468556110976412e-4 -9.706669796613054e-4
      -9.950232519333468e-4 -1.019643239220547e-3 -1.045459916880764e-3 -1.071476732619980e-3
      -1.098218667175743e-3 -1.125672659351373e-3 -1.153886803465509e-3 -1.182684083700369e-3
      -1.212043413190700e-3 -1.242579970822333e-3 -1.273374332931732e-3 -1.305160030228070e-3
      -1.337747436913062e-3 -1.371101523133245e-3 -1.405132071793935e-3 -1.440231712784068e-3
      -1.476080565983251e-3 -1.512723879122935e-3 -1.550379073688268e-3 -1.588968359395371e-3
      -1.628363278179945e-3 -1.668826302823501e-3 -1.710275091213020e-3 -1.752661719121917e-3
      -1.796154981548947e-3 -1.840644818762671e-3 -1.886220022795593e-3 -1.932979539225776e-3
      -1.980680766523246e-3 -2.029779652847674e-3 -2.079837282808139e-3 -2.131255073294369e-3
      -2.183827048153564e-3 -2.237686720732990e-3 -2.292883463748341e-3 -2.349288963645613e-3
      -2.407160177162915e-3 -2.466293489074900e-3 -2.526975263660081e-3 -2.589003985981719e-3
      -2.652530406681342e-3 -2.717561488192688e-3 -2.784141512644611e-3 -2.852290078713571e-3
      -2.922046495058783e-3 -2.993421068522073e-3 -3.066517016480308e-3 -3.141290538167141e-3
      -3.217846137552716e-3 -3.296128859495484e-3 -3.376326614090708e-3 -3.458308599576521e-3
      -3.542239673423486e-3 -3.628084793602326e-3 -3.715908009286562e-3 -3.805791911631218e-3
      -3.897697792151433e-3 -3.991728947674300e-3 -4.087898577786575e-3 -4.186251699074717e-3
      -4.286871889152444e-3 -4.389750237443035e-3 -4.494917326245851e-3 -4.602506160762410e-3
      -4.712452699981551e-3 -4.824915867320367e-3 -4.939820423208729e-3 -5.057313509051031e-3
      -5.177405376242117e-3 -5.300115609322198e-3 -5.425528745561792e-3 -5.553689506800463e-3
      -5.684648587185759e-3 -5.818390598193890e-3 -5.955086980781399e-3 -6.094652403377587e-3
      -6.237240323647697e-3 -6.382848179693479e-3 -6.531504487958362e-3 -6.683348573420567e-3
      -6.838308093969570e-3 -6.996520661759931e-3 -7.157985133130929e-3 -7.322800938383445e-3
      -7.490940041332550e-3 -7.662522694622531e-3 -7.837544206047653e-3 -8.016086333458183e-3
      -8.198145016650393e-3 -8.383838814988387e-3 -8.573124417609712e-3 -8.766105864649099e-3
      -8.962794424054898e-3 -9.163252753700668e-3 -9.367478149094666e-3 -9.575539462649552e-3
      -9.787475740090201e-3 -1.000328774900350e-2 -1.022302619363291e-2 -1.044671971906386e-2
      -1.067438857533354e-2 -1.090606249397208e-2 -1.114173856849643e-2 -1.138147274112278e-2
      -1.162523835834328e-2 -1.187307730431453e-2 -1.212499431452763e-2 -1.238095226775648e-2
      -1.264100794330592e-2 -1.290512640684405e-2 -1.317329707101855e-2 -1.344551253928827e-2
      -1.372174567541151e-2 -1.400199164369198e-2 -1.428620370747957e-2 -1.457434450303907e-2
      -1.486637801126989e-2 -1.516226829294531e-2 -1.546194116178512e-2 -1.576533716475659e-2
      -1.607240544576349e-2 -1.638304927865875e-2 -1.669719458117491e-2 -1.701475550028064e-2
      -1.733561146023632e-2 -1.765967135598423e-2 -1.798681855142625e-2 -1.831690154939025e-2
      -1.864981152103162e-2 -1.898539543106992e-2 -1.932347674080681e-2 -1.966391800476330e-2
      -2.000651304875056e-2 -2.035110453485345e-2 -2.069746344550261e-2 -2.104540302832802e-2
      -2.139469487437218e-2 -2.174510018761922e-2 -2.209639424663123e-2 -2.244830243922280e-2
      -2.280058212749481e-2 -2.315294140015212e-2 -2.350510844725306e-2 -2.385678231857469e-2
      -2.420765896311394e-2 -2.455743017999978e-2 -2.490577027292318e-2 -2.525235369649437e-2
      -2.559684060043921e-2 -2.593890320901338e-2 -2.627817766363449e-2 -2.661433931544366e-2
      -2.694702090031242e-2 -2.727589108027217e-2 -2.760059488948485e-2 -2.792079408159509e-2
      -2.823616848538890e-2 -2.854638376775753e-2 -2.885114893345531e-2 -2.915016077873034e-2
      -2.944316800881452e-2 -2.972992207002179e-2 -3.001021883964228e-2 -3.028388469761012e-2
      -3.055079076836975e-2 -3.081085985379417e-2 -3.106406311821530e-2 -3.131044836661445e-2
      -3.155012010815739e-2 -3.178327683267668e-2 -3.201020794345766e-2 -3.223129139656322e-2
      -3.244704053291514e-2 -3.265807903035522e-2 -3.286517994826710e-2 -3.306926677548461e-2
      -3.327144317432840e-2 -3.347299002845716e-2 -3.367541046919342e-2 -3.388042293725846e-2
      -3.409000521352823e-2 -3.430639970491711e-2 -3.453215632358564e-2 -3.477014185359195e-2
      -3.502357665588818e-2 -3.529606832569954e-2 -3.559164105196544e-2 -3.591476369737734e-2
      -3.627039355336592e-2 -3.666402336369856e-2 -3.710169914128159e-2 -3.759009163205462e-2
      -3.813652329983341e-2 -3.874902835919869e-2 -3.943639445472513e-2 -4.020823456131239e-2
      -4.107502509258154e-2 -4.204817878052580e-2 -4.314010722470130e-2 -4.436428314852492e-2
      -4.573531415387322e-2 -4.726901495786962e-2 -4.898247658712762e-2 -5.089416242514488e-2
      -5.302395857995634e-2 -5.539329629721124e-2 -5.802520375434028e-2 -6.094442238834574e-2
      -6.417747362537796e-2 -6.775277242164179e-2 -7.170070636627202e-2 -7.605373810562810e-2
      -8.084649919767628e-2 -8.611588360236055e-2 -9.190114074307587e-2 -9.824397432073795e-2
      -1.051886226544809e-1 -1.127819514401835e-1 -1.210735366571782e-1 -1.301157304278888e-1
      -1.399637428594360e-1 -1.506756843146633e-1 -1.623126328589564e-1 -1.749386545418616e-1
      -1.886208231386064e-1 -2.034292433175722e-1 -2.194370003810917e-1 -2.367201560742842e-1
      -2.553576555150840e-1 -2.754312522919093e-1 -2.970253677350598e-1 -3.202269311781691e-1
      -3.451251825101025e-1 -3.718114111997437e-1 -4.003786676319407e-1 -4.309214005756417e-1
      -4.635350396956852e-1 -4.983155330067319e-1 -5.353587702822580e-1 -5.747599665856598e-1
      -6.166129460801386e-1 -6.610093358256677e-1 -7.080376581801033e-1 -7.577823307269824e-1
      -8.103225421943137e-1 -8.657310176036077e-1 -9.240726536888957e-1 -9.854030352544072e-1
      -1.049766790863615e0 -1.117195832336009e0 -1.187707426168117e0 -1.261302122096296e0
      -1.337961522775373e0 -1.417645898753193e0 -1.500291635528967e0 -1.585808543567993e0
      -1.674076994132363e0 -1.764944914965284e0 -1.858224652577206e0 -1.953689699171548e0
      -2.051071311276985e0 -2.150055029601148e0 -2.250277147021137e0 -2.351321113765906e0
      -2.452713960354302e0 -2.553922743239511e0 -2.654351083054010e0 -2.753335841623652e0
      -2.850144005082598e0 -2.943969844222167e0 -3.033932439940955e0 -3.119073643729095e0
      -3.198356620174138e0 -3.270665032571046e0 -3.334803035304560e0 -3.389496195840749e0
      -3.433393483656587e0 -3.465070516595745e0 -3.483034203626872e0 -3.485728984693026e0
      -3.471544870913185e0 -3.438827452591980e0 -3.385890141624778e0 -3.311028813987974e0
      -3.212539104529640e0 -3.088736580918237e0 -2.937979996975052e0 -2.758697871540292e0
      -2.549418583432427e0 -2.308804177256306e0 -2.035688068957150e0 -1.729116773563291e0
      -1.388395791749275e0 -1.013139716441927e0 -6.033265602954145e-1 -1.593563065857637e-1
      3.178864759139337e-1 8.269661120734284e-1 1.365825695529402e0 1.931713746186190e0
      2.521108147181153e0 3.129638011865008e0 3.752004231191659e0 4.381899645059967e0
      5.011929916259351e0 5.633536356212385e0 6.236922154352849e0 6.810983621230807e0
      7.343248265984707e0 7.819821711931857e0 8.225345646172398e0 8.542969199897506e0
      8.754336303604259e0 8.839591778228987e0 8.777409031320758e0 8.545042329493075e0
      8.118407339392359e0 7.472187651042375e0 6.580023757206897e0 5.414270742423172e0
      3.950350521847980e0 2.126906343060990e0 2.358151242230404e-1 -2.663721566180492e-2
      -6.099977577194464e-4 -3.179475125030602e-3 -2.909554148610400e-3 -2.917044892767346e-3
      -2.893068549285389e-3 -2.868395698438364e-3 -2.840136278728941e-3 -2.808740697265004e-3
      -2.774424452770390e-3 -2.736580943256963e-3 -2.703057735386644e-3 -2.654088398125256e-3
      -2.610136590435653e-3 -2.563397561492768e-3 -2.514844088695611e-3 -2.464571188555685e-3
      -2.412782691909944e-3 -2.359668082354353e-3 -2.305365790603135e-3 -2.250063388866921e-3
      -2.193906838270935e-3 -2.137044255834171e-3 -2.079614904160211e-3 -2.021749739605436e-3
      -1.963574131568987e-3 -1.905208942773773e-3 -1.846770765998583e-3 -1.788376815134161e-3
      0.000000000000000e0 0.000000000000000e0 0.000000000000000e0 0.000000000000000e0
      0.000000000000000e0 0.000000000000000e0 0.000000000000000e0 0.000000000000000e0
      0.000000000000000e0 0.000000000000000e0 0.000000000000000e0 0.000000000000000e0
      0.000000000000000e0 0.000000000000000e0 0.000000000000000e0 0.000000000000000e0
      0.000000000000000e0 0.000000000000000e0 0.000000000000000e0 0.000000000000000e0
      0.000000000000000e0 0.000000000000000e0 0.000000000000000e0 0.000000000000000e0
      0.000000000000000e0 0.000000000000000e0 0.000000000000000e0 0.000000000000000e0
      0.000000000000000e0 0.000000000000000e0 0.000000000000000e0 0.000000000000000e0
      0.000000000000000e0 0.000000000000000e0 0.000000000000000e0 0.000000000000000e0
      0.000000000000000e0 0.000000000000000e0 0.000000000000000e0 0.000000000000000e0
      0.000000000000000e0 0.000000000000000e0 0.000000000000000e0 0.000000000000000e0
      0.000000000000000e0 0.000000000000000e0 0.000000000000000e0 0.000000000000000e0
      0.000000000000000e0 0.000000000000000e0 0.000000000000000e0 0.000000000000000e0
      0.000000000000000e0 0.000000000000000e0 0.000000000000000e0 0.000000000000000e0
      0.000000000000000e0 0.000000000000000e0 0.000000000000000e0 0.000000000000000e0
      0.000000000000000e0 0.000000000000000e0 0.000000000000000e0 0.000000000000000e0
      0.000000000000000e0 0.000000000000000e0 0.000000000000000e0 0.000000000000000e0
      0.000000000000000e0 0.000000000000000e0 0.000000000000000e0 0.000000000000000e0
      0.000000000000000e0 0.000000000000000e0 0.000000000000000e0 0.000000000000000e0
      0.000000000000000e0 0.000000000000000e0 0.000000000000000e0 0.000000000000000e0
      0.000000000000000e0 0.000000000000000e0 0.000000000000000e0 0.000000000000000e0
      0.000000000000000e0 0.000000000000000e0 0.000000000000000e0 0.000000000000000e0
      0.000000000000000e0 0.000000000000000e0 0.000000000000000e0 0.000000000000000e0
      0.000000000000000e0 0.000000000000000e0 0.000000000000000e0 0.000000000000000e0
      0.000000000000000e0 0.000000000000000e0 0.000000000000000e0 0.000000000000000e0
      0.000000000000000e0 0.000000000000000e0 0.000000000000000e0 0.000000000000000e0
      0.000000000000000e0 0.000000000000000e0 0.000000000000000e0 0.000000000000000e0
      0.000000000000000e0 0.000000000000000e0 0.000000000000000e0 0.000000000000000e0
      0.000000000000000e0 0.000000000000000e0 0.000000000000000e0 0.000000000000000e0
      0.000000000000000e0 0.000000000000000e0 0.000000000000000e0 0.000000000000000e0
      0.000000000000000e0 0.000000000000000e0 0.000000000000000e0 0.000000000000000e0
      0.000000000000000e0 0.000000000000000e0 0.000000000000000e0 0.000000000000000e0
      0.000000000000000e0 0.000000000000000e0 0.000000000000000e0 0.000000000000000e0
      0.000000000000000e0 0.000000000000000e0 0.000000000000000e0 0.000000000000000e0
      0.000000000000000e0 0.000000000000000e0 0.000000000000000e0 0.000000000000000e0
      0.000000000000000e0 0.000000000000000e0 0.000000000000000e0 0.000000000000000e0
      0.000000000000000e0 0.000000000000000e0 0.000000000000000e0 0.000000000000000e0
      0.000000000000000e0 0.000000000000000e0 0.000000000000000e0 0.000000000000000e0
      0.000000000000000e0 0.000000000000000e0 0.000000000000000e0 0.000000000000000e0
      0.000000000000000e0 0.000000000000000e0 0.000000000000000e0 0.000000000000000e0
      0.000000000000000e0 0.000000000000000e0 0.000000000000000e0 0.000000000000000e0
      0.000000000000000e0 0.000000000000000e0 0.000000000000000e0 0.000000000000000e0
      0.000000000000000e0 0.000000000000000e0 0.000000000000000e0 0.000000000000000e0
      0.000000000000000e0 0.000000000000000e0 0.000000000000000e0 0.000000000000000e0
      0.000000000000000e0 0.000000000000000e0 0.000000000000000e0 0.000000000000000e0
      0.000000000000000e0 0.000000000000000e0 0.000000000000000e0 0.000000000000000e0
      0.000000000000000e0 0.000000000000000e0 0.000000000000000e0 0.000000000000000e0
      0.000000000000000e0 0.000000000000000e0 0.000000000000000e0 0.000000000000000e0
      0.000000000000000e0 0.000000000000000e0 0.000000000000000e0 0.000000000000000e0
      0.000000000000000e0 0.000000000000000e0 0.000000000000000e0 0.000000000000000e0
      0.000000000000000e0 0.000000000000000e0 0.000000000000000e0 0.000000000000000e0
      0.000000000000000e0 0.000000000000000e0 0.000000000000000e0 0.000000000000000e0
      0.000000000000000e0 0.000000000000000e0 0.000000000000000e0 0.000000000000000e0
      0.000000000000000e0 0.000000000000000e0 0.000000000000000e0 0.000000000000000e0
      0.000000000000000e0 0.000000000000000e0 0.000000000000000e0 0.000000000000000e0
      0.000000000000000e0 0.000000000000000e0 0.000000000000000e0 0.000000000000000e0
      0.000000000000000e0 0.000000000000000e0 0.000000000000000e0 0.000000000000000e0
      0.000000000000000e0 0.000000000000000e0 0.000000000000000e0 0.000000000000000e0
      0.000000000000000e0 0.000000000000000e0 0.000000000000000e0 0.000000000000000e0
      0.000000000000000e0 0.000000000000000e0 0.000000000000000e0 0.000000000000000e0
      0.000000000000000e0 0.000000000000000e0 0.000000000000000e0 0.000000000000000e0
      0.000000000000000e0 0.000000000000000e0 0.000000000000000e0 0.000000000000000e0
      0.000000000000000e0 0.000000000000000e0 0.000000000000000e0 0.000000000000000e0
      0.000000000000000e0 0.000000000000000e0 0.000000000000000e0 0.000000000000000e0
      0.000000000000000e0 0.000000000000000e0 0.000000000000000e0 0.000000000000000e0
      0.000000000000000e0 0.000000000000000e0 0.000000000000000e0 0.000000000000000e0
      0.000000000000000e0 0.000000000000000e0 0.000000000000000e0 0.000000000000000e0
      0.000000000000000e0 0.000000000000000e0 0.000000000000000e0 0.000000000000000e0
      0.000000000000000e0 0.000000000000000e0 0.000000000000000e0 0.000000000000000e0
      0.000000000000000e0 0.000000000000000e0 0.000000000000000e0 0.000000000000000e0
      0.000000000000000e0 0.000000000000000e0 0.000000000000000e0 0.000000000000000e0
      0.000000000000000e0 0.000000000000000e0 0.000000000000000e0 0.000000000000000e0
      0.000000000000000e0 0.000000000000000e0 0.000000000000000e0 0.000000000000000e0
      0.000000000000000e0 0.000000000000000e0 0.000000000000000e0 0.000000000000000e0
      0.000000000000000e0 0.000000000000000e0 0.000000000000000e0 0.000000000000000e0
      0.000000000000000e0 0.000000000000000e0 0.000000000000000e0 0.000000000000000e0
      0.000000000000000e0 0.000000000000000e0 0.000000000000000e0
      </PP_BETA.3>
    <PP_BETA.4 index="4" label="4P" angular_momentum="1" cutoff_radius_index="901" cutoff_radius="1.100000000000e0" ultrasoft_cutoff_radius="1.500000000000e0">
      -7.837361153317204e-9 -8.035764893894250e-9 -8.239191248994866e-9 -8.447767366706660e-9
      -8.661623613886796e-9 -8.880893657644396e-9 -9.105714548887429e-9 -9.336226807984010e-9
      -9.572574512591958e-9 -9.814905387712242e-9 -1.006337089802139e-8 -1.031812634254249e-8
      -1.057933095171186e-8 -1.084714798690285e-8 -1.112174484246996e-8 -1.140329315037576e-8
      -1.169196888746608e-8 -1.198795248546156e-8 -1.229142894373246e-8 -1.260258794493128e-8
      -1.292162397354812e-8 -1.324873643747135e-8 -1.358412979262314e-8 -1.392801367075254e-8
      -1.428060301045955e-8 -1.464211819154119e-8 -1.501278517273444e-8 -1.539283563294870e-8
      -1.578250711607156e-8 -1.618204317944269e-8 -1.659169354608417e-8 -1.701171426078529e-8
      -1.744236785013964e-8 -1.788392348663228e-8 -1.833665715688086e-8 -1.880085183413692e-8
      -1.927679765515296e-8 -1.976479210152630e-8 -2.026514018563723e-8 -2.077815464128847e-8
      -2.130415611917664e-8 -2.184347338730644e-8 -2.239644353648495e-8 -2.296341219101046e-8
      -2.354473372470109e-8 -2.414077148238939e-8 -2.475189800702440e-8 -2.537849527252272e-8
      -2.602095492251506e-8 -2.667967851513565e-8 -2.735507777400911e-8 -2.804757484559150e-8
      -2.875760256302469e-8 -2.948560471667116e-8 -3.023203633149830e-8 -3.099736395148045e-8
      -3.178206593120844e-8 -3.258663273487383e-8 -3.341156724282328e-8 -3.425738506587919e-8
      -3.512461486760973e-8 -3.601379869476124e-8 -3.692549231605398e-8 -3.786026556955856e-8
      -3.881870271885953e-8 -3.980140281823916e-8 -4.080898008710871e-8 -4.184206429391184e-8
      -4.290130114974949e-8 -4.398735271197458e-8 -4.510089779799480e-8 -4.624263240955456e-8
      -4.741327016776275e-8 -4.861354275912452e-8 -4.984420039287056e-8 -5.110601226986217e-8
      -5.239976706336465e-8 -5.372627341199337e-8 -5.508636042514001e-8 -5.648087820119160e-8
      -5.791069835886961e-8 -5.937671458201778e-8 -6.087984317818352e-8 -6.242102365133970e-8
      -6.400121928910379e-8 -6.562141776482621e-8 -6.728263175490961e-8 -6.898589957177337e-8
      -7.073228581282271e-8 -7.252288202586409e-8 -7.435880739134982e-8 -7.624120942190507e-8
      -7.817126467955876e-8 -8.015017951113174e-8 -8.217919080223968e-8 -8.425956675038844e-8
      -8.639260765763435e-8 -8.857964674331752e-8 -9.082205097736189e-8 -9.312122193467609e-8
      -9.547859667118047e-8 -9.789564862201422e-8 -1.003738885224729e-7 -1.029148653522754e-7
      -1.055201673037097e-7 -1.081914227743165e-7 -1.109303013846798e-7 -1.137385150219970e-7
      -1.166178189100529e-7 -1.195700127062990e-7 -1.225969416266885e-7 -1.257004975989962e-7
      -1.288826204453274e-7 -1.321452990945738e-7 -1.354905728255462e-7 -1.389205325415946e-7
      -1.424373220774791e-7 -1.460431395393404e-7 -1.497402386785751e-7 -1.535309303005032e-7
      -1.574175837086950e-7 -1.614026281858480e-7 -1.654885545121688e-7 -1.696779165221918e-7
      -1.739733327009907e-7 -1.783774878208165e-7 -1.828931346191619e-7 -1.875230955193014e-7
      -1.922702643943916e-7 -1.971376083762404e-7 -2.021281697098231e-7 -2.072450676548069e-7
      -2.124915004351667e-7 -2.178707472381644e-7 -2.233861702639548e-7 -2.290412168270373e-7
      -2.348394215109536e-7 -2.407844083774782e-7 -2.468798932317947e-7 -2.531296859449467e-7
      -2.595376928351539e-7 -2.661079191093336e-7 -2.728444713665174e-7 -2.797515601645530e-7
      -2.868335026518436e-7 -2.940947252656877e-7 -3.015397664989219e-7 -3.091732797366151e-7
      -3.170000361645533e-7 -3.250249277513789e-7 -3.332529703062051e-7 -3.416893066136317e-7
      -3.503392096481277e-7 -3.592080858697812e-7 -3.683014786035161e-7 -3.776250715037733e-7
      -3.871846921070042e-7 -3.969863154739804e-7 -4.070360679244121e-7 -4.173402308660562e-7
      -4.279052447207477e-7 -4.387377129498485e-7 -4.498444061815723e-7 -4.612322664428118e-7
      -4.729084114981116e-7 -4.848801392983982e-7 -4.971549325424446e-7 -5.097404633537128e-7
      -5.226445980756436e-7 -5.358754021883206e-7 -5.494411453495772e-7 -5.633503065637703e-7
      -5.776115794813375e-7 -5.922338778325571e-7 -6.072263409988365e-7 -6.225983397250650e-7
      -6.383594819765312e-7 -6.545196189441326e-7 -6.710888512016147e-7 -6.880775350186591e-7
      -7.054962888337670e-7 -7.233559998910446e-7 -7.416678310449731e-7 -7.604432277374639e-7
      -7.796939251514514e-7 -7.994319555456836e-7 -8.196696557751272e-7 -8.404196750018009e-7
      -8.616949826006543e-7 -8.835088762658240e-7 -9.058749903219024e-7 -9.288073042456451e-7
      -9.523201514034284e-7 -9.764282280099152e-7 -1.001146602313439e-6 -1.026490724013914e-6
      -1.052476433919209e-6 -1.079119973845950e-6 -1.106437996770911e-6 -1.134447577239424e-6
      -1.163166222037215e-6 -1.192611881132538e-6 -1.222802958895029e-6 -1.253758325598886e-6
      -1.285497329216965e-6 -1.318039807513565e-6 -1.351406100443374e-6 -1.385617062864131e-6
      -1.420694077571252e-6 -1.456659068662297e-6 -1.493534515239830e-6 -1.531343465461200e-6
      -1.570109550943662e-6 -1.609857001534670e-6 -1.650610660455633e-6 -1.692395999829089e-6
      -1.654764845810121e-6 -1.698538735498605e-6 -1.744750722278669e-6 -1.788820181124017e-6
      -1.923525550811842e-6 -1.971718229915997e-6 -2.022009472725788e-6 -2.071993377135136e-6
      -2.125207952014289e-6 -2.177973517446347e-6 -2.233206351321464e-6 -2.289901075245389e-6
      -2.346989005287396e-6 -2.407172221321153e-6 -2.467331911004447e-6 -2.529181163019444e-6
      -2.593342014897015e-6 -2.659572707359417e-6 -2.726935311019783e-6 -2.794613442528573e-6
      -2.867026733200679e-6 -2.937874951658653e-6 -3.011799137461231e-6 -3.088883364559067e-6
      -3.167037809359422e-6 -3.246922034073782e-6 -3.329525178977368e-6 -3.413387610638834e-6
      -3.499194905119078e-6 -3.587160885070394e-6 -3.679149031720914e-6 -3.772588375615079e-6
      -3.867353406728506e-6 -3.964355459320823e-6 -4.065068095815942e-6 -4.167381925224428e-6
      -4.273957315322424e-6 -4.379650394044332e-6 -4.491844316039631e-6 -4.606440853166868e-6
      -4.722381479628322e-6 -4.841908551084847e-6 -4.963643841953709e-6 -5.088893409334267e-6
      -5.218546463687996e-6 -5.349578274935240e-6 -5.484523950280179e-6 -5.623063162683860e-6
      -5.766891196678504e-6 -5.912840918128214e-6 -6.060808090110946e-6 -6.215770185752855e-6
      -6.372496790814797e-6 -6.533324488224403e-6 -6.699760929429964e-6 -6.868831377713189e-6
      -7.042322422355597e-6 -7.219337124131169e-6 -7.403660038317956e-6 -7.589239579565508e-6
      -7.781879184313187e-6 -7.979222578045484e-6 -8.180951419721591e-6 -8.388054921647811e-6
      -8.598803462965716e-6 -8.817913050827864e-6 -9.040307728574536e-6 -9.268756773016424e-6
      -9.504015306490853e-6 -9.744444899566467e-6 -9.989972310409502e-6 -1.024311794359131e-5
      -1.050224236717637e-5 -1.076889508788671e-5 -1.104044258260829e-5 -1.132062340088917e-5
      -1.160632550393798e-5 -1.190098724754177e-5 -1.220188517115609e-5 -1.251027716528484e-5
      -1.282738055086933e-5 -1.315155753226611e-5 -1.348422675904028e-5 -1.382498881126633e-5
      -1.417538167136287e-5 -1.453367662044311e-5 -1.490175935617451e-5 -1.527935440209923e-5
      -1.566601490104080e-5 -1.606226384400975e-5 -1.646909976721160e-5 -1.688588353809361e-5
      -1.731268279194951e-5 -1.775142018919722e-5 -1.820051506736279e-5 -1.866101108817509e-5
      -1.913329136316619e-5 -1.961632357935837e-5 -2.011348460957425e-5 -2.062340030373471e-5
      -2.114520499473058e-5 -2.167999288455336e-5 -2.222893921636593e-5 -2.279089587284830e-5
      -2.336766354221927e-5 -2.396012233805522e-5 -2.456513534316489e-5 -2.518821826111317e-5
      -2.582514963727907e-5 -2.647771059341702e-5 -2.714902576955248e-5 -2.783585015242624e-5
      -2.853999533739948e-5 -2.926369368768311e-5 -3.000326435158600e-5 -3.076234073258683e-5
      -3.154278638370345e-5 -3.233955475972810e-5 -3.315915871730628e-5 -3.399774810098049e-5
      -3.485795760362303e-5 -3.573960365048324e-5 -3.664497095258175e-5 -3.757307461537871e-5
      -3.852343395364965e-5 -3.949827778213584e-5 -4.049843624579267e-5 -4.152304928832224e-5
      -4.257549354735358e-5 -4.365155316930379e-5 -4.475817451280979e-5 -4.589031182390158e-5
      -4.705094295972710e-5 -4.824339674750107e-5 -4.946391492092464e-5 -5.071545181138236e-5
      -5.199937813764842e-5 -5.331616705313248e-5 -5.466411835551056e-5 -5.604921012738019e-5
      -5.746710909003980e-5 -5.892147352833415e-5 -6.041489936950981e-5 -6.194330937033498e-5
      -6.351146668471869e-5 -6.511885043459891e-5 -6.676739645809608e-5 -6.845768507603893e-5
      -7.019016124899281e-5 -7.196677160095035e-5 -7.378862873975209e-5 -7.565623992723292e-5
      -7.757108446436845e-5 -7.953539591193165e-5 -8.154854779516674e-5 -8.361241962241131e-5
      -8.572828102971531e-5 -8.789999637240451e-5 -9.012267051005784e-5 -9.240601158126694e-5
      -9.474516433669812e-5 -9.714222365673868e-5 -9.960113565002892e-5 -1.021225509673877e-4
      -1.047086864986819e-4 -1.073593633293219e-4 -1.100763827582294e-4 -1.128633859221236e-4
      -1.157190506570162e-4 -1.186493758617100e-4 -1.216530216848043e-4 -1.247312962222346e-4
      -1.278902432725075e-4 -1.311270216070165e-4 -1.344459180922398e-4 -1.378488595881779e-4
      -1.413386514544255e-4 -1.449158676294941e-4 -1.485853356680651e-4 -1.523452513903980e-4
      -1.562028186267317e-4 -1.601561429979172e-4 -1.642103772328402e-4 -1.683677093374698e-4
      -1.726281940560639e-4 -1.769991862595570e-4 -1.814791905250159e-4 -1.860740276071835e-4
      -1.907842552395511e-4 -1.956124739386031e-4 -2.005652192395013e-4 -2.056421500003080e-4
      -2.108474338985336e-4 -2.161843616895389e-4 -2.216583110842534e-4 -2.272675412920578e-4
      -2.330208935875811e-4 -2.389200333018111e-4 -2.449671206350302e-4 -2.511684563487812e-4
      -2.575261040412367e-4 -2.640447270489503e-4 -2.707285523409521e-4 -2.775811480776550e-4
      -2.846093593419727e-4 -2.918124230963486e-4 -2.991993612685429e-4 -3.067731809123126e-4
      -3.145393922708538e-4 -3.225003190657685e-4 -3.306653137145690e-4 -3.390359924483228e-4
      -3.476172842670072e-4 -3.564163981355298e-4 -3.654383705378634e-4 -3.746887764566817e-4
      -3.841727835887897e-4 -3.938962545109934e-4 -4.038682282534005e-4 -4.140898285068529e-4
      -4.245734199567579e-4 -4.353208026848729e-4 -4.463383838940981e-4 -4.576380460512529e-4
      -4.692214186509287e-4 -4.810990348916786e-4 -4.932771436985534e-4 -5.057626841828076e-4
      -5.185650030009801e-4 -5.316909520495344e-4 -5.451501324576398e-4 -5.589487500519096e-4
      -5.730964637499364e-4 -5.876040117910285e-4 -6.024767499660973e-4 -6.177262126523322e-4
      -6.333623981709703e-4 -6.493940114355827e-4 -6.658323948799463e-4 -6.826846279061848e-4
      -6.999648898904781e-4 -7.176819505839496e-4 -7.358486222457037e-4 -7.544742136857407e-4
      -7.735705054823862e-4 -7.931499647311560e-4 -8.132269151239074e-4 -8.338102394345251e-4
      -8.549157455559689e-4 -8.765533269037075e-4 -8.987404768805927e-4 -9.214875162889269e-4
      -9.448109097479202e-4 -9.687254606971230e-4 -9.932439995233716e-4 -1.018383666378644e-3
      -1.044159365475236e-3 -1.070586957515732e-3 -1.097683127620340e-3 -1.125465277744729e-3
      -1.153951555261046e-3 -1.183157575586673e-3 -1.213102932631563e-3 -1.243805297719218e-3
      -1.275285820672170e-3 -1.307560948647472e-3 -1.340655595939516e-3 -1.374585163451729e-3
      -1.409375204084046e-3 -1.445043005193936e-3 -1.481615114858809e-3 -1.519111935631465e-3
      -1.557558674208537e-3 -1.596976944335096e-3 -1.637392487561673e-3 -1.678830172747961e-3
      -1.721319357066903e-3 -1.764870804105478e-3 -1.809549286567375e-3 -1.855355610854648e-3
      -1.902238667196104e-3 -1.950491146759117e-3 -1.999740595326593e-3 -2.050405375957187e-3
      -2.102300407572505e-3 -2.155441575228179e-3 -2.210030801431909e-3 -2.265974341698451e-3
      -2.323268539789938e-3 -2.382053776178963e-3 -2.442364758478879e-3 -2.504185198719797e-3
      -2.567481850820688e-3 -2.632498152417368e-3 -2.699105729273010e-3 -2.767358766081390e-3
      -2.837420558669673e-3 -2.909206722115671e-3 -2.982798359981858e-3 -3.058271784985078e-3
      -3.135698439010598e-3 -3.214953440984047e-3 -3.296325791989907e-3 -3.379751320246233e-3
      -3.465192489620766e-3 -3.552938798025207e-3 -3.642793119958049e-3 -3.734880282523556e-3
      -3.829482103889697e-3 -3.926273857640106e-3 -4.025620069084357e-3 -4.127493320689485e-3
      -4.231863099978250e-3 -4.338889251981060e-3 -4.448693689392824e-3 -4.561183772403971e-3
      -4.676557649411384e-3 -4.794875406311072e-3 -4.916131691736658e-3 -5.040494897299574e-3
      -5.167942396282737e-3 -5.298633089262345e-3 -5.432670355468849e-3 -5.570105773012701e-3
      -5.710962389092522e-3 -5.855268964075844e-3 -6.003450489507456e-3 -6.155227585199652e-3
      -6.310905597754434e-3 -6.470363753993014e-3 -6.634202272306711e-3 -6.801665390346267e-3
      -6.973893716556823e-3 -7.150090563733446e-3 -7.330808561820835e-3 -7.516258444273172e-3
      -7.706194569210956e-3 -7.901020855920871e-3 -8.100765919442143e-3 -8.305539573164712e-3
      -8.515466884280620e-3 -8.730734698891185e-3 -8.951290646590559e-3 -9.177654901617538e-3
      -9.409569122115824e-3 -9.647368033811887e-3 -9.891121812770354e-3 -1.014105029141493e-2
      -1.039734865301717e-2 -1.066013914664254e-2 -1.092930132848419e-2 -1.120559453158521e-2
      -1.148861489136321e-2 -1.177877531299654e-2 -1.207647237420795e-2 -1.238138695002144e-2
      -1.269421365885148e-2 -1.301475321559475e-2 -1.334345256833103e-2 -1.368048609312622e-2
      -1.402592092765553e-2 -1.438007028993071e-2 -1.474315045052577e-2 -1.511541393766735e-2
      -1.549692927574065e-2 -1.588828328676251e-2 -1.628913269480137e-2 -1.670044948497074e-2
      -1.712183427015490e-2 -1.755397518629620e-2 -1.799698925526394e-2 -1.845095921721096e-2
      -1.891666880158704e-2 -1.939370798888296e-2 -1.988306885532221e-2 -2.038452790542644e-2
      -2.089871890985284e-2 -2.142567251586736e-2 -2.196606935452983e-2 -2.251981795242863e-2
      -2.308763812093217e-2 -2.366962971736863e-2 -2.426631416466196e-2 -2.487786263138125e-2
      -2.550475894135285e-2 -2.614752767998563e-2 -2.680623467232968e-2 -2.748157178322241e-2
      -2.817378922257419e-2 -2.888337485709003e-2 -2.961071222049316e-2 -3.035630048647797e-2
      -3.112048491223440e-2 -3.190393112945311e-2 -3.270685265969075e-2 -3.352994599196157e-2
      -3.437356455245610e-2 -3.523831058178550e-2 -3.612468347271092e-2 -3.703315948877584e-2
      -3.796441061378397e-2 -3.891876075663969e-2 -3.989713152635033e-2 -4.089975325944084e-2
      -4.192748669662771e-2 -4.298076422354069e-2 -4.406036795589108e-2 -4.516681039423753e-2
      -4.630087159601004e-2 -4.746312134216346e-2 -4.865427400000311e-2 -4.987509680469238e-2
      -5.112623109064529e-2 -5.240854662104866e-2 -5.372256831794253e-2 -5.506935779364319e-2
      -5.644943492892240e-2 -5.786387712330843e-2 -5.931328724233831e-2 -6.079861741694970e-2
      -6.232076822335841e-2 -6.388054332560911e-2 -6.547896106278595e-2 -6.711682829478605e-2
      -6.879517945719771e-2 -7.051499044829290e-2 -7.227720553755690e-2 -7.408289149511926e-2
      -7.593307949246730e-2 -7.782880520037061e-2 -7.977120900851498e-2 -8.176133816989539e-2
      -8.380041036463171e-2 -8.588950888179170e-2 -8.802989055095978e-2 -9.022273715001639e-2
      -9.246929413012772e-2 -9.477082371028267e-2 -9.712864357766637e-2 -9.954407021077039e-2
      -1.020184573108089e-1 -1.045531840079361e-1 -1.071496683518971e-1 -1.098093576732255e-1
      -1.125337009710092e-1 -1.153242573965398e-1 -1.181824895604269e-1 -1.211100369522304e-1
      -1.241084470657690e-1 -1.271793990164189e-1 -1.303245231780918e-1 -1.335455343421108e-1
      -1.368441853917046e-1 -1.402222246120077e-1 -1.436814672396123e-1 -1.472237584144915e-1
      -1.508509907054059e-1 -1.545650403052283e-1 -1.583679115313403e-1 -1.622615628363064e-1
      -1.662480153897343e-1 -1.703293872552187e-1 -1.745077067494432e-1 -1.787851990163372e-1
      -1.831639977703521e-1 -1.876463524808241e-1 -1.922345124634770e-1 -1.969307869195696e-1
      -2.017375507757393e-1 -2.066571388884331e-1 -2.116920280640020e-1 -2.168446705848783e-1
      -2.221175703143476e-1 -2.275132880935704e-1 -2.330344367019972e-1 -2.386836159062682e-1
      -2.444635405575681e-1 -2.503769168031553e-1 -2.564265010177120e-1 -2.626151143575104e-1
      -2.689455906176388e-1 -2.754208199100141e-1 -2.820437298685832e-1 -2.888173036024480e-1
      -2.957445296648871e-1 -3.028284730856861e-1 -3.100722209328737e-1 -3.174788929513142e-1
      -3.250516770429606e-1 -3.327937556773666e-1 -3.407083870582586e-1 -3.487988383776397e-1
      -3.570684340283634e-1 -3.655205159341364e-1 -3.741584663190167e-1 -3.829857048996352e-1
      -3.920056732775556e-1 -4.012218431666739e-1 -4.106377300588946e-1 -4.202568510681033e-1
      -4.300827763341886e-1 -4.401190756398776e-1 -4.503693639935378e-1 -4.608372516623476e-1
      -4.715263955915852e-1 -4.824404419304464e-1 -4.935830750508039e-1 -5.049579740752854e-1
      -5.165688419924948e-1 -5.284193797166488e-1 -5.405132989920212e-1 -5.528543184662311e-1
      -5.654461454369866e-1 -5.782925000571169e-1 -5.913970833483759e-1 -6.047636031419401e-1
      -6.183957500685722e-1 -6.322971989405168e-1 -6.464716130799353e-1 -6.609226439916114e-1
      -6.756539081664279e-1 -6.906690064330974e-1 -7.059715118428045e-1 -7.215649677252003e-1
      -7.374528795375497e-1 -7.536387301964567e-1 -7.701259468844981e-1 -7.869179310886452e-1
      -8.040180360606328e-1 -8.214295678744392e-1 -8.391557886478012e-1 -8.571999080946853e-1
      -8.755650847552943e-1 -8.942544335276850e-1 -9.132709995133936e-1 -9.326177896194423e-1
      -9.522977381666635e-1 -9.723137466540237e-1 -9.926686363556598e-1 -1.013365192336799e0
      -1.034406134267499e0 -1.055794136635093e0 -1.077531822104980e0 -1.099621760977932e0
      -1.122066485332581e0 -1.144868481250811e0 -1.168030198931270e0 -1.191554060188395e0
      -1.215442454049196e0 -1.239697755838343e0 -1.264322324638023e0 -1.289318512875219e0
      -1.314688678420282e0 -1.340435185664724e0 -1.366560422919548e0 -1.393066809313417e0
      -1.419956797665662e0 -1.447232898220761e0 -1.474897681841966e0 -1.502953785197064e0
      -1.531403936299455e0 -1.560250948434543e0 -1.589497741829874e0 -1.619147345058451e0
      -1.649202912282988e0 -1.679667716640168e0 -1.710545162805658e0 -1.741838791975155e0
      -1.773552273587796e0 -1.805689404444394e0 -1.838254102380873e0 -1.871250386984769e0
      -1.904682365921943e0 -1.938554208564881e0 -1.972870111874002e0 -2.007634252631689e0
      -2.042850746419461e0 -2.078523569145204e0 -2.114656499204742e0 -2.151253003732137e0
      -2.188316149294621e0 -2.225848466440681e0 -2.263851810569349e0 -2.302327180629618e0
      -2.341274538873932e0 -2.380692588217812e0 -2.420578510188321e0 -2.460927698305213e0
      -2.501733419927774e0 -2.542986472701287e0 -2.584674779369152e0 -2.626782937163227e0
      -2.669291727407256e0 -2.712177564863893e0 -2.755411898954605e0 -2.798960541382087e0
      -2.842782945940769e0 -2.886831417230809e0 -2.931050237516814e0 -2.975374743603666e0
      -3.019730301101845e0 -3.064031227088634e0 -3.108179614653352e0 -3.152064079918361e0
      -3.195558437443637e0 -3.238520278762266e0 -3.280789489078202e0 -3.322186677628011e0
      -3.362511531150233e0 -3.401541120252631e0 -3.439028130137203e0 -3.474699054805569e0
      -3.508252355964103e0 -3.539356602595205e0 -3.567648614529773e0 -3.592731631202938e0
      -3.614173525317156e0 -3.631505114700772e0 -3.644218570182872e0 -3.651766004816110e0
      -3.653558261021928e0 -3.648963950533073e0 -3.637308829937083e0 -3.617875538154024e0
      -3.589903818795790e0 -3.552591258955061e0 -3.505094663167611e0 -3.446532157215074e0
      -3.375986107696335e0 -3.292506991489773e0 -3.195118323118720e0 -3.082822763492956e0
      -2.954609562570297e0 -2.809463455282554e0 -2.646375171668090e0 -2.464353705963759e0
      -2.262440499888136e0 -2.039725692100184e0 -1.795366581827629e0 -1.528608469524684e0
      -1.238807996082784e0 -9.254591199810207e-1 -5.882218583382439e-1 -2.269538582317168e-1
      1.582550908621059e-1 5.670455984971525e-1 9.987482426326153e-1 1.452340201327878e0
      1.926399054182909e0 2.419053874723524e0 2.927933835293071e0 3.450114609408224e0
      3.982062925665755e0 4.519579738767739e0 5.057742563523053e0 5.590847633830130e0
      6.112352666405549e0 6.614821112364616e0 7.089868940825109e0 7.528115087515509e0
      7.919136885588946e0 8.251431900849099e0 8.512387740485606e0 8.688261572289418e0
      8.764171171775500e0 8.724099499596639e0 8.550914907512421e0 8.226409118893940e0
      7.731355817464115e0 7.045587246713721e0 6.148139512379998e0 5.017000427372462e0
      3.633015237708617e0 1.943721330715380e0 2.168268404242130e-1 -2.116791275106491e-2
      2.334980081180703e-3 -8.267636213957987e-5 7.484316597859870e-5 -1.770420538535055e-5
      -8.029900377769108e-5 -1.408048153909236e-4 -1.965721678979355e-4 -2.479904273730033e-4
      -2.951560866724752e-4 -3.382048289785351e-4 -3.773318568446471e-4 -4.119659455150962e-4
      -4.495222305655471e-4 -4.711490510441848e-4 -4.964231007880731e-4 -5.177885273625218e-4
      -5.361779069718297e-4 -5.516884395185812e-4 -5.644608514137925e-4 -5.746730768699988e-4
      -5.824743746698626e-4 -5.880203407221901e-4 -5.914627278193347e-4 -5.929499915000688e-4
      -5.926271250989937e-4 -5.906363364523094e-4 -5.871150853887252e-4 -5.821986276543455e-4
      0.000000000000000e0 0.000000000000000e0 0.000000000000000e0 0.000000000000000e0
      0.000000000000000e0 0.000000000000000e0 0.000000000000000e0 0.000000000000000e0
      0.000000000000000e0 0.000000000000000e0 0.000000000000000e0 0.000000000000000e0
      0.000000000000000e0 0.000000000000000e0 0.000000000000000e0 0.000000000000000e0
      0.000000000000000e0 0.000000000000000e0 0.000000000000000e0 0.000000000000000e0
      0.000000000000000e0 0.000000000000000e0 0.000000000000000e0 0.000000000000000e0
      0.000000000000000e0 0.000000000000000e0 0.000000000000000e0 0.000000000000000e0
      0.000000000000000e0 0.000000000000000e0 0.000000000000000e0 0.000000000000000e0
      0.000000000000000e0 0.000000000000000e0 0.000000000000000e0 0.000000000000000e0
      0.000000000000000e0 0.000000000000000e0 0.000000000000000e0 0.000000000000000e0
      0.000000000000000e0 0.000000000000000e0 0.000000000000000e0 0.000000000000000e0
      0.000000000000000e0 0.000000000000000e0 0.000000000000000e0 0.000000000000000e0
      0.000000000000000e0 0.000000000000000e0 0.000000000000000e0 0.000000000000000e0
      0.000000000000000e0 0.000000000000000e0 0.000000000000000e0 0.000000000000000e0
      0.000000000000000e0 0.000000000000000e0 0.000000000000000e0 0.000000000000000e0
      0.000000000000000e0 0.000000000000000e0 0.000000000000000e0 0.000000000000000e0
      0.000000000000000e0 0.000000000000000e0 0.000000000000000e0 0.000000000000000e0
      0.000000000000000e0 0.000000000000000e0 0.000000000000000e0 0.000000000000000e0
      0.000000000000000e0 0.000000000000000e0 0.000000000000000e0 0.000000000000000e0
      0.000000000000000e0 0.000000000000000e0 0.000000000000000e0 0.000000000000000e0
      0.000000000000000e0 0.000000000000000e0 0.000000000000000e0 0.000000000000000e0
      0.000000000000000e0 0.000000000000000e0 0.000000000000000e0 0.000000000000000e0
      0.000000000000000e0 0.000000000000000e0 0.000000000000000e0 0.000000000000000e0
      0.000000000000000e0 0.000000000000000e0 0.000000000000000e0 0.000000000000000e0
      0.000000000000000e0 0.000000000000000e0 0.000000000000000e0 0.000000000000000e0
      0.000000000000000e0 0.000000000000000e0 0.000000000000000e0 0.000000000000000e0
      0.000000000000000e0 0.000000000000000e0 0.000000000000000e0 0.000000000000000e0
      0.000000000000000e0 0.000000000000000e0 0.000000000000000e0 0.000000000000000e0
      0.000000000000000e0 0.000000000000000e0 0.000000000000000e0 0.000000000000000e0
      0.000000000000000e0 0.000000000000000e0 0.000000000000000e0 0.000000000000000e0
      0.000000000000000e0 0.000000000000000e0 0.000000000000000e0 0.000000000000000e0
      0.000000000000000e0 0.000000000000000e0 0.000000000000000e0 0.000000000000000e0
      0.000000000000000e0 0.000000000000000e0 0.000000000000000e0 0.000000000000000e0
      0.000000000000000e0 0.000000000000000e0 0.000000000000000e0 0.000000000000000e0
      0.000000000000000e0 0.000000000000000e0 0.000000000000000e0 0.000000000000000e0
      0.000000000000000e0 0.000000000000000e0 0.000000000000000e0 0.000000000000000e0
      0.000000000000000e0 0.000000000000000e0 0.000000000000000e0 0.000000000000000e0
      0.000000000000000e0 0.000000000000000e0 0.000000000000000e0 0.000000000000000e0
      0.000000000000000e0 0.000000000000000e0 0.000000000000000e0 0.000000000000000e0
      0.000000000000000e0 0.000000000000000e0 0.000000000000000e0 0.000000000000000e0
      0.000000000000000e0 0.000000000000000e0 0.000000000000000e0 0.000000000000000e0
      0.000000000000000e0 0.000000000000000e0 0.000000000000000e0 0.000000000000000e0
      0.000000000000000e0 0.000000000000000e0 0.000000000000000e0 0.000000000000000e0
      0.000000000000000e0 0.000000000000000e0 0.000000000000000e0 0.000000000000000e0
      0.000000000000000e0 0.000000000000000e0 0.000000000000000e0 0.000000000000000e0
      0.000000000000000e0 0.000000000000000e0 0.000000000000000e0 0.000000000000000e0
      0.000000000000000e0 0.000000000000000e0 0.000000000000000e0 0.000000000000000e0
      0.000000000000000e0 0.000000000000000e0 0.000000000000000e0 0.000000000000000e0
      0.000000000000000e0 0.000000000000000e0 0.000000000000000e0 0.000000000000000e0
      0.000000000000000e0 0.000000000000000e0 0.000000000000000e0 0.000000000000000e0
      0.000000000000000e0 0.000000000000000e0 0.000000000000000e0 0.000000000000000e0
      0.000000000000000e0 0.000000000000000e0 0.000000000000000e0 0.000000000000000e0
      0.000000000000000e0 0.000000000000000e0 0.000000000000000e0 0.000000000000000e0
      0.000000000000000e0 0.000000000000000e0 0.000000000000000e0 0.000000000000000e0
      0.000000000000000e0 0.000000000000000e0 0.000000000000000e0 0.000000000000000e0
      0.000000000000000e0 0.000000000000000e0 0.000000000000000e0 0.000000000000000e0
      0.000000000000000e0 0.000000000000000e0 0.000000000000000e0 0.000000000000000e0
      0.000000000000000e0 0.000000000000000e0 0.000000000000000e0 0.000000000000000e0
      0.000000000000000e0 0.000000000000000e0 0.000000000000000e0 0.000000000000000e0
      0.000000000000000e0 0.000000000000000e0 0.000000000000000e0 0.000000000000000e0
      0.000000000000000e0 0.000000000000000e0 0.000000000000000e0 0.000000000000000e0
      0.000000000000000e0 0.000000000000000e0 0.000000000000000e0 0.000000000000000e0
      0.000000000000000e0 0.000000000000000e0 0.000000000000000e0 0.000000000000000e0
      0.000000000000000e0 0.000000000000000e0 0.000000000000000e0 0.000000000000000e0
      0.000000000000000e0 0.000000000000000e0 0.000000000000000e0 0.000000000000000e0
      0.000000000000000e0 0.000000000000000e0 0.000000000000000e0 0.000000000000000e0
      0.000000000000000e0 0.000000000000000e0 0.000000000000000e0 0.000000000000000e0
      0.000000000000000e0 0.000000000000000e0 0.000000000000000e0 0.000000000000000e0
      0.000000000000000e0 0.000000000000000e0 0.000000000000000e0 0.000000000000000e0
      0.000000000000000e0 0.000000000000000e0 0.000000000000000e0 0.000000000000000e0
      0.000000000000000e0 0.000000000000000e0 0.000000000000000e0 0.000000000000000e0
      0.000000000000000e0 0.000000000000000e0 0.000000000000000e0 0.000000000000000e0
      0.000000000000000e0 0.000000000000000e0 0.000000000000000e0 0.000000000000000e0
      0.000000000000000e0 0.000000000000000e0 0.000000000000000e0 0.000000000000000e0
      0.000000000000000e0 0.000000000000000e0 0.000000000000000e0 0.000000000000000e0
      0.000000000000000e0 0.000000000000000e0 0.000000000000000e0 0.000000000000000e0
      0.000000000000000e0 0.000000000000000e0 0.000000000000000e0
      </PP_BETA.4>
    <PP_BETA.5 index="5" label="5P" angular_momentum="1" cutoff_radius_index="901" cutoff_radius="1.100000000000e0" ultrasoft_cutoff_radius="1.500000000000e0">
      3.563024836156423e-8 3.653223238158794e-8 3.745705023520062e-8 3.840527996362080e-8
      3.937751424124913e-8 4.037436074610942e-8 4.139644253966560e-8 4.244439845625527e-8
      4.351888350238252e-8 4.462056926611905e-8 4.575014433686674e-8 4.690831473574914e-8
      4.809580435689653e-8 4.931335541990510e-8 5.056172893374759e-8 5.184170517242633e-8
      5.315408416267148e-8 5.449968618398360e-8 5.587935228133501e-8 5.729394479085002e-8
      5.874434787879244e-8 6.023146809419567e-8 6.175623493548928e-8 6.331960143146434e-8
      6.492254473694496e-8 6.656606674354483e-8 6.825119470587662e-8 6.997898188362695e-8
      7.175050819986836e-8 7.356688091605572e-8 7.542923532409176e-8 7.733873545592701e-8
      7.929657481111272e-8 8.130397710278057e-8 8.336219702249961e-8 8.547252102449960e-8
      8.763626812974900e-8 8.985479075037917e-8 9.212947553499346e-8 9.446174423535894e-8
      9.685305459505592e-8 9.930490126060148e-8 1.018188167156675e-7 1.043963722389177e-7
      1.070391788861172e-7 1.097488884970892e-7 1.125271947281675e-7 1.153758341107868e-7
      1.182965871368710e-7 1.212912793717012e-7 1.243617825949387e-7 1.275100159705655e-7
      1.307379472464112e-7 1.340475939840609e-7 1.374410248198935e-7 1.409203607580546e-7
      1.444877764961349e-7 1.481455017844441e-7 1.518958228196590e-7 1.557410836737843e-7
      1.596836877592602e-7 1.637260993311769e-7 1.678708450275139e-7 1.721205154483604e-7
      1.764777667751367e-7 1.809453224307740e-7 1.855259747819585e-7 1.902225868844353e-7
      1.950380942725118e-7 1.999755067938677e-7 2.050379104907838e-7 2.102284695290466e-7
      2.155504281756241e-7 2.210071128264514e-7 2.266019340855199e-7 2.323383888966278e-7
      2.382200627290580e-7 2.442506318186384e-7 2.504338654654790e-7 2.567736283899082e-7
      2.632738831480528e-7 2.699386926085490e-7 2.767722224919727e-7 2.837787439745320e-7
      2.909626363577001e-7 2.983283898054027e-7 3.058806081505050e-7 3.136240117723812e-7
      3.215634405472476e-7 3.297038568732960e-7 3.380503487722866e-7 3.466081330697532e-7
      3.553825586556820e-7 3.643791098277102e-7 3.736034097189989e-7 3.830612238128639e-7
      3.927584635463588e-7 4.027011900051312e-7 4.128956177117706e-7 4.233481185100850e-7
      4.340652255476798e-7 4.450536373593890e-7 4.563202220540568e-7 4.678720216073152e-7
      4.797162562630405e-7 4.918603290462030e-7 5.043118303899878e-7 5.170785428800672e-7
      5.301684461189037e-7 5.435897217133073e-7 5.573507583880989e-7 5.714601572293763e-7
      5.859267370604457e-7 6.007595399538110e-7 6.159678368827772e-7 6.315611335160307e-7
      6.475491761590386e-7 6.639419578456913e-7 6.807497245842948e-7 6.979829817616247e-7
      7.156525007090721e-7 7.337693254350507e-7 7.523447795278061e-7 7.713904732330217e-7
      7.909183107105387e-7 8.109404974747608e-7 8.314695480235091e-7 8.525182936599073e-7
      8.740998905122899e-7 8.962278277571954e-7 9.189159360504483e-7 9.421783961717283e-7
      9.660297478879475e-7 9.904848990409800e-7 1.015559134865526e-6 1.041268127542771e-6
      1.067627945995937e-6 1.094655065933761e-6 1.122366380148327e-6 1.150779209073507e-6
      1.179911311610596e-6 1.209780896228250e-6 1.240406632343155e-6 1.271807661988940e-6
      1.304003611780484e-6 1.337014605180961e-6 1.370861275079625e-6 1.405564776687932e-6
      1.441146800761870e-6 1.477629587159546e-6 1.515035938741364e-6 1.553389235622632e-6
      1.592713449786494e-6 1.633033160067157e-6 1.674373567512208e-6 1.716760511133935e-6
      1.760220484059243e-6 1.804780650088543e-6 1.850468860673773e-6 1.897313672326190e-6
      1.945344364464836e-6 1.994590957716825e-6 2.045084232681077e-6 2.096855749166612e-6
      2.149937865918373e-6 2.204363760841999e-6 2.260167451740810e-6 2.317383817577613e-6
      2.376048620274858e-6 2.436198527066451e-6 2.497871133415674e-6 2.561104986513072e-6
      2.625939609369053e-6 2.692415525516821e-6 2.760574284340060e-6 2.830458487042384e-6
      2.902111813273667e-6 2.975579048430546e-6 3.050906111648488e-6 3.128140084501508e-6
      3.207329240429460e-6 3.288523074909314e-6 3.371772336390974e-6 3.457129058015554e-6
      3.544646590137326e-6 3.634379633667925e-6 3.726384274265631e-6 3.820718017389632e-6
      3.917439824241545e-6 4.016610148617094e-6 4.118290974690418e-6 4.222545855755061e-6
      4.329439953945337e-6 4.439040080963494e-6 4.551414739837706e-6 4.666634167737080e-6
      4.784770379870709e-6 4.905897214497746e-6 5.030090379076806e-6 5.157427497583846e-6
      5.287988159027646e-6 5.421853967193266e-6 5.559108591645366e-6 5.699837820021382e-6
      5.844129611650101e-6 5.992074152525285e-6 6.143763911673622e-6 6.299293698946812e-6
      6.458760724278585e-6 6.622264658440797e-6 6.789907695337504e-6 6.961794615876126e-6
      7.138032853455211e-6 7.318732561110269e-6 7.504006680358715e-6 7.693971011787871e-6
      7.888744287429814e-6 8.088448244967791e-6 7.910725862202833e-6 8.104272480397825e-6
      8.331994193864752e-6 8.957780449450103e-6 9.183665666810636e-6 9.412775240065866e-6
      9.657434264598287e-6 9.895306109252745e-6 1.014732472120577e-5 1.040537098118241e-5
      1.066121930696118e-5 1.093864058049983e-5 1.121091934676939e-5 1.149515053148098e-5
      1.178200171990450e-5 1.208531414184503e-5 1.238888095604130e-5 1.270351255560850e-5
      1.302795419112291e-5 1.335752708489773e-5 1.369319445808814e-5 1.404132683106320e-5
      1.438569047022072e-5 1.475565852028288e-5 1.513167543598268e-5 1.551298744041326e-5
      1.590525786105931e-5 1.630493239598808e-5 1.671384435148393e-5 1.714039313428057e-5
      1.757786847939535e-5 1.801856088842042e-5 1.847919878364857e-5 1.893856938101307e-5
      1.942519042744248e-5 1.991039709557510e-5 2.041705211506357e-5 2.093126225474165e-5
      2.146020281781208e-5 2.200524552051675e-5 2.256048181521905e-5 2.312991434992931e-5
      2.371604724393860e-5 2.431782936603097e-5 2.493386747963325e-5 2.556140991693472e-5
      2.620758122148619e-5 2.687300537270116e-5 2.755355006691849e-5 2.825111964460452e-5
      2.896034482502722e-5 2.969895744904462e-5 3.044761557648004e-5 3.121914487573931e-5
      3.200837788512861e-5 3.281946688444334e-5 3.364533821612276e-5 3.450273212991144e-5
      3.537023296968766e-5 3.626275616347798e-5 3.718549842300308e-5 3.812629647731370e-5
      3.908720172075267e-5 4.008232584588249e-5 4.109427633080892e-5 4.213194195623735e-5
      4.319771277160434e-5 4.429648387077340e-5 4.541096036254389e-5 4.656647419099339e-5
      4.774163863312860e-5 4.894855640970698e-5 5.018802653693026e-5 5.145709408842150e-5
      5.276010029224391e-5 5.410037233908325e-5 5.546730226647663e-5 5.687183451419343e-5
      5.830741699682168e-5 5.978087761752482e-5 6.129874663789777e-5 6.284919127760901e-5
      6.444041013801884e-5 6.606928742424866e-5 6.774045788874488e-5 6.945616633709629e-5
      7.121198735261530e-5 7.302108926397376e-5 7.486435878066838e-5 7.675368821839474e-5
      7.870579780684803e-5 8.068986013195145e-5 8.273810316298960e-5 8.482549445113213e-5
      8.697875531110677e-5 8.918092985472653e-5 9.143349952270199e-5 9.374671717854618e-5
      9.612575437766523e-5 9.855253789999713e-5 1.010534368170567e-4 1.036067316177690e-4
      1.062258290568784e-4 1.089222670615968e-4 1.116690829110886e-4 1.145031143215342e-4
      1.173989591166510e-4 1.203713741711613e-4 1.234172067436003e-4 1.265387098250892e-4
      1.297440903390056e-4 1.330264687880236e-4 1.364019355711652e-4 1.398488474220984e-4
      1.433895299177423e-4 1.470163712301775e-4 1.507404336839411e-4 1.545524630060611e-4
      1.584709155501729e-4 1.624742475730802e-4 1.666007133436275e-4 1.708048690014074e-4
      1.751302430209132e-4 1.795659280864319e-4 1.841076169350267e-4 1.887699122122416e-4
      1.935463315152069e-4 1.984477696180403e-4 2.034673712535753e-4 2.086192740290704e-4
      2.139032277173689e-4 2.193095275612369e-4 2.248632843378229e-4 2.305587186036406e-4
      2.363912974012450e-4 2.423776441882915e-4 2.485165038507049e-4 2.548035450213575e-4
      2.612530339018183e-4 2.678669496870463e-4 2.746466011052609e-4 2.816023937079141e-4
      2.887280563115962e-4 2.960362955455511e-4 3.035282549012242e-4 3.112081147453247e-4
      3.190959240975729e-4 3.271645565587639e-4 3.354492102338458e-4 3.439416221785972e-4
      3.526503379819961e-4 3.615744609396926e-4 3.707226821424367e-4 3.801182366523284e-4
      3.897344277511774e-4 3.996006961388410e-4 4.097112730821473e-4 4.200860959354818e-4
      4.307213361164664e-4 4.416222029719648e-4 4.527991918183982e-4 4.642636161317458e-4
      4.760207185169236e-4 4.880702453492480e-4 5.004178949652021e-4 5.130849047210346e-4
      5.260784753684140e-4 5.393946104993129e-4 5.530481611916299e-4 5.670435490502911e-4
      5.813987472227562e-4 5.961197732786207e-4 6.112052399619254e-4 6.266773478615546e-4
      6.425400460633377e-4 6.588108094442157e-4 6.754880620331617e-4 6.925790737768791e-4
      7.101212479952573e-4 7.280890703377576e-4 7.465182354276165e-4 7.654208165682741e-4
      7.847919441080418e-4 8.046625316905711e-4 8.250287252828601e-4 8.459102121859200e-4
      8.673292641756536e-4 8.892775033173470e-4 9.117931949851402e-4 9.348733095511166e-4
      9.585374536042190e-4 9.828013116509535e-4 1.007679328661915e-3 1.033186804761513e-3
      1.059339367489781e-3 1.086155350902243e-3 1.113652304874480e-3 1.141834374294486e-3
      1.170742644363211e-3 1.200380151702853e-3 1.230761733073307e-3 1.261915944899217e-3
      1.293855045117053e-3 1.326617124431301e-3 1.360193165637291e-3 1.394622265210005e-3
      1.429929042027767e-3 1.466118871980629e-3 1.503229815822654e-3 1.541284762315562e-3
      1.580298771535704e-3 1.620300175711326e-3 1.661317184954700e-3 1.703362862761182e-3
      1.746484438472140e-3 1.790686789442442e-3 1.836018860459046e-3 1.882490573135151e-3
      1.930138297768530e-3 1.978993442434615e-3 2.029092804024926e-3 2.080451035582090e-3
      2.133110620935838e-3 2.187101539242037e-3 2.242465854700990e-3 2.299222090578618e-3
      2.357425476641223e-3 2.417096261482635e-3 2.478271529862242e-3 2.541005163874996e-3
      2.605321521681900e-3 2.671262178071912e-3 2.738878690856594e-3 2.808198841347254e-3
      2.879275175162427e-3 2.952157271086442e-3 3.026876503015974e-3 3.103491098358557e-3
      3.182044081362634e-3 3.262584887078618e-3 3.345156424901408e-3 3.429824809944415e-3
      3.516640718949943e-3 3.605643537185093e-3 3.696904140445989e-3 3.790469004918584e-3
      3.886406342881954e-3 3.984773205421593e-3 4.085624824319650e-3 4.189029525502264e-3
      4.295052562036300e-3 4.403758163520371e-3 4.515209539747767e-3 4.629479860956631e-3
      4.746652742027208e-3 4.866781018831201e-3 4.989952855179780e-3 5.116240604502415e-3
      5.245723582272044e-3 5.378481110959093e-3 5.514601863352619e-3 5.654157329898823e-3
      5.797250205797910e-3 5.943962675886816e-3 6.094385480103936e-3 6.248617589579563e-3
      6.406745440840577e-3 6.568877878546598e-3 6.735108660503974e-3 6.905549391233833e-3
      7.080296681891696e-3 7.259457314928330e-3 7.443290286801407e-3 7.631251539753913e-3
      7.824819538180372e-3 8.022595196961635e-3 8.225716817368834e-3 8.433620625417859e-3
      8.647338204486598e-3 8.865859818592003e-3 9.090401317559227e-3 9.320300423876215e-3
      9.556092146589979e-3 9.798081681275439e-3 1.004575774912120e-2 1.029993337154378e-2
      1.056086640590326e-2 1.082761487741513e-2 1.110183997081882e-2 1.138259981847511e-2
      1.167082608732406e-2 1.196568463119907e-2 1.226844055688481e-2 1.257931774048082e-2
      1.289686289712588e-2 1.322355172096512e-2 1.355805943995192e-2 1.390097299126936e-2
      1.425264543166416e-2 1.461300268103771e-2 1.498272566610370e-2 1.536178576451985e-2
      1.575035406212066e-2 1.614865129673482e-2 1.655722117174019e-2 1.697572417183790e-2
      1.740556215051792e-2 1.784531928626631e-2 1.829671127981325e-2 1.875959865148324e-2
      1.923406265577532e-2 1.972009316201873e-2 2.021928993718225e-2 2.073029355417688e-2
      2.125446956439514e-2 2.179214328763046e-2 2.234272738385612e-2 2.290817416611168e-2
      2.348665911075609e-2 2.408204460769303e-2 2.468901677289170e-2 2.531394908215590e-2
      2.595463133404952e-2 2.660929448416738e-2 2.728317644761158e-2 2.797217996302437e-2
      2.867961172618827e-2 2.940402605961090e-2 3.014811219056712e-2 3.090904258249760e-2
      3.169092237939486e-2 3.249133988436648e-2 3.331286917435472e-2 3.415464868579177e-2
      3.501719117960977e-2 3.590209466535343e-2 3.681006835452694e-2 3.773896783918418e-2
      3.869283855906169e-2 3.967038192243710e-2 4.067238477928514e-2 4.169984607845767e-2
      4.275325202168356e-2 4.383279291050002e-2 4.493956172407731e-2 4.607541165086770e-2
      4.723802645699582e-2 4.843135784148300e-2 4.965365642755293e-2 5.090777696269289e-2
      5.219324600426178e-2 5.350957035335790e-2 5.486167261212538e-2 5.624582845169090e-2
      5.766519263559111e-2 5.912050139107139e-2 6.061279451035961e-2 6.214211686567239e-2
      6.370924435294256e-2 6.531780807592247e-2 6.696460532483739e-2 6.865384584376466e-2
      7.038563411567367e-2 7.216078526359393e-2 7.397990467704485e-2 7.584576150047795e-2
      7.775799038661946e-2 7.971784984148433e-2 8.172743985369779e-2 8.378751812677665e-2
      8.589868036191017e-2 8.806329525702328e-2 9.028218609350080e-2 9.255641053883590e-2
      9.488798310246693e-2 9.727772472029717e-2 9.972737180388513e-2 1.022387375980882e-1
      1.048121497274117e-1 1.074510798962001e-1 1.101550494523886e-1 1.129273594873004e-1
      1.157686412855323e-1 1.186810782670040e-1 1.216665204856975e-1 1.247260517501116e-1
      1.278625365269548e-1 1.310768052733575e-1 1.343719348839842e-1 1.377488505906932e-1
      1.412101108291823e-1 1.447576661394070e-1 1.483936880557497e-1 1.521202818711096e-1
      1.559396865217870e-1 1.598540672606843e-1 1.638660535702581e-1 1.679776686960297e-1
      1.721916513630166e-1 1.765100845439420e-1 1.809361911356824e-1 1.854718270869622e-1
      1.901202272099383e-1 1.948837912419332e-1 1.997654280269643e-1 2.047681872691776e-1
      2.098946352529758e-1 2.151480519337436e-1 2.205313649876945e-1 2.260477236274951e-1
      2.317005151421103e-1 2.374927819975827e-1 2.434278157636989e-1 2.495094468383474e-1
      2.557406892357275e-1 2.621256385755828e-1 2.686674199540118e-1 2.753702326803857e-1
      2.822377460166532e-1 2.892737545900435e-1 2.964824293933344e-1 3.038678492020495e-1
      3.114342119637907e-1 3.191855020220107e-1 3.271266448135073e-1 3.352614978806052e-1
      3.435950925595215e-1 3.521318577490398e-1 3.608764558211384e-1 3.698341575838597e-1
      3.790093767555973e-1 3.884075851087907e-1 3.980337307896029e-1 4.078933272580585e-1
      4.179914284890067e-1 4.283338617634911e-1 4.389260131241066e-1 4.497737754510460e-1
      4.608827706564256e-1 4.722592956195548e-1 4.839090458232747e-1 4.958384967693057e-1
      5.080538437268523e-1 5.205616340188470e-1 5.333682582067283e-1 5.464805586514068e-1
      5.599053793321573e-1 5.736495308893410e-1 5.877201844219897e-1 6.021245570868814e-1
      6.168699665249591e-1 6.319639203770251e-1 6.474139254875091e-1 6.632278991562366e-1
      6.794135410083975e-1 6.959790065214264e-1 7.129324380515598e-1 7.302819450045206e-1
      7.480362135358121e-1 7.662036748882315e-1 7.847930282875737e-1 8.038131458954112e-1
      8.232729723213055e-1 8.431817128615151e-1 8.635485475462090e-1 8.843828598870829e-1
      9.056942029913770e-1 9.274922954492482e-1 9.497868433551702e-1 9.725877881598706e-1
      9.959052687802057e-1 1.019749382589424e0 1.044130491716530e0 1.069059064869485e0
      1.094545576750313e0 1.120600793122996e0 1.147235519962521e0 1.174460565542610e0
      1.202287078397966e0 1.230726162891614e0 1.259788960964499e0 1.289486937126362e0
      1.319831384794611e0 1.350833953783791e0 1.382506102658184e0 1.414859605900176e0
      1.447906169922874e0 1.481657570659735e0 1.516125752396647e0 1.551322537146703e0
      1.587259981490206e0 1.623950003655253e0 1.661404688985442e0 1.699636052361470e0
      1.738656152084388e0 1.778477066932709e0 1.819110827861664e0 1.860569483801953e0
      1.902865020279847e0 1.946009465658108e0 1.990014657371105e0 2.034892562238696e0
      2.080654893991280e0 2.127313441983119e0 2.174879789048973e0 2.223365465605241e0
      2.272781936587108e0 2.323140431147223e0 2.374452175177893e0 2.426728115624670e0
      2.479979179380706e0 2.534216021894224e0 2.589449185809073e0 2.645689000434615e0
      2.702945615821335e0 2.761228994210455e0 2.820548856528490e0 2.880914772802015e0
      2.942336025002163e0 3.004821735321684e0 3.068380803726029e0 3.133021848333897e0
      3.198753369319803e0 3.265583578234725e0 3.333520524557798e0 3.402572039125602e0
      3.472745809669675e0 3.544049308255723e0 3.616489924682753e0 3.690074874590920e0
      3.764811323863029e0 3.840706342734507e0 3.917767026282434e0 3.996000456708515e0
      4.075413793225295e0 4.156014339544043e0 4.237809592439561e0 4.320807284151783e0
      4.405015486589804e0 4.490442736312644e0 4.577098017436555e0 4.664990990351527e0
      4.754132014961556e0 4.844532319975855e0 4.936204091653991e0 5.029160691111372e0
      5.123416723277785e0 5.218988258998309e0 5.315893006989825e0 5.414150489633528e0
      5.513782262378811e0 5.614812133507428e0 5.717266363938336e0 5.821173992101592e0
      5.926566953856479e0 6.033480524307890e0 6.141953449504115e0 6.252028364676221e0
      6.363751995551524e0 6.477175574907903e0 6.592355102216061e0 6.709351721764733e0
      6.828232058606886e0 6.949068565833727e0 7.071939874509894e0 7.196931175864563e0
      7.324134532960670e0 7.453649255019855e0 7.585582238958978e0 7.720048249336855e0
      7.857170277578064e0 7.997079744092218e0 8.139916824687077e0 8.285830583267568e0
      8.434979122779168e0 8.587529766217926e0 8.743658934525399e0 8.903552249429595e0
      9.067404263536616e0 9.235418297973069e0 9.407806008025375e0 9.584786897234551e0
      9.766587686761113e0 9.953441434759384e0 1.014558656335601e1 1.034326558681886e1
      1.054672363151758e1 1.075620678750249e1 1.097195998826788e1 1.119422475047116e1
      1.142323650374010e1 1.165922156119905e1 1.190239367160996e1 1.215295020100251e1
      1.241106779891146e1 1.267689760664354e1 1.295055992746899e1 1.323213839891219e1
      1.352167348488831e1 1.381915548252141e1 1.412451680859147e1 1.443762367854748e1
      1.475826709909126e1 1.508615319365532e1 1.542089279372670e1 1.576199043065822e1
      1.610883255665215e1 1.646067513911157e1 1.681663065331151e1 1.717565445634750e1
      1.753653065318429e1 1.789785749179293e1 1.825803248381277e1 1.861523719273907e1
      1.896742203944052e1 1.931229113331386e1 1.964728743101995e1 1.996957841537568e1
      2.027604258235113e1 2.056325704098845e1 2.082748660497288e1 2.106467467453916e1
      2.127043655354561e1 2.144005545987852e1 2.156848195001237e1 2.165033729376034e1
      2.167992140303289e1 2.165122615780649e1 2.155795474119657e1 2.139354787709175e1
      2.115121787582262e1 2.082399123430775e1 2.040476098904233e1 1.988634956568603e1
      1.926158326525450e1 1.852337941661509e1 1.766484710798665e1 1.667940262552603e1
      1.556090047953885e1 1.430378092543862e1 1.290323486779823e1 1.135538674043377e1
      9.657496031368879e0 7.808177784759465e0 5.807642150709114e0 3.657953069702131e0
      1.363305452186665e0 -1.069679765049841e0 -3.631643953380475e0 -6.310164153818704e0
      -9.089413595301451e0 -1.194981219085443e1 -1.486767027198619e1 -1.781482969680894e1
      -2.075830707253771e1 -2.365994460248685e1 -2.647607499068639e1 -2.915720754849244e1
      -3.164774361469739e1 -3.388573023311555e1 -3.580266191286135e1 -3.732334122605259e1
      -3.836580967661966e1 -3.884136128479740e1 -3.865465184276527e1 -3.770391729366778e1
      -3.588131793962077e1 -3.307339861952788e1 -2.916191648471428e1 -2.402275100032176e1
      -1.754525770864991e1 -9.454978373394548e0 -1.048887983147272e0 1.188338766316330e-1
      3.041230269935309e-3 1.447986655800740e-2 1.328349989394799e-2 1.331969996318543e-2
      1.321434612667425e-2 1.310448869954207e-2 1.297740633565788e-2 1.283523256026051e-2
      1.267904952101736e-2 1.250626201360197e-2 1.235200518940566e-2 1.212814324775514e-2
      1.192611397169834e-2 1.171116179146179e-2 1.148770984902698e-2 1.125624999487442e-2
      1.101776007989104e-2 1.077314652868520e-2 1.052307849294282e-2 1.026844409222824e-2
      1.000993759928671e-2 9.748259109967988e-3 9.484064643947880e-3 9.217969037734962e-3
      8.950558577753423e-3 8.682396169610946e-3 8.414022737631663e-3 8.145979665003228e-3
      0.000000000000000e0 0.000000000000000e0 0.000000000000000e0 0.000000000000000e0
      0.000000000000000e0 0.000000000000000e0 0.000000000000000e0 0.000000000000000e0
      0.000000000000000e0 0.000000000000000e0 0.000000000000000e0 0.000000000000000e0
      0.000000000000000e0 0.000000000000000e0 0.000000000000000e0 0.000000000000000e0
      0.000000000000000e0 0.000000000000000e0 0.000000000000000e0 0.000000000000000e0
      0.000000000000000e0 0.000000000000000e0 0.000000000000000e0 0.000000000000000e0
      0.000000000000000e0 0.000000000000000e0 0.000000000000000e0 0.000000000000000e0
      0.000000000000000e0 0.000000000000000e0 0.000000000000000e0 0.000000000000000e0
      0.000000000000000e0 0.000000000000000e0 0.000000000000000e0 0.000000000000000e0
      0.000000000000000e0 0.000000000000000e0 0.000000000000000e0 0.000000000000000e0
      0.000000000000000e0 0.000000000000000e0 0.000000000000000e0 0.000000000000000e0
      0.000000000000000e0 0.000000000000000e0 0.000000000000000e0 0.000000000000000e0
      0.000000000000000e0 0.000000000000000e0 0.000000000000000e0 0.000000000000000e0
      0.000000000000000e0 0.000000000000000e0 0.000000000000000e0 0.000000000000000e0
      0.000000000000000e0 0.000000000000000e0 0.000000000000000e0 0.000000000000000e0
      0.000000000000000e0 0.000000000000000e0 0.000000000000000e0 0.000000000000000e0
      0.000000000000000e0 0.000000000000000e0 0.000000000000000e0 0.000000000000000e0
      0.000000000000000e0 0.000000000000000e0 0.000000000000000e0 0.000000000000000e0
      0.000000000000000e0 0.000000000000000e0 0.000000000000000e0 0.000000000000000e0
      0.000000000000000e0 0.000000000000000e0 0.000000000000000e0 0.000000000000000e0
      0.000000000000000e0 0.000000000000000e0 0.000000000000000e0 0.000000000000000e0
      0.000000000000000e0 0.000000000000000e0 0.000000000000000e0 0.000000000000000e0
      0.000000000000000e0 0.000000000000000e0 0.000000000000000e0 0.000000000000000e0
      0.000000000000000e0 0.000000000000000e0 0.000000000000000e0 0.000000000000000e0
      0.000000000000000e0 0.000000000000000e0 0.000000000000000e0 0.000000000000000e0
      0.000000000000000e0 0.000000000000000e0 0.000000000000000e0 0.000000000000000e0
      0.000000000000000e0 0.000000000000000e0 0.000000000000000e0 0.000000000000000e0
      0.000000000000000e0 0.000000000000000e0 0.000000000000000e0 0.000000000000000e0
      0.000000000000000e0 0.000000000000000e0 0.000000000000000e0 0.000000000000000e0
      0.000000000000000e0 0.000000000000000e0 0.000000000000000e0 0.000000000000000e0
      0.000000000000000e0 0.000000000000000e0 0.000000000000000e0 0.000000000000000e0
      0.000000000000000e0 0.000000000000000e0 0.000000000000000e0 0.000000000000000e0
      0.000000000000000e0 0.000000000000000e0 0.000000000000000e0 0.000000000000000e0
      0.000000000000000e0 0.000000000000000e0 0.000000000000000e0 0.000000000000000e0
      0.000000000000000e0 0.000000000000000e0 0.000000000000000e0 0.000000000000000e0
      0.000000000000000e0 0.000000000000000e0 0.000000000000000e0 0.000000000000000e0
      0.000000000000000e0 0.000000000000000e0 0.000000000000000e0 0.000000000000000e0
      0.000000000000000e0 0.000000000000000e0 0.000000000000000e0 0.000000000000000e0
      0.000000000000000e0 0.000000000000000e0 0.000000000000000e0 0.000000000000000e0
      0.000000000000000e0 0.000000000000000e0 0.000000000000000e0 0.000000000000000e0
      0.000000000000000e0 0.000000000000000e0 0.000000000000000e0 0.000000000000000e0
      0.000000000000000e0 0.000000000000000e0 0.000000000000000e0 0.000000000000000e0
      0.000000000000000e0 0.000000000000000e0 0.000000000000000e0 0.000000000000000e0
      0.000000000000000e0 0.000000000000000e0 0.000000000000000e0 0.000000000000000e0
      0.000000000000000e0 0.000000000000000e0 0.000000000000000e0 0.000000000000000e0
      0.000000000000000e0 0.000000000000000e0 0.000000000000000e0 0.000000000000000e0
      0.000000000000000e0 0.000000000000000e0 0.000000000000000e0 0.000000000000000e0
      0.000000000000000e0 0.000000000000000e0 0.000000000000000e0 0.000000000000000e0
      0.000000000000000e0 0.000000000000000e0 0.000000000000000e0 0.000000000000000e0
      0.000000000000000e0 0.000000000000000e0 0.000000000000000e0 0.000000000000000e0
      0.000000000000000e0 0.000000000000000e0 0.000000000000000e0 0.000000000000000e0
      0.000000000000000e0 0.000000000000000e0 0.000000000000000e0 0.000000000000000e0
      0.000000000000000e0 0.000000000000000e0 0.000000000000000e0 0.000000000000000e0
      0.000000000000000e0 0.000000000000000e0 0.000000000000000e0 0.000000000000000e0
      0.000000000000000e0 0.000000000000000e0 0.000000000000000e0 0.000000000000000e0
      0.000000000000000e0 0.000000000000000e0 0.000000000000000e0 0.000000000000000e0
      0.000000000000000e0 0.000000000000000e0 0.000000000000000e0 0.000000000000000e0
      0.000000000000000e0 0.000000000000000e0 0.000000000000000e0 0.000000000000000e0
      0.000000000000000e0 0.000000000000000e0 0.000000000000000e0 0.000000000000000e0
      0.000000000000000e0 0.000000000000000e0 0.000000000000000e0 0.000000000000000e0
      0.000000000000000e0 0.000000000000000e0 0.000000000000000e0 0.000000000000000e0
      0.000000000000000e0 0.000000000000000e0 0.000000000000000e0 0.000000000000000e0
      0.000000000000000e0 0.000000000000000e0 0.000000000000000e0 0.000000000000000e0
      0.000000000000000e0 0.000000000000000e0 0.000000000000000e0 0.000000000000000e0
      0.000000000000000e0 0.000000000000000e0 0.000000000000000e0 0.000000000000000e0
      0.000000000000000e0 0.000000000000000e0 0.000000000000000e0 0.000000000000000e0
      0.000000000000000e0 0.000000000000000e0 0.000000000000000e0 0.000000000000000e0
      0.000000000000000e0 0.000000000000000e0 0.000000000000000e0 0.000000000000000e0
      0.000000000000000e0 0.000000000000000e0 0.000000000000000e0 0.000000000000000e0
      0.000000000000000e0 0.000000000000000e0 0.000000000000000e0 0.000000000000000e0
      0.000000000000000e0 0.000000000000000e0 0.000000000000000e0 0.000000000000000e0
      0.000000000000000e0 0.000000000000000e0 0.000000000000000e0 0.000000000000000e0
      0.000000000000000e0 0.000000000000000e0 0.000000000000000e0 0.000000000000000e0
      0.000000000000000e0 0.000000000000000e0 0.000000000000000e0 0.000000000000000e0
      0.000000000000000e0 0.000000000000000e0 0.000000000000000e0 0.000000000000000e0
      0.000000000000000e0 0.000000000000000e0 0.000000000000000e0 0.000000000000000e0
      0.000000000000000e0 0.000000000000000e0 0.000000000000000e0
      </PP_BETA.5>
    <PP_BETA.6 index="6" label="5P" angular_momentum="1" cutoff_radius_index="901" cutoff_radius="1.100000000000e0" ultrasoft_cutoff_radius="1.500000000000e0">
      6.729987151658319e-8 6.900357586615731e-8 7.075040969621325e-8 7.254146483472259e-8
      7.437786074941561e-8 7.626074524747850e-8 7.819129519297510e-8 8.017071724242259e-8
      8.220024859899194e-8 8.428115778580171e-8 8.641474543878227e-8 8.860234511961780e-8
      9.084532414926683e-8 9.314508446257959e-8 9.550306348455448e-8 9.792073502877486e-8
      1.003996102185900e-7 1.029412384316185e-7 1.055472082681535e-7 1.082191485440985e-7
      1.109587293090213e-7 1.137676628899948e-7 1.166477049618543e-7 1.196006556445540e-7
      1.226283606282951e-7 1.257327123271474e-7 1.289156510618676e-7 1.321791662726618e-7
      1.355252977626498e-7 1.389561369728097e-7 1.424738282891981e-7 1.460805703832526e-7
      1.497786175860436e-7 1.535702812972961e-7 1.574579314300947e-7 1.614439978921528e-7
      1.655309721045828e-7 1.697214085591171e-7 1.740179264147501e-7 1.784232111347912e-7
      1.829400161653746e-7 1.875711646564393e-7 1.923195512263070e-7 1.971881437708951e-7
      2.021799853187614e-7 2.072981959330813e-7 2.125459746618040e-7 2.179266015371454e-7
      2.234434396257253e-7 2.290999371305880e-7 2.348996295464416e-7 2.408461418694555e-7
      2.469431908630024e-7 2.531945873807509e-7 2.596042387485801e-7 2.661761512067706e-7
      2.729144324140503e-7 2.798232940150029e-7 2.869070542724813e-7 2.941701407666692e-7
      3.016170931624540e-7 3.092525660468703e-7 3.170813318383500e-7 3.251082837696626e-7
      3.333384389463270e-7 3.417769414824640e-7 3.504290657160435e-7 3.593002195055035e-7
      3.683959476098353e-7 3.777219351542560e-7 3.872840111835675e-7 3.970881523055097e-7
      4.071404864263384e-7 4.174472965809536e-7 4.280150248599996e-7 4.388502764363835e-7
      4.499598236937103e-7 4.613506104592525e-7 4.730297563440499e-7 4.850045611929129e-7
      4.972825096470411e-7 5.098712758221752e-7 5.227787281051636e-7 5.360129340719445e-7
      5.495821655300530e-7 5.634949036887678e-7 5.777598444601128e-7 5.923859038941133e-7
      6.073822237515807e-7 6.227581772180325e-7 6.385233747622028e-7 6.546876701429200e-7
      6.712611665680006e-7 6.882542230090898e-7 7.056774606763236e-7 7.235417696569479e-7
      7.418583157219651e-7 7.606385473050786e-7 7.798942026583512e-7 7.996373171889626e-7
      8.198802309817383e-7 8.406355965120696e-7 8.619163865541374e-7 8.837359022892928e-7
      9.061077816197169e-7 9.290460076925362e-7 9.525649176397433e-7 9.766792115393359e-7
      1.001403961603340e-6 1.026754621598431e-6 1.052747036504999e-6 1.079397452420769e-6
      1.106722526715113e-6 1.134739338440448e-6 1.163465399007170e-6 1.192918663128812e-6
      1.223117540044336e-6 1.254080905024459e-6 1.285828111169283e-6 1.318379001504602e-6
      1.351753921384409e-6 1.385973731207354e-6 1.421059819455154e-6 1.457034116061047e-6
      1.493919106116737e-6 1.531737843926172e-6 1.570513967415252e-6 1.610271712906271e-6
      1.651035930266346e-6 1.692832098439370e-6 1.735686341371069e-6 1.779625444337357e-6
      1.824676870685899e-6 1.870868779001547e-6 1.918230040706330e-6 1.966790258104954e-6
      2.016579782887182e-6 2.067629735098464e-6 2.119972022591070e-6 2.173639360967281e-6
      2.228665294027767e-6 2.285084214737373e-6 2.342931386721856e-6 2.402242966308600e-6
      2.463056025125483e-6 2.525408573271746e-6 2.589339583075362e-6 2.654889013451985e-6
      2.722097834880421e-6 2.791008055010361e-6 2.861662744918459e-6 2.934106066029043e-6
      3.008383297716140e-6 3.084540865604581e-6 3.162626370587323e-6 3.242688618577328e-6
      3.324777651012822e-6 3.408944776134421e-6 3.495242601054418e-6 3.583725064637788e-6
      3.674447471215307e-6 3.767466525150603e-6 3.862840366281688e-6 3.960628606260302e-6
      4.060892365810734e-6 4.163694312931957e-6 4.269098702066970e-6 4.377171414263536e-6
      4.487979998351728e-6 4.601593713163803e-6 4.718083570822820e-6 4.837522381127295e-6
      4.959984797059104e-6 5.085547361443805e-6 5.214288554791899e-6 5.346288844351202e-6
      5.481630734401120e-6 5.620398817819985e-6 5.762679828957806e-6 5.908562697847490e-6
      6.058138605788550e-6 6.211501042337555e-6 6.368745863741811e-6 6.529971352851742e-6
      6.695278280550244e-6 6.864769968736861e-6 7.038552354906995e-6 7.216734058365057e-6
      7.399426448114235e-6 7.586743712465110e-6 7.778802930405925e-6 7.975724144779611e-6
      8.177630437313871e-6 8.384648005549725e-6 8.596906241718207e-6 8.814537813613333e-6
      9.037678747512448e-6 9.266468513196056e-6 9.501050111119195e-6 9.741570161790165e-6
      9.988178997411158e-6 1.024103075583980e-5 1.050028347692784e-5 1.076609920129990e-5
      1.103864407163207e-5 1.131808843649436e-5 1.160460695682233e-5 1.189837871508310e-5
      1.219958732720592e-5 1.250842105734545e-5 1.282507293555002e-5 1.314974087841001e-5
      1.348262781275772e-5 1.382394180250197e-5 1.417389617867053e-5 1.453270967274569e-5
      1.453017397875074e-5 1.490667612864951e-5 1.529883141337891e-5 1.568566683314446e-5
      1.648692554503446e-5 1.690213978595712e-5 1.733179894979043e-5 1.776552968738645e-5
      1.821860589167594e-5 1.867547532346240e-5 1.914883396444435e-5 1.963444241698010e-5
      2.012785293413152e-5 2.064079418404334e-5 2.116022446940237e-5 2.169321787835147e-5
      2.224302662364971e-5 2.280919857022216e-5 2.338668437053943e-5 2.397288264119085e-5
      2.458755866442306e-5 2.520215143976611e-5 2.583854753109656e-5 2.649631761934530e-5
      2.716735592246211e-5 2.785381968509887e-5 2.856099789786553e-5 2.928223878248017e-5
      3.002102103951993e-5 3.077844454339674e-5 3.156305066328896e-5 3.236360985127385e-5
      3.317980801724040e-5 3.401576852773156e-5 3.487874382171658e-5 3.575913847051132e-5
      3.666941747482080e-5 3.758657762427994e-5 3.854428394032053e-5 3.952426274653187e-5
      4.052193618238872e-5 4.154780346677539e-5 4.259597665444989e-5 4.367263171341251e-5
      4.478214456538109e-5 4.591107849438594e-5 4.707137350194951e-5 4.826178599783168e-5
      4.949044187012590e-5 5.074334313685879e-5 5.202029184775912e-5 5.334423294894322e-5
      5.469206435985063e-5 5.607445430211734e-5 5.749904705906771e-5 5.895231722979878e-5
      6.044308387464842e-5 6.196777021980852e-5 6.354364060631355e-5 6.514413504027915e-5
      6.679576185254343e-5 6.848846203707809e-5 7.022126667603681e-5 7.199900303896936e-5
      7.381465878204927e-5 7.568999067643660e-5 7.760237880280529e-5 7.956534893044940e-5
      8.158241622509557e-5 8.364726394087009e-5 8.575961192598159e-5 8.793197062584996e-5
      9.015736801264467e-5 9.244346356794466e-5 9.477902118730508e-5 9.718165738240199e-5
      9.963796426773822e-5 1.021643674963568e-4 1.047491170173254e-4 1.073988002519488e-4
      1.101196240904964e-4 1.129048968340584e-4 1.157621998217626e-4 1.186901298640638e-4
      1.216969689799589e-4 1.247752724250145e-4 1.279349068222160e-4 1.311754288384299e-4
      1.344956502662216e-4 1.378991907593097e-4 1.413911347002313e-4 1.449700800607197e-4
      1.486372040384316e-4 1.524021913498655e-4 1.562592385710207e-4 1.602139689908695e-4
      1.642693247715498e-4 1.684220696602763e-4 1.726883332376326e-4 1.770636433602920e-4
      1.815448607876509e-4 1.861385542828867e-4 1.908514045059657e-4 1.956794494400371e-4
      2.006324770512388e-4 2.057157763473332e-4 2.109166717503960e-4 2.162616890096945e-4
      2.217334293785830e-4 2.273412347920641e-4 2.331012350656461e-4 2.390003607575441e-4
      2.450483917520348e-4 2.512576616731741e-4 2.576126951456311e-4 2.641322212873264e-4
      2.708266879090796e-4 2.776748794967093e-4 2.847086774230281e-4 2.919124116872763e-4
      2.993003599309676e-4 3.068738153200476e-4 3.146451289539540e-4 3.226127651619623e-4
      3.307760850763761e-4 3.391482217884791e-4 3.477351167016241e-4 3.565353337808500e-4
      3.655672532641690e-4 3.748137103811704e-4 3.843095728519163e-4 3.940343542670060e-4
      4.040044324012324e-4 4.142383405951120e-4 4.247214076839382e-4 4.354704173732543e-4
      4.464948551148196e-4 4.577998845456850e-4 4.693814330050794e-4 4.812696791774846e-4
      4.934487834021944e-4 5.059386128500529e-4 5.187549235595133e-4 5.318829389349914e-4
      5.453479545236682e-4 5.591515929033644e-4 5.733070804860972e-4 5.878207433959673e-4
      6.026992460508307e-4 6.179554876140063e-4 6.335992378821119e-4 6.496373309294226e-4
      6.660811555294528e-4 6.829460155302232e-4 7.002335438965335e-4 7.179575944641359e-4
      7.361292435268362e-4 7.547712855487179e-4 7.738670406225411e-4 7.934661105540204e-4
      8.135523270740054e-4 8.341410205046154e-4 8.552561464444663e-4 8.769072551458311e-4
      8.991102216069878e-4 9.218712121381694e-4 9.452048075134744e-4 9.691346348923226e-4
      9.936615548227536e-4 1.018820281013438e-3 1.044611816694612e-3 1.071049956721894e-3
      1.098169818373383e-3 1.125966342237397e-3 1.154467660296376e-3 1.183690296775862e-3
      1.213656089546211e-3 1.244376125080802e-3 1.275881558345463e-3 1.308173590444738e-3
      1.341294124113636e-3 1.375244454827215e-3 1.410058114103004e-3 1.445755031890740e-3
      1.482346259326146e-3 1.519875691421674e-3 1.558347800292119e-3 1.597800183609506e-3
      1.638247089767175e-3 1.679712279080134e-3 1.722237484016099e-3 1.765833819550755e-3
      1.810532976062165e-3 1.856362970908326e-3 1.903362132261499e-3 1.951535744810579e-3
      2.000938669108075e-3 2.051592802955131e-3 2.103522746358930e-3 2.156772827900895e-3
      2.211367553016548e-3 2.267344621756595e-3 2.324739405581782e-3 2.383585083632004e-3
      2.443930362119734e-3 2.505789001943780e-3 2.569220647717883e-3 2.634257402002141e-3
      2.700943395495412e-3 2.769309084805258e-3 2.839416744544327e-3 2.911294565471012e-3
      2.984986019535979e-3 3.060545401859932e-3 3.138018155682099e-3 3.217452115353348e-3
      3.298894217793988e-3 3.382395133860378e-3 3.468020406091912e-3 3.555800420499078e-3
      3.645817048919267e-3 3.738105079468840e-3 3.832720681045274e-3 3.929745781870372e-3
      4.029216299604080e-3 4.131209246189302e-3 4.235783087575995e-3 4.343000215698736e-3
      4.452934383861754e-3 4.565649451400172e-3 4.681221807023642e-3 4.799713911383244e-3
      4.921204276578231e-3 5.045777630535973e-3 5.173495045129441e-3 5.304446076773245e-3
      5.438715108781189e-3 5.576380857641727e-3 5.717535523824951e-3 5.862252998424800e-3
      6.010639695753745e-3 6.162779689849462e-3 6.318775584333247e-3 6.478715642365601e-3
      6.642700615037301e-3 6.810835121312753e-3 6.983233720938453e-3 7.159987629258540e-3
      7.341220527806003e-3 7.527030689479991e-3 7.717552278721701e-3 7.912888119226386e-3
      8.113170556399179e-3 8.318525550533085e-3 8.529072332993465e-3 8.744949955679370e-3
      8.966290046730968e-3 9.193229713488350e-3 9.425911268980236e-3 9.664482548794846e-3
      9.909095812219132e-3 1.015989413470572e-2 1.041704019210382e-2 1.068068980717196e-2
      1.095101688661204e-2 1.122817511352181e-2 1.151235954562813e-2 1.180372361302323e-2
      1.210246892786920e-2 1.240876212986952e-2 1.272281354059901e-2 1.304480834618577e-2
      1.337495561309371e-2 1.371345058704415e-2 1.406050994589314e-2 1.441634822116844e-2
      1.478120377769854e-2 1.515523185093792e-2 1.553883875534362e-2 1.593213943711863e-2
      1.633501215602895e-2 1.674892127094901e-2 1.717227174718061e-2 1.760711198148568e-2
      1.805271606565551e-2 1.850928563302284e-2 1.897788460961797e-2 1.945820768013679e-2
      1.995039725601277e-2 2.045521869676237e-2 2.097299061633229e-2 2.150378433797129e-2
      2.204760729875166e-2 2.260572271766192e-2 2.317771932252133e-2 2.376399651478855e-2
      2.436548014241113e-2 2.498196255999030e-2 2.561398635598144e-2 2.626209236073829e-2
      2.692678555527672e-2 2.760770600190010e-2 2.830635059530307e-2 2.902265142846505e-2
      2.975663083582869e-2 3.050983162351795e-2 3.128157297055623e-2 3.207264979263313e-2
      3.288457308542003e-2 3.371611064551905e-2 3.456915639552172e-2 3.544384149972568e-2
      3.634027495417258e-2 3.725945669160502e-2 3.820220394544538e-2 3.916837254803596e-2
      4.015914658988640e-2 4.117508816892979e-2 4.221647342288004e-2 4.328437260601725e-2
      4.437898717339106e-2 4.550136834528540e-2 4.665232183231716e-2 4.783240024196322e-2
      4.904206705557623e-2 5.028179516070752e-2 5.155390023662898e-2 5.285746217809351e-2
      5.419426024064689e-2 5.556413322877507e-2 5.697022413153441e-2 5.840947503197391e-2
      5.988753571197192e-2 6.140117595053618e-2 6.295337272925039e-2 6.454554004156821e-2
      6.617700732863097e-2 6.785010444642370e-2 6.956544425600253e-2 7.132402505250668e-2
      7.312692773094809e-2 7.497553296429871e-2 7.687013519461416e-2 7.881366142988533e-2
      8.080548272122346e-2 8.284774008328677e-2 8.494130144780598e-2 8.708781187681947e-2
      8.928876556955290e-2 9.154536359755516e-2 9.385772041336482e-2 9.622995538155532e-2
      9.866092046587083e-2 1.011532048423245e-1 1.037093447133892e-1 1.063286081731327e-1
      1.090149390142003e-1 1.117682030063833e-1 1.145912196619583e-1 1.174856245534786e-1
      1.204525475022686e-1 1.234942750215211e-1 1.266126769467264e-1 1.298098026652874e-1
      1.330868910217871e-1 1.364475636973737e-1 1.398912247528044e-1 1.434232932973734e-1
      1.470429886759832e-1 1.507544647027741e-1 1.545593412682473e-1 1.584590927184526e-1
      1.624584052924058e-1 1.665565729017877e-1 1.707592878285489e-1 1.750667435420086e-1
      1.794830713014113e-1 1.840096770720594e-1 1.886509574336142e-1 1.934078445230885e-1
      1.982849635199768e-1 2.032841859162717e-1 2.084093095480348e-1 2.136625900664244e-1
      2.190477350887132e-1 2.245686708258061e-1 2.302272875554348e-1 2.360283415977946e-1
      2.419746434370049e-1 2.480701030133909e-1 2.543182143765801e-1 2.607230284295925e-1
      2.672879475990451e-1 2.740178636360469e-1 2.809156792354566e-1 2.879865113950695e-1
      2.952339933414612e-1 3.026629128326226e-1 3.102776606881541e-1 3.180825597293850e-1
      3.260828787552850e-1 3.342823608270065e-1 3.426875136922938e-1 3.513017663558102e-1
      3.601314623037357e-1 3.691810641382425e-1 3.784566742058164e-1 3.879632384755585e-1
      3.977069814680192e-1 4.076932243203277e-1 4.179280234397673e-1 4.284177368674200e-1
      4.391682137451038e-1 4.501864192330789e-1 4.614778138341240e-1 4.730503751126385e-1
      4.849096898572807e-1 4.970639549248137e-1 5.095192853347346e-1 5.222834664617224e-1
      5.353641259642750e-1 5.487685318855142e-1 5.625050163687124e-1 5.765810315033661e-1
      5.910051516193491e-1 6.057857758774787e-1 6.209312464661210e-1 6.364505584687734e-1
      6.523526371905231e-1 6.686465245414599e-1 6.853418379440122e-1 7.024478675923440e-1
      7.199747861272243e-1 7.379322505009220e-1 7.563308216089588e-1 7.751808177537534e-1
      7.944929631342461e-1 8.142781637924301e-1 8.345476970653358e-1 8.553129444234919e-1
      8.765855789220005e-1 8.983775041495399e-1 9.207009270464717e-1 9.435683051689381e-1
      9.669922351860194e-1 9.909859362216622e-1 1.015562322923106e0 1.040735241752255e0
      1.066518256061872e0 1.092925663731471e0 1.119971676282759e0 1.147671029246688e0
      1.176038773012735e0 1.205090079938099e0 1.234840569922287e0 1.265306147734819e0
      1.296503080620408e0 1.328447712827685e0 1.361157119937850e0 1.394648326364219e0
      1.428938792592604e0 1.464046578750477e0 1.499989492386781e0 1.536786395702300e0
      1.574455895859849e0 1.613017285013711e0 1.652490020104949e0 1.692893988950857e0
      1.734249545612414e0 1.776577023759806e0 1.819897566357611e0 1.864232371698513e0
      1.909603035451234e0 1.956031577108149e0 2.003540417418961e0 2.052152079969083e0
      2.101889775704628e0 2.152776837553489e0 2.204836986058993e0 2.258094396851142e0
      2.312573458396756e0 2.368298970808738e0 2.425296057148579e0 2.483590240542078e0
      2.543207216940807e0 2.604173170599680e0 2.666514525082384e0 2.730257986277323e0
      2.795430697610712e0 2.862059902760365e0 2.930173305191005e0 2.999798760925444e0
      3.070964489334727e0 3.143698884401331e0 3.218030612201943e0 3.293988585885671e0
      3.371601888031208e0 3.450899795123291e0 3.531911829410973e0 3.614667556501800e0
      3.699196802241119e0 3.785529401366972e0 3.873695385888851e0 3.963724742869161e0
      4.055647634534751e0 4.149494114016676e0 4.245294334193716e0 4.343078326942873e0
      4.442876114608538e0 4.544717571488505e0 4.648632455607739e0 4.754650368565748e0
      4.862800644228201e0 4.973112430478750e0 5.085614516776701e0 5.200335416780831e0
      5.317303231101150e0 5.436545615557208e0 5.558089765412291e0 5.681962379251047e0
      5.808189507181595e0 5.936796604780596e0 6.067808428297610e0 6.201248982497191e0
      6.337141437636660e0 6.475508145420861e0 6.616370440152934e0 6.759748718180759e0
      6.905662280163199e0 7.054129278005632e0 7.205166665837652e0 7.358790101590273e0
      7.515013883770308e0 7.673850918558969e0 7.835312531188436e0 7.999408533959610e0
      8.166146996926273e0 8.335534348432844e0 8.507575079268378e0 8.682271861611810e0
      8.859625327135973e0 9.039634075130095e0 9.222294548579896e0 9.407600940610649e0
      9.595545164973515e0 9.786116721045772e0 9.979302644079297e0 1.017508743596085e1
      1.037345294387262e1 1.057437834336656e1 1.077784001950386e1 1.098381150663784e1
      1.119226343206168e1 1.140316341687924e1 1.161647604271286e1 1.183216277670073e1
      1.205018187572330e1 1.227048838512792e1 1.249303404937246e1 1.271776722813081e1
      1.294463290992366e1 1.317357258639873e1 1.340452424952423e1 1.363742230957172e1
      1.387219758073491e1 1.410877716922215e1 1.434708445352868e1 1.458703903434719e1
      1.482855663603897e1 1.507154904672189e1 1.531592404496746e1 1.556158527896872e1
      1.580843218017463e1 1.605635983540589e1 1.630525883491595e1 1.655501507514833e1
      1.680550960955253e1 1.705661834373439e1 1.730821184804666e1 1.756015493307348e1
      1.781230635966210e1 1.806451836437219e1 1.831663618922096e1 1.856849745138908e1
      1.881993154118874e1 1.907075886018396e1 1.932078990995842e1 1.956982439170508e1
      1.981765001789319e1 2.006404133011626e1 2.030875827761912e1 2.055154462547335e1
      2.079212621977780e1 2.103020902152900e1 2.126547695968628e1 2.149758949276856e1
      2.172617899489688e1 2.195084785836769e1 2.217116526934029e1 2.238666379428327e1
      2.259683554241048e1 2.280112813344459e1 2.299894025445519e1 2.318961690384327e1
      2.337244434004930e1 2.354664462151630e1 2.371136989306058e1 2.386569629969853e1
      2.400861757183475e1 2.413903840572857e1 2.425576750739038e1 2.435751046927288e1
      2.444286247665849e1 2.451030091044606e1 2.455817793942453e1 2.458471319172270e1
      2.458798658228364e1 2.456593152621230e1 2.451632851821307e1 2.443679944989054e1
      2.432480272847863e1 2.417762943119550e1 2.399240085635069e1 2.376606757627593e1
      2.349541053508864e1 2.317704431880452e1 2.280742312166922e1 2.238284982492371e1
      2.189948856171708e1 2.135338136575041e1 2.074046938004977e1 2.005661917641839e1
      1.929765486835794e1 1.845939655234247e1 1.753770580356229e1 1.652853888130648e1
      1.542800835042192e1 1.423245381484034e1 1.293852244277417e1 1.154326003959133e1
      1.004421323738498e1 8.439543459014288e0 6.728153260558287e0 4.909825387513791e0
      2.985375094111191e0 9.568157963032888e-1 -1.172461766608393e0 -3.397496952937757e0
      -5.711553641953913e0 -8.105902130028596e0 -1.056958942475001e1 -1.308919914072033e1
      -1.564860251019435e1 -1.822870252715279e1 -2.080717359857933e1 -2.335819960973187e1
      -2.585221384047218e1 -2.825564463991317e1 -3.053067150839071e1 -3.263499663534350e1
      -3.452163779672726e1 -3.613874899748295e1 -3.742947592625410e1 -3.833185407445713e1
      -3.877875774849922e1 -3.869790907638256e1 -3.801195656524918e1 -3.663863301652967e1
      -3.449100573695763e1 -3.147780761779003e1 -2.750407706242201e1 -2.247001326770130e1
      -1.628850809463107e1 -8.722695331247612e0 -9.736358522797554e-1 9.534900320763006e-2
      -1.021817149349154e-2 6.391562450911003e-4 -7.117914149352456e-5 3.408751918798584e-4
      6.176737895291408e-4 8.844621049919553e-4 1.129426139468209e-3 1.354395428075142e-3
      1.559878218834871e-3 1.746553430958312e-3 1.915362749151253e-3 2.063782577738511e-3
      2.225345386056156e-3 2.314971729021840e-3 2.421101825047154e-3 2.509650205000250e-3
      2.584861147745262e-3 2.647201818284143e-3 2.697328978952793e-3 2.736068002294892e-3
      2.764109107320656e-3 2.782169015799832e-3 2.790944359898779e-3 2.791114523160047e-3
      2.783341194525443e-3 2.768271707509560e-3 2.746530307803158e-3 2.718730016561465e-3
      0.000000000000000e0 0.000000000000000e0 0.000000000000000e0 0.000000000000000e0
      0.000000000000000e0 0.000000000000000e0 0.000000000000000e0 0.000000000000000e0
      0.000000000000000e0 0.000000000000000e0 0.000000000000000e0 0.000000000000000e0
      0.000000000000000e0 0.000000000000000e0 0.000000000000000e0 0.000000000000000e0
      0.000000000000000e0 0.000000000000000e0 0.000000000000000e0 0.000000000000000e0
      0.000000000000000e0 0.000000000000000e0 0.000000000000000e0 0.000000000000000e0
      0.000000000000000e0 0.000000000000000e0 0.000000000000000e0 0.000000000000000e0
      0.000000000000000e0 0.000000000000000e0 0.000000000000000e0 0.000000000000000e0
      0.000000000000000e0 0.000000000000000e0 0.000000000000000e0 0.000000000000000e0
      0.000000000000000e0 0.000000000000000e0 0.000000000000000e0 0.000000000000000e0
      0.000000000000000e0 0.000000000000000e0 0.000000000000000e0 0.000000000000000e0
      0.000000000000000e0 0.000000000000000e0 0.000000000000000e0 0.000000000000000e0
      0.000000000000000e0 0.000000000000000e0 0.000000000000000e0 0.000000000000000e0
      0.000000000000000e0 0.000000000000000e0 0.000000000000000e0 0.000000000000000e0
      0.000000000000000e0 0.000000000000000e0 0.000000000000000e0 0.000000000000000e0
      0.000000000000000e0 0.000000000000000e0 0.000000000000000e0 0.000000000000000e0
      0.000000000000000e0 0.000000000000000e0 0.000000000000000e0 0.000000000000000e0
      0.000000000000000e0 0.000000000000000e0 0.000000000000000e0 0.000000000000000e0
      0.000000000000000e0 0.000000000000000e0 0.000000000000000e0 0.000000000000000e0
      0.000000000000000e0 0.000000000000000e0 0.000000000000000e0 0.000000000000000e0
      0.000000000000000e0 0.000000000000000e0 0.000000000000000e0 0.000000000000000e0
      0.000000000000000e0 0.000000000000000e0 0.000000000000000e0 0.000000000000000e0
      0.000000000000000e0 0.000000000000000e0 0.000000000000000e0 0.000000000000000e0
      0.000000000000000e0 0.000000000000000e0 0.000000000000000e0 0.000000000000000e0
      0.000000000000000e0 0.000000000000000e0 0.000000000000000e0 0.000000000000000e0
      0.000000000000000e0 0.000000000000000e0 0.000000000000000e0 0.000000000000000e0
      0.000000000000000e0 0.000000000000000e0 0.000000000000000e0 0.000000000000000e0
      0.000000000000000e0 0.000000000000000e0 0.000000000000000e0 0.000000000000000e0
      0.000000000000000e0 0.000000000000000e0 0.000000000000000e0 0.000000000000000e0
      0.000000000000000e0 0.000000000000000e0 0.000000000000000e0 0.000000000000000e0
      0.000000000000000e0 0.000000000000000e0 0.000000000000000e0 0.000000000000000e0
      0.000000000000000e0 0.000000000000000e0 0.000000000000000e0 0.000000000000000e0
      0.000000000000000e0 0.000000000000000e0 0.000000000000000e0 0.000000000000000e0
      0.000000000000000e0 0.000000000000000e0 0.000000000000000e0 0.000000000000000e0
      0.000000000000000e0 0.000000000000000e0 0.000000000000000e0 0.000000000000000e0
      0.000000000000000e0 0.000000000000000e0 0.000000000000000e0 0.000000000000000e0
      0.000000000000000e0 0.000000000000000e0 0.000000000000000e0 0.000000000000000e0
      0.000000000000000e0 0.000000000000000e0 0.000000000000000e0 0.000000000000000e0
      0.000000000000000e0 0.000000000000000e0 0.000000000000000e0 0.000000000000000e0
      0.000000000000000e0 0.000000000000000e0 0.000000000000000e0 0.000000000000000e0
      0.000000000000000e0 0.000000000000000e0 0.000000000000000e0 0.000000000000000e0
      0.000000000000000e0 0.000000000000000e0 0.000000000000000e0 0.000000000000000e0
      0.000000000000000e0 0.000000000000000e0 0.000000000000000e0 0.000000000000000e0
      0.000000000000000e0 0.000000000000000e0 0.000000000000000e0 0.000000000000000e0
      0.000000000000000e0 0.000000000000000e0 0.000000000000000e0 0.000000000000000e0
      0.000000000000000e0 0.000000000000000e0 0.000000000000000e0 0.000000000000000e0
      0.000000000000000e0 0.000000000000000e0 0.000000000000000e0 0.000000000000000e0
      0.000000000000000e0 0.000000000000000e0 0.000000000000000e0 0.000000000000000e0
      0.000000000000000e0 0.000000000000000e0 0.000000000000000e0 0.000000000000000e0
      0.000000000000000e0 0.000000000000000e0 0.000000000000000e0 0.000000000000000e0
      0.000000000000000e0 0.000000000000000e0 0.000000000000000e0 0.000000000000000e0
      0.000000000000000e0 0.000000000000000e0 0.000000000000000e0 0.000000000000000e0
      0.000000000000000e0 0.000000000000000e0 0.000000000000000e0 0.000000000000000e0
      0.000000000000000e0 0.000000000000000e0 0.000000000000000e0 0.000000000000000e0
      0.000000000000000e0 0.000000000000000e0 0.000000000000000e0 0.000000000000000e0
      0.000000000000000e0 0.000000000000000e0 0.000000000000000e0 0.000000000000000e0
      0.000000000000000e0 0.000000000000000e0 0.000000000000000e0 0.000000000000000e0
      0.000000000000000e0 0.000000000000000e0 0.000000000000000e0 0.000000000000000e0
      0.000000000000000e0 0.000000000000000e0 0.000000000000000e0 0.000000000000000e0
      0.000000000000000e0 0.000000000000000e0 0.000000000000000e0 0.000000000000000e0
      0.000000000000000e0 0.000000000000000e0 0.000000000000000e0 0.000000000000000e0
      0.000000000000000e0 0.000000000000000e0 0.000000000000000e0 0.000000000000000e0
      0.000000000000000e0 0.000000000000000e0 0.000000000000000e0 0.000000000000000e0
      0.000000000000000e0 0.000000000000000e0 0.000000000000000e0 0.000000000000000e0
      0.000000000000000e0 0.000000000000000e0 0.000000000000000e0 0.000000000000000e0
      0.000000000000000e0 0.000000000000000e0 0.000000000000000e0 0.000000000000000e0
      0.000000000000000e0 0.000000000000000e0 0.000000000000000e0 0.000000000000000e0
      0.000000000000000e0 0.000000000000000e0 0.000000000000000e0 0.000000000000000e0
      0.000000000000000e0 0.000000000000000e0 0.000000000000000e0 0.000000000000000e0
      0.000000000000000e0 0.000000000000000e0 0.000000000000000e0 0.000000000000000e0
      0.000000000000000e0 0.000000000000000e0 0.000000000000000e0 0.000000000000000e0
      0.000000000000000e0 0.000000000000000e0 0.000000000000000e0 0.000000000000000e0
      0.000000000000000e0 0.000000000000000e0 0.000000000000000e0 0.000000000000000e0
      0.000000000000000e0 0.000000000000000e0 0.000000000000000e0 0.000000000000000e0
      0.000000000000000e0 0.000000000000000e0 0.000000000000000e0 0.000000000000000e0
      0.000000000000000e0 0.000000000000000e0 0.000000000000000e0 0.000000000000000e0
      0.000000000000000e0 0.000000000000000e0 0.000000000000000e0
      </PP_BETA.6>
    <PP_BETA.7 index="7" label="4D" angular_momentum="2" cutoff_radius_index="911" cutoff_radius="1.300000000000e0" ultrasoft_cutoff_radius="1.700000000000e0">
      2.910430548564778e-12 3.021643911951776e-12 3.137106960040290e-12 3.256982081768667e-12
      3.381437871280938e-12 3.510649365039912e-12 3.644798288001145e-12 3.784073309193603e-12
      3.928670307066540e-12 4.078792644975866e-12 4.234651457197352e-12 4.396465945868979e-12
      4.564463689280092e-12 4.738880961940814e-12 4.919963066882120e-12 5.107964680653478e-12
      5.303150211503809e-12 5.505794171249098e-12 5.716181561349922e-12 5.934608273741655e-12
      6.161381506981249e-12 6.396820198295822e-12 6.641255472140728e-12 6.895031105897730e-12
      7.158504013368770e-12 7.432044746744655e-12 7.716038017755161e-12 8.010883238733307e-12
      8.316995084354650e-12 8.634804074842005e-12 8.964757181455342e-12 9.307318455118672e-12
      9.662969679068274e-12 1.003221104643957e-11 1.041556186374621e-11 1.081356128124038e-11
      1.122676905118164e-11 1.165576631508071e-11 1.210115642102542e-11 1.256356577223848e-11
      1.304364470806008e-11 1.354206841859464e-11 1.405953789430817e-11 1.459678091191159e-11
      1.515455305791663e-11 1.573363879130360e-11 1.633485254679627e-11 1.695903988029465e-11
      1.760707865807730e-11 1.827988029144543e-11 1.897839101854498e-11 1.970359323516990e-11
      2.045650687641806e-11 2.123819085114279e-11 2.204974453121813e-11 2.289230929771103e-11
      2.376707014613708e-11 2.467525735305494e-11 2.561814820634568e-11 2.659706880160923e-11
      2.761339590720436e-11 2.866855890055596e-11 2.976404177845239e-11 3.090138524416048e-11
      3.208218887429295e-11 3.330811336847611e-11 3.458088288498264e-11 3.590228746561236e-11
      3.727418555323364e-11 3.869850660552478e-11 4.017725380859045e-11 4.171250689427302e-11
      4.330642506511718e-11 4.496125003110377e-11 4.667930916242381e-11 4.846301876272559e-11
      5.031488746743919e-11 5.223751977195824e-11 5.423361969463969e-11 5.630599457977528e-11
      5.845755904588041e-11 6.069133908485664e-11 6.301047631779061e-11 6.541823241337506e-11
      6.791799367516827e-11 7.051327580413868e-11 7.320772884319887e-11 7.600514231067939e-11
      7.890945052996018e-11 8.192473816276225e-11 8.505524595387337e-11 8.830537669539337e-11
      9.167970141888498e-11 9.518296582413726e-11 9.882009695358935e-11 1.025962101217899e-10
      1.065166161096520e-10 1.105868286336107e-10 1.148125721001943e-10 1.191997896569109e-10
      1.237546515507771e-10 1.284835638062414e-10 1.333931772347094e-10 1.384903967883401e-10
      1.437823912712703e-10 1.492766034219217e-10 1.549807603805764e-10 1.609028845569359e-10
      1.670513049129534e-10 1.734346686768059e-10 1.800619535044762e-10 1.869424801060581e-10
      1.940859253545357e-10 2.015023358954736e-10 2.092021422767637e-10 2.171961736182944e-10
      2.254956728421771e-10 2.341123124849536e-10 2.430582111140125e-10 2.523459503713199e-10
      2.619885926684088e-10 2.719996995575467e-10 2.823933508048878e-10 2.931841641924566e-10
      3.043873160768012e-10 3.160185627332324e-10 3.280942625156703e-10 3.406313988632619e-10
      3.536476041861225e-10 3.671611846638111e-10 3.811911459913866e-10 3.957572201092860e-10
      4.108798929545964e-10 4.265804332727591e-10 4.428809225302333e-10 4.598042859701637e-10
      4.773743248547641e-10 4.956157499397397e-10 5.145542162278250e-10 5.342163590503443e-10
      5.546298315274862e-10 5.758233434600399e-10 5.978267017072486e-10 6.206708521075681e-10
      6.443879230013321e-10 6.690112704164615e-10 6.945755249808463e-10 7.211166406273126e-10
      7.486719451597200e-10 7.772801927512914e-10 8.069816184489763e-10 8.378179947605741e-10
      8.698326904041252e-10 9.030707313022640e-10 9.375788639072557e-10 9.734056209458164e-10
      1.010601389676187e-9 1.049218482753413e-9 1.089311211802546e-9 1.130935963803228e-9
      1.174151280393037e-9 1.219017940201218e-9 1.265599044328521e-9 1.313960105093371e-9
      1.364169138169261e-9 1.416296758242799e-9 1.470416278327143e-9 1.526603812870305e-9
      1.584938384803459e-9 1.645502036679796e-9 1.708379946060130e-9 1.773660545307726e-9
      1.841435645960590e-9 1.911800567856384e-9 1.984854273191353e-9 2.060699505701952e-9
      2.139442935164896e-9 2.221195307418730e-9 2.306071600118138e-9 2.394191184439842e-9
      2.485677992967565e-9 2.580660693992337e-9 2.679272872472955e-9 2.781653217911442e-9
      2.887945719407533e-9 2.998299868166479e-9 3.112870867745240e-9 3.231819852332386e-9
      3.355314113369004e-9 3.483527334829247e-9 3.616639837491180e-9 3.754838832542014e-9
      3.898318684873742e-9 4.047281186439998e-9 4.201935840058370e-9 4.362500154057151e-9
      4.529199948181395e-9 4.702269671187929e-9 4.881952730576434e-9 5.068501834920099e-9
      5.262179349277284e-9 5.463257664184353e-9 5.672019578748126e-9 5.888758698377092e-9
      6.113779847710870e-9 6.347399499327988e-9 6.589946218835942e-9 6.841761126968501e-9
      7.103198379340746e-9 7.374625664536576e-9 7.656424721228654e-9 7.948991875058899e-9
      8.252738596033728e-9 8.568092077218664e-9 8.895495835545814e-9 9.235410335579029e-9
      9.588313637114762e-9 9.954702067528329e-9 1.033509091981204e-8 1.073001517728665e-8
      1.114003026600478e-8 1.156571283590595e-8 1.200766157181980e-8 1.246649803545988e-8
      1.294286753959136e-8 1.343744005560174e-8 1.395091115575231e-8 1.448400299143348e-8
      1.503746530880171e-8 1.561207650322577e-8 1.620864471402411e-8 1.682800896103529e-8
      1.747104032461786e-8 1.813864317073988e-8 1.883175642288195e-8 1.955135488254062e-8
      2.029845060019149e-8 2.107409429863818e-8 2.187937685075006e-8 2.271543081366704e-8
      2.358343202162783e-8 2.448460123966406e-8 2.542020588048324e-8 2.639156178695738e-8
      2.740003508272297e-8 2.844704409349525e-8 2.953406134179890e-8 3.066261561791993e-8
      3.183429412999272e-8 3.305074473624397e-8 3.431367826253495e-8 3.562487090845955e-8
      3.698616674538336e-8 3.839948030993645e-8 3.986679929660694e-8 4.139018735322196e-8
      4.297178698324907e-8 4.461382255899693e-8 4.631860344995593e-8 4.808852727067606e-8
      4.992608325275045e-8 5.183385574564756e-8 5.381452785131390e-8 5.587088519765961e-8
      5.800581985623433e-8 6.022233440960135e-8 6.252354617413189e-8 6.491269158415664e-8
      6.739313074364139e-8 6.996835215178804e-8 7.264197760920375e-8 7.541776731154371e-8
      7.829962513778439e-8 8.129160414056967e-8 8.439791224634718e-8 8.762291817331345e-8
      9.097115757548970e-8 9.444733942156830e-8 9.805635261750039e-8 1.018032728821405e-7
      1.056933698856139e-7 1.097321146604471e-7 1.139251872958848e-7 1.182784849262125e-7
      1.227981300243183e-7 1.274904790121592e-7 1.323621312002374e-7 1.374199380686622e-7
      1.426710129028459e-7 1.481227407973844e-7 1.537827890421957e-7 1.596591179055133e-7
      1.657599918289067e-7 1.720939910500670e-7 1.786700236697046e-7 1.854973381795272e-7
      1.925855364689182e-7 1.999445873285995e-7 2.075848404702773e-7 2.155170410819800e-7
      2.237523449395562e-7 2.323023340955878e-7 2.411790331677737e-7 2.503949262496979e-7
      2.599629744677528e-7 2.698966342089133e-7 2.802098760449940e-7 2.909172043799932e-7
      3.020336778481611e-7 3.135749304914719e-7 3.255571937462784e-7 3.379973192700677e-7
      3.509128026404158e-7 3.643218079594665e-7 3.782431933985404e-7 3.926965377187643e-7
      4.077021678050631e-7 4.232811872521810e-7 4.394555060429606e-7 4.562478713605969e-7
      4.736818995781939e-7 4.917821094706147e-7 5.105739566953083e-7 5.300838695906065e-7
      5.503392863418334e-7 5.713686935674732e-7 5.932016663796491e-7 6.158689099752655e-7
      6.394023028162631e-7 6.638349414597178e-7 6.892011871008286e-7 7.155367138941821e-7
      7.428785591213188e-7 7.712651752750588e-7 8.007364841338578e-7 8.313339329022320e-7
      8.631005524961417e-7 8.960810180553105e-7 9.303217117675810e-7 9.658707880935630e-7
      1.002778241483378e-6 1.041095976680585e-6 1.080877881712244e-6 1.122179903667659e-6
      1.156086659938911e-6 1.208628871774094e-6 1.254839505318979e-6 1.302815746321829e-6
      1.352619891058242e-6 1.404335091042923e-6 1.458019202226328e-6 1.513759986627316e-6
      1.571632470641063e-6 1.631705375739777e-6 1.694094076991022e-6 1.758844341799749e-6
      1.826085565536296e-6 1.895892046658295e-6 1.968357402669259e-6 2.043617082232078e-6
      2.121722870873891e-6 2.202840677084736e-6 2.287032622014950e-6 2.374455872139288e-6
      2.465228346836961e-6 2.559451085556088e-6 2.657289639122716e-6 2.758858600924536e-6
      2.864312270634384e-6 2.973793652872581e-6 3.087466806611110e-6 3.205472671413855e-6
      3.327995869408267e-6 3.455191934002352e-6 3.587268112963984e-6 3.724366364754221e-6
      3.866726425959730e-6 4.014503456429170e-6 4.167938645320831e-6 4.327245030094553e-6
      4.492630924616199e-6 4.664342970518673e-6 4.842606951700636e-6 5.027696347749257e-6
      5.219847786916243e-6 5.419346146148653e-6 5.626469803572899e-6 5.841508809029849e-6
      6.064753291502926e-6 6.296540696044527e-6 6.537192721303721e-6 6.787022736455352e-6
      7.046408458154350e-6 7.315704038984982e-6 7.595297083047354e-6 7.885573386778905e-6
      8.186923491428550e-6 8.499807993481809e-6 8.824650787448700e-6 9.161886490117467e-6
      9.512026242288751e-6 9.875545106543614e-6 1.025294662965923e-5 1.064476291294358e-5
      1.105156786390652e-5 1.147390710956936e-5 1.191240578000019e-5 1.236764033155548e-5
      1.284027287387904e-5 1.333094595546836e-5 1.384041467452943e-5 1.436930733110750e-5
      1.491842934376632e-5 1.548854810950020e-5 1.608041057526859e-5 1.669492791102739e-5
      1.733290748142264e-5 1.799526945983702e-5 1.868294553668300e-5 1.939689462404122e-5
      2.013812317808376e-5 2.090768320374970e-5 2.170662759814573e-5 2.253612610299700e-5
      2.339729359286148e-5 2.429138254894625e-5 2.521964021060994e-5 2.618335783751701e-5
      2.718390320858707e-5 2.822266988435191e-5 2.930112642949123e-5 3.042081036085741e-5
      3.158328399348602e-5 3.279013654727892e-5 3.404313508828960e-5 3.534398405116468e-5
      3.669455787030165e-5 3.809672647846180e-5 3.955248367466178e-5 4.106384798121084e-5
      4.263294676301935e-5 4.426203370170938e-5 4.595335522595569e-5 4.770928537531811e-5
      4.953232984832864e-5 5.142501041962845e-5 5.339001171185399e-5 5.543009502233947e-5
      5.754813659264832e-5 5.974708100953623e-5 6.203004838382947e-5 6.440024091751483e-5
      6.686099267667423e-5 6.941579168440333e-5 7.206815968998010e-5 7.482190740901455e-5
      7.768083221006117e-5 8.064901069096063e-5 8.373056462213308e-5 8.692986169913418e-5
      9.025141163809293e-5 9.369984790893689e-5 9.728005276211839e-5 1.009970312055552e-4
      1.048560065972667e-4 1.088624581037443e-4 1.130219238695835e-4 1.173403266330103e-4
      1.218237029734981e-4 1.264783888363122e-4 1.313108643182408e-4 1.363280186252084e-4
      1.415367759975613e-4 1.469445877129380e-4 1.525589732450710e-4 1.583878722545033e-4
      1.644394012623974e-4 1.707221586227077e-4 1.772448733481078e-4 1.840168265467448e-4
      1.910474709203580e-4 1.983467096602113e-4 2.059247689146860e-4 2.137923117866408e-4
      2.219604278609710e-4 2.304405829231756e-4 2.392446511624206e-4 2.483850518883699e-4
      2.578746141032016e-4 2.677266506080278e-4 2.779546947785224e-4 2.885775091833885e-4
      2.995661107307204e-4 3.113633588180320e-4 3.198324160268995e-4 3.414744586850301e-4
      3.542537273958915e-4 3.298771169581785e-4 4.059944700036669e-4 3.733287998861110e-4
      4.261052054056854e-4 3.996717446504414e-4 4.317733730550277e-4 4.738237603438135e-4
      4.509287451148047e-4 5.046228889867152e-4 5.046014479357721e-4 5.065140973914812e-4
      5.594626725931580e-4 5.768701369926422e-4 5.733292524830796e-4 6.071574432506191e-4
      6.433036899506006e-4 6.403343847946573e-4 7.132780789257596e-4 6.923794921209169e-4
      7.299024652266290e-4 7.778037836353403e-4 7.867648583725342e-4 8.405608825424954e-4
      8.320516159435162e-4 8.981226136271001e-4 9.350660758032483e-4 9.430279911001300e-4
      9.990230987304621e-4 1.034508985563774e-3 1.063304013103394e-3 1.119796485116108e-3
      1.153480996468104e-3 1.202918695301725e-3 1.235174230978749e-3 1.304551636091027e-3
      1.334999450460138e-3 1.394355915870735e-3 1.444911373263426e-3 1.529799608880316e-3
      1.497705044366436e-3 1.667069758592531e-3 1.652888466477731e-3 1.765651103810360e-3
      1.808427009882097e-3 1.873621552084757e-3 1.926829636304384e-3 2.080116677081695e-3
      2.087587430682111e-3 2.175662069318747e-3 2.254744703553614e-3 2.364103647437218e-3
      2.458943481534567e-3 2.525384406035860e-3 2.621063499653766e-3 2.764239546697092e-3
      2.805478841750416e-3 2.960090071909824e-3 3.088520763297176e-3 3.144024110365320e-3
      3.315210013882436e-3 3.402284345562129e-3 3.565711752861436e-3 3.698755651142895e-3
      3.835569428401437e-3 3.979207704511225e-3 4.103564151513181e-3 4.295291146449893e-3
      4.463770926012533e-3 4.613758543559762e-3 4.806210032455585e-3 4.984869602126227e-3
      5.144822491075187e-3 5.387975283811040e-3 5.553745780280623e-3 5.797640606694361e-3
      5.986132898904366e-3 6.264056622408032e-3 6.449629432577209e-3 6.741112588898764e-3
      6.950488369437111e-3 7.247773357163465e-3 7.519187443868293e-3 7.806728313444631e-3
      8.106830339527770e-3 8.409389800341129e-3 8.730408458001166e-3 9.058007752824739e-3
      9.412847180732944e-3 9.766872963414691e-3 1.015432705845531e-2 1.051370232383235e-2
      1.093368861552950e-2 1.134374825081880e-2 1.178338328822036e-2 1.222200521257555e-2
      1.269656029656600e-2 1.317361585191135e-2 1.367967832993350e-2 1.420146944260786e-2
      1.473859766842960e-2 1.531054839141416e-2 1.587787531020895e-2 1.649514916307691e-2
      1.711511477085201e-2 1.777254797147680e-2 1.845021678498035e-2 1.914569377171885e-2
      1.988299628344942e-2 2.063464051210809e-2 2.142239181619174e-2 2.223309884611935e-2
      2.308631653799276e-2 2.396114067024207e-2 2.487573982899485e-2 2.581657536760573e-2
      2.680367010644277e-2 2.782176429692168e-2 2.887899706806293e-2 2.998026774274273e-2
      3.111862586638936e-2 3.230056650893445e-2 3.352978177916182e-2 3.480436723705682e-2
      3.612565293853298e-2 3.749952632923104e-2 3.892691138917686e-2 4.040215515515500e-2
      4.193856457640205e-2 4.352980101816989e-2 4.518317804526068e-2 4.689930889111205e-2
      4.868127472341316e-2 5.052847847001946e-2 5.244233485112437e-2 5.443744175396104e-2
      5.649703001788930e-2 5.864456939510848e-2 6.086634502136512e-2 6.317226058297909e-2
      6.557210396577323e-2 6.805091663998769e-2 7.063468862591272e-2 7.330528748183040e-2
      7.608616314008509e-2 7.896515991722797e-2 8.195393736378287e-2 8.505835984475784e-2
      8.827421110582579e-2 9.161276620033066e-2 9.508098077608974e-2 9.867232643157864e-2
      1.024044073508090e-1 1.062728100085385e-1 1.102877449217268e-1 1.144532714837664e-1
      1.187744704705056e-1 1.232564624185988e-1 1.279084685978137e-1 1.327331910108527e-1
      1.377364674347283e-1 1.429302385172661e-1 1.483148057801318e-1 1.539023877622674e-1
      1.596959283374977e-1 1.657081723995684e-1 1.719421000263373e-1 1.784102989190117e-1
      1.851157214839922e-1 1.920737927515044e-1 1.992876068781453e-1 2.067705488313802e-1
      2.145313885626932e-1 2.225776927177148e-1 2.309240921151678e-1 2.395785399714707e-1
      2.485517081240369e-1 2.578580522107992e-1 2.675061772940068e-1 2.775116622531020e-1
      2.878834408945401e-1 2.986388040002996e-1 3.097882128911933e-1 3.213474372755454e-1
      3.333308209250965e-1 3.457532920151944e-1 3.586295237324766e-1 3.719777064472289e-1
      3.858122657899958e-1 4.001523978045110e-1 4.150135377812516e-1 4.304172313427967e-1
      4.463786482406178e-1 4.629200674095264e-1 4.800615058320958e-1 4.978218319689360e-1
      5.162250761480931e-1 5.352915331952590e-1 5.550449672317974e-1 5.755092138847329e-1
      5.967079843664838e-1 6.186664899078913e-1 6.414112163210390e-1 6.649685129099048e-1
      6.893655521403010e-1 7.146311356454884e-1 7.407941794110204e-1 7.678851935857738e-1
      7.959344533370540e-1 8.249742057174148e-1 8.550373244482028e-1 8.861573231768460e-1
      9.183688879501704e-1 9.517079100482624e-1 9.862105039514368e-1 1.021915247061008e0
      1.058859778025075e0 1.097084525017647e0 1.136629995063140e0 1.177538183519010e0
      1.219851821729423e0 1.263615000515482e0 1.308872843335566e0 1.355671538934653e0
      1.404058534452165e0 1.454081870247897e0 1.505791587945119e0 1.559238082949063e0
      1.614473171586720e0 1.671549970859358e0 1.730522004926502e0 1.791444993125053e0
      1.854374626052556e0 1.919368471940645e0 1.986484713812931e0 2.055782629599920e0
      2.127322834408011e0 2.201166151911602e0 2.277375226895964e0 2.356013043238708e0
      2.437143479358262e0 2.520831223376419e0 2.607141940010948e0 2.696141646857853e0
      2.787896997795663e0 2.882475182905154e0 2.979944021348111e0 3.080371245366802e0
      3.183825120053346e0 3.290373959020432e0 3.400085845203947e0 3.513029154650628e0
      3.629271260039282e0 3.748879858921459e0 3.871921439612091e0 3.998461900653780e0
      4.128566185204168e0 4.262297886352179e0 4.399719241847258e0 4.540890821932685e0
      4.685871197573590e0 4.834716863893362e0 4.987481700832468e0 5.144216934898388e0
      5.304970537319598e0 5.469787226675720e0 5.638707738474224e0 5.811768713352855e0
      5.989002297150506e0 6.170435456347533e0 6.356089901555180e0 6.545981373052598e0
      6.740119230241575e0 6.938506057058525e0 7.141136915969888e0 7.347999056532288e0
      7.559071112696856e0 7.774322759449213e0 7.993713852867081e0 8.217193988032264e0
      8.444701810785610e0 8.676164266301548e0 8.911496020166211e0 9.150598711429268e0
      9.393360230918660e0 9.639654000364771e0 9.889338245188483e0 1.014225519803124e1
      1.039823041666533e1 1.065707195145537e1 1.091856961097567e1 1.118249420691292e1
      1.144859682273524e1 1.171660801068258e1 1.198623712695976e1 1.225717160035301e1
      1.252907626385642e1 1.280159272348934e1 1.307433870532746e1 1.334690756774001e1
      1.361886776837623e1 1.388976240208265e1 1.415910888139575e1 1.442639862284574e1
      1.469109686302682e1 1.495264255188259e1 1.521044842027332e1 1.546390104593724e1
      1.571236121876800e1 1.595516430299402e1 1.619162085323022e1 1.642101737962980e1
      1.664261727059888e1 1.685566195568472e1 1.705937224152495e1 1.725294991190315e1
      1.743557951690690e1 1.760643044152209e1 1.776465923011219e1 1.790941216213094e1
      1.803982811971562e1 1.815504173745055e1 1.825418683986348e1 1.833640017304285e1
      1.840082543327671e1 1.844661759246043e1 1.847294751742004e1 1.847900685737883e1
      1.846401321889849e1 1.842721560571277e1 1.836790005736825e1 1.828539555070265e1
      1.817908003350479e1 1.804838664640369e1 1.789281001499273e1 1.771191260731260e1
      1.750533109688786e1 1.727278263937089e1 1.701407103723906e1 1.672909266960573e1
      1.641784213731685e1 1.608041750506030e1 1.571702506246926e1 1.532798347329468e1
      1.491372723560558e1 1.447480929906664e1 1.401190271756707e1 1.352580129352818e1
      1.301741894180997e1 1.248778779897918e1 1.193805486433038e1 1.136947710139259e1
      1.078341486960918e1 1.018132362832367e1 9.564743807252952e0 8.935288815961165e0
      8.294631158877088e0 7.644486651138571e0 6.986596820373371e0 6.322709535762918e0
      5.654558041776319e0 4.983838573799272e0 4.312186843292121e0 3.641153704597869e0
      2.972180427558607e0 2.306574084080790e0 1.645483636434379e0 9.898774118711904e-1
      3.405227593996116e-1 -3.020311848227681e-1 -9.374666582606288e-1 -1.565705205264148e0
      -2.186909152975804e0 -2.801475331612831e0 -3.410019553306924e0 -4.013350380483178e0
      -4.612430584856096e0 -5.208324594821335e0 -5.802130343821556e0 -6.394893739492272e0
      -6.987504157827299e0 -7.580569343380954e0 -8.174268213135711e0 -8.768180272748239e0
      -9.361090498861167e0 -9.950768851291283e0 -1.053372396498861e1 -1.110493088170513e1
      -1.165753331085313e1 -1.218252138834739e1 -1.266838662744975e1 -1.310075653383740e1
      -1.346201215798218e1 -1.373089293047999e1 -1.388209406218502e1 -1.388580211540795e1
      -1.370737551535684e1 -1.330750042061869e1 -1.264208858387185e1 -1.166217089694135e1
      -1.031394170761830e1 -8.538131476916549e0 -6.276848540988651e0 -3.408962630433683e0
      -3.809875884985381e-1 4.383029132848114e-2 1.886133103069889e-3 6.201286821862574e-3
      5.913627318063664e-3 6.066698857906304e-3 6.161495737097854e-3 6.248121154340625e-3
      6.322564557060373e-3 6.386049073495199e-3 6.439062078450153e-3 6.482361664961776e-3
      6.516501718128149e-3 6.542052589097780e-3 6.559537522221506e-3 6.569449323938407e-3
      6.572249576837254e-3 6.568382569562371e-3 6.558274963988946e-3 6.542353607705503e-3
      6.521049990695246e-3 6.494811504249387e-3 6.464113459938531e-3 6.429457539732349e-3
      6.391380851103058e-3 6.350444685039513e-3 6.307227736569563e-3 6.262306022245244e-3
      6.216227462860994e-3 6.169490683294336e-3 0.000000000000000e0 0.000000000000000e0
      0.000000000000000e0 0.000000000000000e0 0.000000000000000e0 0.000000000000000e0
      0.000000000000000e0 0.000000000000000e0 0.000000000000000e0 0.000000000000000e0
      0.000000000000000e0 0.000000000000000e0 0.000000000000000e0 0.000000000000000e0
      0.000000000000000e0 0.000000000000000e0 0.000000000000000e0 0.000000000000000e0
      0.000000000000000e0 0.000000000000000e0 0.000000000000000e0 0.000000000000000e0
      0.000000000000000e0 0.000000000000000e0 0.000000000000000e0 0.000000000000000e0
      0.000000000000000e0 0.000000000000000e0 0.000000000000000e0 0.000000000000000e0
      0.000000000000000e0 0.000000000000000e0 0.000000000000000e0 0.000000000000000e0
      0.000000000000000e0 0.000000000000000e0 0.000000000000000e0 0.000000000000000e0
      0.000000000000000e0 0.000000000000000e0 0.000000000000000e0 0.000000000000000e0
      0.000000000000000e0 0.000000000000000e0 0.000000000000000e0 0.000000000000000e0
      0.000000000000000e0 0.000000000000000e0 0.000000000000000e0 0.000000000000000e0
      0.000000000000000e0 0.000000000000000e0 0.000000000000000e0 0.000000000000000e0
      0.000000000000000e0 0.000000000000000e0 0.000000000000000e0 0.000000000000000e0
      0.000000000000000e0 0.000000000000000e0 0.000000000000000e0 0.000000000000000e0
      0.000000000000000e0 0.000000000000000e0 0.000000000000000e0 0.000000000000000e0
      0.000000000000000e0 0.000000000000000e0 0.000000000000000e0 0.000000000000000e0
      0.000000000000000e0 0.000000000000000e0 0.000000000000000e0 0.000000000000000e0
      0.000000000000000e0 0.000000000000000e0 0.000000000000000e0 0.000000000000000e0
      0.000000000000000e0 0.000000000000000e0 0.000000000000000e0 0.000000000000000e0
      0.000000000000000e0 0.000000000000000e0 0.000000000000000e0 0.000000000000000e0
      0.000000000000000e0 0.000000000000000e0 0.000000000000000e0 0.000000000000000e0
      0.000000000000000e0 0.000000000000000e0 0.000000000000000e0 0.000000000000000e0
      0.000000000000000e0 0.000000000000000e0 0.000000000000000e0 0.000000000000000e0
      0.000000000000000e0 0.000000000000000e0 0.000000000000000e0 0.000000000000000e0
      0.000000000000000e0 0.000000000000000e0 0.000000000000000e0 0.000000000000000e0
      0.000000000000000e0 0.000000000000000e0 0.000000000000000e0 0.000000000000000e0
      0.000000000000000e0 0.000000000000000e0 0.000000000000000e0 0.000000000000000e0
      0.000000000000000e0 0.000000000000000e0 0.000000000000000e0 0.000000000000000e0
      0.000000000000000e0 0.000000000000000e0 0.000000000000000e0 0.000000000000000e0
      0.000000000000000e0 0.000000000000000e0 0.000000000000000e0 0.000000000000000e0
      0.000000000000000e0 0.000000000000000e0 0.000000000000000e0 0.000000000000000e0
      0.000000000000000e0 0.000000000000000e0 0.000000000000000e0 0.000000000000000e0
      0.000000000000000e0 0.000000000000000e0 0.000000000000000e0 0.000000000000000e0
      0.000000000000000e0 0.000000000000000e0 0.000000000000000e0 0.000000000000000e0
      0.000000000000000e0 0.000000000000000e0 0.000000000000000e0 0.000000000000000e0
      0.000000000000000e0 0.000000000000000e0 0.000000000000000e0 0.000000000000000e0
      0.000000000000000e0 0.000000000000000e0 0.000000000000000e0 0.000000000000000e0
      0.000000000000000e0 0.000000000000000e0 0.000000000000000e0 0.000000000000000e0
      0.000000000000000e0 0.000000000000000e0 0.000000000000000e0 0.000000000000000e0
      0.000000000000000e0 0.000000000000000e0 0.000000000000000e0 0.000000000000000e0
      0.000000000000000e0 0.000000000000000e0 0.000000000000000e0 0.000000000000000e0
      0.000000000000000e0 0.000000000000000e0 0.000000000000000e0 0.000000000000000e0
      0.000000000000000e0 0.000000000000000e0 0.000000000000000e0 0.000000000000000e0
      0.000000000000000e0 0.000000000000000e0 0.000000000000000e0 0.000000000000000e0
      0.000000000000000e0 0.000000000000000e0 0.000000000000000e0 0.000000000000000e0
      0.000000000000000e0 0.000000000000000e0 0.000000000000000e0 0.000000000000000e0
      0.000000000000000e0 0.000000000000000e0 0.000000000000000e0 0.000000000000000e0
      0.000000000000000e0 0.000000000000000e0 0.000000000000000e0 0.000000000000000e0
      0.000000000000000e0 0.000000000000000e0 0.000000000000000e0 0.000000000000000e0
      0.000000000000000e0 0.000000000000000e0 0.000000000000000e0 0.000000000000000e0
      0.000000000000000e0 0.000000000000000e0 0.000000000000000e0 0.000000000000000e0
      0.000000000000000e0 0.000000000000000e0 0.000000000000000e0 0.000000000000000e0
      0.000000000000000e0 0.000000000000000e0 0.000000000000000e0 0.000000000000000e0
      0.000000000000000e0 0.000000000000000e0 0.000000000000000e0 0.000000000000000e0
      0.000000000000000e0 0.000000000000000e0 0.000000000000000e0 0.000000000000000e0
      0.000000000000000e0 0.000000000000000e0 0.000000000000000e0 0.000000000000000e0
      0.000000000000000e0 0.000000000000000e0 0.000000000000000e0 0.000000000000000e0
      0.000000000000000e0 0.000000000000000e0 0.000000000000000e0 0.000000000000000e0
      0.000000000000000e0 0.000000000000000e0 0.000000000000000e0 0.000000000000000e0
      0.000000000000000e0 0.000000000000000e0 0.000000000000000e0 0.000000000000000e0
      0.000000000000000e0 0.000000000000000e0 0.000000000000000e0 0.000000000000000e0
      0.000000000000000e0 0.000000000000000e0 0.000000000000000e0 0.000000000000000e0
      0.000000000000000e0 0.000000000000000e0 0.000000000000000e0 0.000000000000000e0
      0.000000000000000e0 0.000000000000000e0 0.000000000000000e0 0.000000000000000e0
      0.000000000000000e0 0.000000000000000e0 0.000000000000000e0 0.000000000000000e0
      0.000000000000000e0 0.000000000000000e0 0.000000000000000e0 0.000000000000000e0
      0.000000000000000e0 0.000000000000000e0 0.000000000000000e0 0.000000000000000e0
      0.000000000000000e0 0.000000000000000e0 0.000000000000000e0 0.000000000000000e0
      0.000000000000000e0 0.000000000000000e0 0.000000000000000e0 0.000000000000000e0
      0.000000000000000e0 0.000000000000000e0 0.000000000000000e0 0.000000000000000e0
      0.000000000000000e0 0.000000000000000e0 0.000000000000000e0 0.000000000000000e0
      0.000000000000000e0 0.000000000000000e0 0.000000000000000e0 0.000000000000000e0
      0.000000000000000e0 0.000000000000000e0 0.000000000000000e0
      </PP_BETA.7>
    <PP_BETA.8 index="8" label="4D" angular_momentum="2" cutoff_radius_index="911" cutoff_radius="1.300000000000e0" ultrasoft_cutoff_radius="1.700000000000e0">
      2.837158955912988e-12 2.945572465424031e-12 3.058128671629007e-12 3.174985875240894e-12
      3.296308425959044e-12 3.422266953612910e-12 3.553038608138452e-12 3.688807308724392e-12
      3.829764002478844e-12 3.976106932980223e-12 4.128041919089834e-12 4.285782644418644e-12
      4.449550957855039e-12 4.619577185576342e-12 4.796100454982996e-12 4.979369031010848e-12
      5.169640665294586e-12 5.367182958673480e-12 5.572273737549144e-12 5.785201444624704e-12
      6.006265544574781e-12 6.235776945217102e-12 6.474058434777880e-12 6.721445135865757e-12
      6.978284976793457e-12 7.244939180908982e-12 7.521782774625702e-12 7.809205114864898e-12
      8.107610436653061e-12 8.417418421644143e-12 8.739064788365786e-12 9.073001905020448e-12
      9.419699425702667e-12 9.779644950927430e-12 1.015334471339885e-11 1.054132428998307e-11
      1.094412934088758e-11 1.136232637708554e-11 1.179650355706521e-11 1.224727151402482e-11
      1.271526421467589e-11 1.320113985086342e-11 1.370558176525666e-11 1.422929941241205e-11
      1.477302935656095e-11 1.533753630752392e-11 1.592361419621013e-11 1.653208729121345e-11
      1.716381135807572e-11 1.781967486284838e-11 1.850060022164350e-11 1.920754509793405e-11
      1.994150374942543e-11 2.070350842639408e-11 2.149463082345984e-11 2.231598358683232e-11
      2.316872187915352e-11 2.405404500413496e-11 2.497319809327624e-11 2.592747385703624e-11
      2.691821440292013e-11 2.794681312303867e-11 2.901471665379538e-11 3.012342691045756e-11
      3.127450319947167e-11 3.246956441149420e-11 3.371029129822376e-11 3.499842883623487e-11
      3.633578868113803e-11 3.772425171551919e-11 3.916577069424002e-11 4.066237299082122e-11
      4.221616344876971e-11 4.382932734186178e-11 4.550413344754381e-11 4.724293723777386e-11
      4.904818419179179e-11 5.092241323547685e-11 5.286826031212984e-11 5.488846208970268e-11
      5.698585980968770e-11 5.916340328308039e-11 6.142415503903712e-11 6.377129463206092e-11
      6.620812311377233e-11 6.873806767555671e-11 7.136468646861559e-11 7.409167360820256e-11
      7.692286436908011e-11 7.986224057950611e-11 8.291393622133345e-11 8.608224324410374e-11
      8.937161760130520e-11 9.278668551729153e-11 9.633224999367043e-11 1.000132975643134e-10
      1.038350053084895e-10 1.078027481319846e-10 1.119221063264453e-10 1.161988734175821e-10
      1.206390643132680e-10 1.252489237629885e-10 1.300349351405510e-10 1.350038295623896e-10
      1.401625953543105e-10 1.455184878799665e-10 1.510790397449083e-10 1.568520713905482e-10
      1.628457020929394e-10 1.690683613818429e-10 1.755288008961368e-10 1.822361066922475e-10
      1.891997120229085e-10 1.964294106042188e-10 2.039353703896687e-10 2.117281478704891e-10
      2.198187029224527e-10 2.282184142199984e-10 2.369390952393587e-10 2.459930108732017e-10
      2.553928946801463e-10 2.651519667934203e-10 2.752839525138386e-10 2.858031016132646e-10
      2.967242083756842e-10 3.080626324040964e-10 3.198343202224715e-10 3.320558277031684e-10
      3.447443433513405e-10 3.579177124790936e-10 3.715944623033749e-10 3.857938280029143e-10
      4.005357797708364e-10 4.158410509010288e-10 4.317311669477264e-10 4.482284759993448e-10
      4.653561801091416e-10 4.831383679269070e-10 5.016000485775595e-10 5.207671868343381e-10
      5.406667396359969e-10 5.613266939994177e-10 5.827761063809324e-10 6.050451435417102e-10
      6.281651249747124e-10 6.521685669528333e-10 6.770892282602281e-10 7.029621576711300e-10
      7.298237432428996e-10 7.577117634926905e-10 7.866654405296439e-10 8.167254952173932e-10
      8.479342044444232e-10 8.803354605828384e-10 9.139748332191864e-10 9.488996332441005e-10
      9.851589793909724e-10 1.022803867317178e-9 1.061887241325009e-9 1.102464068823266e-9
      1.144591417634088e-9 1.188328536253889e-9 1.233736937181208e-9 1.280880483428654e-9
      1.329825478340676e-9 1.380640758843394e-9 1.433397792257758e-9 1.488170776812049e-9
      1.545036745995196e-9 1.604075676897665e-9 1.665370602692165e-9 1.729007729412576e-9
      1.795076557195145e-9 1.863670006152558e-9 1.934884547057930e-9 2.008820337022429e-9
      2.085581360357463e-9 2.165275574819446e-9 2.248015063442814e-9 2.333916192175006e-9
      2.423099773534790e-9 2.515691236524449e-9 2.611820803034571e-9 2.711623670989527e-9
      2.815240204491488e-9 2.922816131229911e-9 3.034502747434737e-9 3.150457130660983e-9
      3.270842360704345e-9 3.395827748958458e-9 3.525589076536137e-9 3.660308841489928e-9
      3.800176515479198e-9 3.945388810245104e-9 4.096149954268030e-9 4.252671979996489e-9
      4.415175022051864e-9 4.583887626827824e-9 4.759047073920197e-9 4.940899709839439e-9
      5.129701294474518e-9 5.325717360796249e-9 5.529223588305209e-9 5.740506190749927e-9
      5.959862318660575e-9 6.187600477263944e-9 6.424040960368117e-9 6.669516300826217e-9
      6.924371738213530e-9 7.188965704375311e-9 7.463670327528114e-9 7.748871955624059e-9
      8.044971699713361e-9 8.352385998070119e-9 8.671547201874235e-9 9.002904183272889e-9
      9.346922966677933e-9 9.704087384185522e-9 1.007489975604070e-8 1.045988159710418e-8
      1.085957435031361e-8 1.127454014817252e-8 1.170536260333657e-8 1.215264762940953e-8
      1.261702429310360e-8 1.309914569896165e-8 1.359968990788711e-8 1.411936089077137e-8
      1.465888951856173e-8 1.521903459016137e-8 1.580058389960654e-8 1.640435534402334e-8
      1.703119807392045e-8 1.768199368743700e-8 1.835765747022458e-8 1.905913968270682e-8
      1.978742689652776e-8 2.054354338206759e-8 2.132855254897805e-8 2.214355844176279e-8
      2.298970729250577e-8 2.386818913293318e-8 2.478023946807306e-8 2.572714101386957e-8
      2.671022550119331e-8 2.773087554878578e-8 2.879052660777238e-8 2.989066898047759e-8
      3.103284991638210e-8 3.221867578817085e-8 3.344981435092897e-8 3.472799708766662e-8
      3.605502164446917e-8 3.743275435869747e-8 3.886313288379555e-8 4.034816891439413e-8
      4.188995101554601e-8 4.349064756006888e-8 4.515250977812872e-8 4.687787492335265e-8
      4.866916955992073e-8 5.052891297526530e-8 5.245972072317072e-8 5.446430830226157e-8
      5.654549497505025e-8 5.870620773291336e-8 6.094948541257801e-8 6.327848296989980e-8
      6.569647591695137e-8 6.820686492865404e-8 7.081318062543449e-8 7.351908853863387e-8
      7.632839426564955e-8 7.924504882205897e-8 8.227315419825681e-8 8.541696912841379e-8
      8.868091507987661e-8 9.206958247142467e-8 9.558773712913544e-8 9.924032698893393e-8
      1.030324890552501e-7 1.069695566255779e-7 1.110570667910839e-7 1.153007682238256e-7
      1.197066292615242e-7 1.242808463012602e-7 1.290298525139027e-7 1.339603268915176e-7
      1.390792036404879e-7 1.443936819335475e-7 1.499112360344502e-7 1.556396258095002e-7
      1.615869076407443e-7 1.677614457561519e-7 1.741719239927337e-7 1.808273580091287e-7
      1.877371079648427e-7 1.949108916839608e-7 2.023587983218518e-7 2.100913025540796e-7
      2.181192793074735e-7 2.264540190540795e-7 2.351072436894880e-7 2.440911230178811e-7
      2.534182918669667e-7 2.631018678568760e-7 2.731554698480112e-7 2.835932370937755e-7
      2.944298491251316e-7 3.056805463949437e-7 3.173611517111238e-7 3.294880924887452e-7
      3.420784238523822e-7 3.551498526211950e-7 3.687207622104582e-7 3.828102384845660e-7
      3.974380965978654e-7 4.126249088610482e-7 4.283920336723029e-7 4.447616455538977e-7
      4.617567663364229e-7 4.794012975345651e-7 4.977200539599078e-7 5.167387986180469e-7
      5.364842789390696e-7 5.569842643923656e-7 5.782675855386204e-7 6.003641745739480e-7
      6.233051074231332e-7 6.471226474411871e-7 6.718502907846671e-7 6.975228135165251e-7
      7.241763205107627e-7 7.518482962256114e-7 7.805776574166414e-7 8.104048078639355e-7
      8.413716951902204e-7 8.735218698498915e-7 9.069005463718598e-7 9.415546669422946e-7
      9.775329674166919e-7 1.014886045854042e-6 1.053666433669505e-6 1.093928669505553e-6
      1.126483474226778e-6 1.178240197513312e-6 1.223281308219328e-6 1.270058572629040e-6
      1.318605793974293e-6 1.369025155574567e-6 1.421350107790520e-6 1.475695070454991e-6
      1.532103489053325e-6 1.590672382192595e-6 1.651483773039496e-6 1.714610618189544e-6
      1.780160314762270e-6 1.848204700430239e-6 1.918853127057520e-6 1.992208589880014e-6
      2.068355789109924e-6 2.147420387192808e-6 2.229510526703698e-6 2.314728352668355e-6
      2.403209460907841e-6 2.495072535109276e-6 2.590434143401436e-6 2.689454244052340e-6
      2.792246381709285e-6 2.898984835663366e-6 3.009786334094350e-6 3.124826013116842e-6
      3.244264270685625e-6 3.368262727816491e-6 3.497007290069004e-6 3.630655733235954e-6
      3.769432362040976e-6 3.913493282877729e-6 4.063073852767619e-6 4.218360563768973e-6
      4.379588864649744e-6 4.546978535225335e-6 4.720757903530315e-6 4.901180279972630e-6
      5.088507737741793e-6 5.282972805323683e-6 5.484893008226268e-6 5.694505598860803e-6
      5.912147612080112e-6 6.138093069439263e-6 6.372688473974492e-6 6.616227607636427e-6
      6.869085061486967e-6 7.131590698798790e-6 7.404153370203620e-6 7.687116526166847e-6
      7.980885919930179e-6 8.285886000702193e-6 8.602562050685194e-6 8.931311520061524e-6
      9.272631347343630e-6 9.627006991301535e-6 9.994902609855130e-6 1.037685460730730e-5
      1.077342540721396e-5 1.118513320549454e-5 1.161258613143692e-5 1.205635680103671e-5
      1.251709707340017e-5 1.299543146548116e-5 1.349206590524315e-5 1.400764941291536e-5
      1.454293384189998e-5 1.509870728126587e-5 1.567567704109819e-5 1.627472319971166e-5
      1.689663918303237e-5 1.754233583033099e-5 1.821269475778609e-5 1.890866359372935e-5
      1.963125699440643e-5 2.038141889142595e-5 2.116027217743060e-5 2.196887743803857e-5
      2.280837229832076e-5 2.367994674300693e-5 2.458485336531983e-5 2.552429283626066e-5
      2.649966667985757e-5 2.751226709555251e-5 2.856359612344334e-5 2.965509122977654e-5
      3.078827992092459e-5 3.196476396637906e-5 3.318621936947632e-5 3.445432174462140e-5
      3.577089517224207e-5 3.713776324881166e-5 3.855688800619194e-5 4.003021005160825e-5
      4.155980115281421e-5 4.314789064489269e-5 4.479662135813384e-5 4.650834276269639e-5
      4.828548907452905e-5 5.013052107516007e-5 5.204608864359114e-5 5.403479818836438e-5
      5.609952914452863e-5 5.824311190507827e-5 6.046862427689119e-5 6.277913203726225e-5
      6.517796096799715e-5 6.766843331714151e-5 7.025406433966279e-5 7.293845575043157e-5
      7.572543390805273e-5 7.861886388124684e-5 8.162285827740320e-5 8.474164296025585e-5
      8.797955237355376e-5 9.134120712828761e-5 9.483126082819386e-5 9.845469542384002e-5
      1.022165510366551e-4 1.061220922852485e-4 1.101768749523428e-4 1.143866192490189e-4
      1.187570914785089e-4 1.232946331049612e-4 1.280054413152170e-4 1.328963116290249e-4
      1.379739516822529e-4 1.432456324522392e-4 1.487186837287157e-4 1.544008253883981e-4
      1.603000864969419e-4 1.664246673025755e-4 1.727832098205886e-4 1.793846849893074e-4
      1.862383798222262e-4 1.933538434098581e-4 2.007412016810908e-4 2.084107019540479e-4
      2.163732088640607e-4 2.246398904490181e-4 2.332223549781206e-4 2.421326754713172e-4
      2.513833714396538e-4 2.609874362789399e-4 2.709582643808284e-4 2.813112150178484e-4
      2.920475992801364e-4 3.033106449956330e-4 3.138716973925845e-4 3.358363385339955e-4
      3.205038992496124e-4 3.623723907778772e-4 3.720590929744902e-4 3.845079195742987e-4
      3.855347066651382e-4 3.869604847514143e-4 4.664132385015295e-4 4.112333424848109e-4
      4.652967408555016e-4 4.674958812782366e-4 5.058030387518711e-4 5.142588735118263e-4
      5.276977506171637e-4 5.531619496861795e-4 5.665846540794263e-4 6.058909988896771e-4
      6.024322966927355e-4 6.586723263730033e-4 6.683266046619094e-4 6.834788022037240e-4
      7.196820508653779e-4 7.402044782420748e-4 7.732379884181212e-4 8.115940169493200e-4
      8.360194212218685e-4 8.593976535199555e-4 9.007089692359035e-4 9.309189469442646e-4
      9.892220235889933e-4 9.841588996503774e-4 1.047124186598040e-3 1.088766784942302e-3
      1.127241810043002e-3 1.165624443049740e-3 1.215055441534964e-3 1.257136947830296e-3
      1.318877308086648e-3 1.350679516429197e-3 1.406471973157306e-3 1.497501813004494e-3
      1.449839183970765e-3 1.636224512293578e-3 1.604861932181498e-3 1.729292155440026e-3
      1.735793704284436e-3 1.852091747821994e-3 1.905224341219876e-3 1.959329197222371e-3
      2.075023843964829e-3 2.111845173549100e-3 2.227232451656485e-3 2.258693109407652e-3
      2.415498516227653e-3 2.462398411491082e-3 2.577664243293851e-3 2.654336771080297e-3
      2.772453010928311e-3 2.872530908478860e-3 2.995709532611169e-3 3.083675918473819e-3
      3.214926446958474e-3 3.329216243335497e-3 3.498473600151084e-3 3.567338708839824e-3
      3.763663179703267e-3 3.828528924997944e-3 4.038995795638545e-3 4.238692846144414e-3
      4.278021316625559e-3 4.519113341586237e-3 4.671619543841099e-3 4.874676948531123e-3
      5.013381795637367e-3 5.257275878647986e-3 5.421009636449669e-3 5.629182339260915e-3
      5.871485315555597e-3 6.071725677281807e-3 6.294650452238100e-3 6.575004867537107e-3
      6.764763300955940e-3 7.099256596242116e-3 7.313301707609660e-3 7.597823791599609e-3
      7.905870631050187e-3 8.200749516089179e-3 8.509962453017494e-3 8.832199954654978e-3
      9.175907431313455e-3 9.526052284289058e-3 9.888425649422272e-3 1.025955644279344e-2
      1.065073572007162e-2 1.107216911687454e-2 1.146827979209519e-2 1.192588266538956e-2
      1.237583603973455e-2 1.284288434079516e-2 1.333734767471013e-2 1.383939664697704e-2
      1.437724722129643e-2 1.491115081048204e-2 1.549358882852747e-2 1.606671801479906e-2
      1.669749434501469e-2 1.732127518878696e-2 1.798435916840926e-2 1.866738370674062e-2
      1.938077902743687e-2 2.011381070361612e-2 2.088967045552883e-2 2.167756304625770e-2
      2.249709114921508e-2 2.336569025366225e-2 2.424573052971279e-2 2.517263368156020e-2
      2.612911177229063e-2 2.712476464996677e-2 2.815191565380046e-2 2.922589378180354e-2
      3.033645222160489e-2 3.149299304878264e-2 3.268709132260208e-2 3.392775829219524e-2
      3.522080894902641e-2 3.656017283551932e-2 3.794572915969713e-2 3.939063725126085e-2
      4.088586358438217e-2 4.243584073392803e-2 4.405364615247237e-2 4.572059452947358e-2
      4.745680839761945e-2 4.926289653682381e-2 5.112943260616964e-2 5.306684777702930e-2
      5.508512057970755e-2 5.717120640030215e-2 5.934054537748351e-2 6.158943926408428e-2
      6.392559558736166e-2 6.634801484740461e-2 6.886245903627930e-2 7.146992510727113e-2
      7.417787572090006e-2 7.698694705680054e-2 7.990297551164272e-2 8.292437146929998e-2
      8.606469896179513e-2 8.931925825571806e-2 9.269921283864024e-2 9.620295703490944e-2
      9.984079521577982e-2 1.036120525846551e-1 1.075288447934800e-1 1.115897543358919e-1
      1.158023547941518e-1 1.201738482218527e-1 1.247098424450921e-1 1.294137738140875e-1
      1.342931376541249e-1 1.393580911412271e-1 1.446075942650977e-1 1.500570007208231e-1
      1.557068828725963e-1 1.615696945121015e-1 1.676481245696624e-1 1.739554651298270e-1
      1.804962697843382e-1 1.872792267991488e-1 1.943162000167287e-1 2.016131371042580e-1
      2.091808772079555e-1 2.170290381809152e-1 2.251675238446267e-1 2.336085615616426e-1
      2.423599240900445e-1 2.514356340859494e-1 2.608454496422290e-1 2.706038714082351e-1
      2.807195428337246e-1 2.912097210923301e-1 3.020836445953887e-1 3.133585008109625e-1
      3.250462128121487e-1 3.371627715475598e-1 3.497222519674978e-1 3.627425564650806e-1
      3.762365989427412e-1 3.902243060242760e-1 4.047213574013413e-1 4.197462840577191e-1
      4.353173392840306e-1 4.514529022565221e-1 4.681750553431745e-1 4.855007318190356e-1
      5.034543947218411e-1 5.220549732588649e-1 5.413267583757775e-1 5.612916512362585e-1
      5.819741826766869e-1 6.033982897560950e-1 6.255899848763091e-1 6.485747591607112e-1
      6.723797589196883e-1 6.970328244845989e-1 7.225621982271040e-1 7.489974558823782e-1
      7.763689914181189e-1 8.047075590872428e-1 8.340456780855741e-1 8.644161633973217e-1
      8.958527139689014e-1 9.283907323983689e-1 9.620654383951095e-1 9.969144047134630e-1
      1.032974787598808e0 1.070286208403755e0 1.108887894935078e0 1.148821226821395e0
      1.190128285648619e0 1.232852026612669e0 1.277036507689765e0 1.322727408989678e0
      1.369970729042247e0 1.418814106685900e0 1.469306302959069e0 1.521496635558579e0
      1.575436296936768e0 1.631176974810868e0 1.688771675072239e0 1.748274645636853e0
      1.809740994263835e0 1.873226912234918e0 1.938789686573617e0 2.006487883547400e0
      2.076380417559637e0 2.148527876479166e0 2.222991451129612e0 2.299833218387313e0
      2.379116062098777e0 2.460903950908374e0 2.545261283659080e0 2.632253279208424e0
      2.721945808289156e0 2.814405207964157e0 2.909698293173388e0 3.007892246275325e0
      3.109054534148399e0 3.213252626970075e0 3.320554443350492e0 3.431027208627395e0
      3.544738415270864e0 3.661754945641203e0 3.782143225722958e0 3.905968822953128e0
      4.033296573838836e0 4.164190236044202e0 4.298711939053653e0 4.436922750725692e0
      4.578881484726942e0 4.724645326082332e0 4.874268748908939e0 5.027803986552108e0
      5.185300161914064e0 5.346803101695237e0 5.512355293904939e0 5.681995034792152e0
      5.855756429437108e0 6.033668831278682e0 6.215756439448938e0 6.402037862755442e0
      6.592525691513515e0 6.787225914676455e0 6.986137548664743e0 7.189252059825137e0
      7.396552738580112e0 7.608014225240844e0 7.823601972797817e0 8.043271452192947e0
      8.266967772687970e0 8.494624744548659e0 8.726164557033300e0 8.961496797569822e0
      9.200517933503150e0 9.443110525284894e0 9.689142602115083e0 9.938466769355216e0
      1.019091965098811e1 1.044632103541309e1 1.070447317570613e1 1.096516002017863e1
      1.122814653842670e1 1.149317792024436e1 1.175997891079204e1 1.202825312182229e1
      1.229768234598152e1 1.256792592036283e1 1.283862015663615e1 1.310937773482833e1
      1.337978726582908e1 1.364941277436469e1 1.391779338996004e1 1.418444298345354e1
      1.444885000646019e1 1.471047732258859e1 1.496876221956120e1 1.522311652503859e1
      1.547292677573199e1 1.571755466884091e1 1.595633748891480e1 1.618858887398174e1
      1.641359960630064e1 1.663063868466551e1 1.683895455867594e1 1.703777657690253e1
      1.722631667343072e1 1.740377124259050e1 1.756932332726703e1 1.772214499685257e1
      1.786140002100268e1 1.798624679779158e1 1.809584156245938e1 1.818934188106064e1
      1.826591039510197e1 1.832471887738160e1 1.836495253894523e1 1.838581461247466e1
      1.838653119015035e1 1.836635629786218e1 1.832457719523751e1 1.826051987228121e1
      1.817355471532287e1 1.806310230411688e1 1.792863930678706e1 1.776970441906801e1
      1.758590429921816e1 1.737691943119953e1 1.714250986461622e1 1.688252073773486e1
      1.659688753181842e1 1.628564091664808e1 1.594891117393028e1 1.558693200939617e1
      1.520004372533917e1 1.478869559636800e1 1.435344733708436e1 1.389496959109535e1
      1.341404326285978e1 1.291155763717730e1 1.238850712966968e1 1.184598659266654e1
      1.128518509457779e1 1.070737804256909e1 1.011391765206685e1 9.506221676940214e0
      8.885760413704951e0 8.254041951950448e0 7.612595817683889e0 6.962955013286411e0
      6.306636639092808e0 5.645121354542894e0 4.979831840401129e0 4.312110715085492e0
      3.643198243985626e0 2.974210365050109e0 2.306117638351290e0 1.639725782676667e0
      9.756585791097757e-1 3.143440578691994e-1 -3.439950844847264e-1 -9.993456836686434e-1
      -1.651901772688877e0 -2.302054372004886e0 -2.950372041652145e0 -3.597570668611347e0
      -4.244471026032251e0 -4.891942390599304e0 -5.540830712445850e0 -6.191869595257462e0
      -6.845572569210329e0 -7.502105079303952e0 -8.161134761132619e0 -8.821658785210449e0
      -9.481807130568754e0 -1.013862111176701e1 -1.078780664323657e1 -1.142346224385371e1
      -1.203778227518381e1 -1.262073640240351e1 -1.315972704198645e1 -1.363922722865998e1
      -1.404040221132848e1 -1.434071909817139e1 -1.451354980597228e1 -1.452770967461445e1
      -1.434714925042547e1 -1.393114410757629e1 -1.323420936324931e1 -1.220600741786698e1
      -1.079141070847546e1 -8.929861078993435e0 -6.562514818187617e0 -3.564860712099160e0
      -4.046557842025956e-1 3.844267330137843e-2 -5.225748592592011e-3 -6.438058243452305e-4
      -8.549508361098049e-4 -5.999284120280322e-4 -3.996664324196222e-4 -2.024180043832418e-4
      -1.285329006387587e-5 1.698430902722752e-4 3.457457889343252e-4 5.152426016677868e-4
      6.785412604868495e-4 8.358981883390395e-4 9.875549585073513e-4 1.133747828902461e-3
      1.274705693132833e-3 1.410655357780352e-3 1.541814110596310e-3 1.668397108619961e-3
      1.790610632791667e-3 1.908654417298633e-3 2.022722809812786e-3 2.132999281951480e-3
      2.239658514522870e-3 2.342861395687382e-3 2.442747185820614e-3 2.539429926591085e-3
      2.632985059662264e-3 2.723442583079061e-3 0.000000000000000e0 0.000000000000000e0
      0.000000000000000e0 0.000000000000000e0 0.000000000000000e0 0.000000000000000e0
      0.000000000000000e0 0.000000000000000e0 0.000000000000000e0 0.000000000000000e0
      0.000000000000000e0 0.000000000000000e0 0.000000000000000e0 0.000000000000000e0
      0.000000000000000e0 0.000000000000000e0 0.000000000000000e0 0.000000000000000e0
      0.000000000000000e0 0.000000000000000e0 0.000000000000000e0 0.000000000000000e0
      0.000000000000000e0 0.000000000000000e0 0.000000000000000e0 0.000000000000000e0
      0.000000000000000e0 0.000000000000000e0 0.000000000000000e0 0.000000000000000e0
      0.000000000000000e0 0.000000000000000e0 0.000000000000000e0 0.000000000000000e0
      0.000000000000000e0 0.000000000000000e0 0.000000000000000e0 0.000000000000000e0
      0.000000000000000e0 0.000000000000000e0 0.000000000000000e0 0.000000000000000e0
      0.000000000000000e0 0.000000000000000e0 0.000000000000000e0 0.000000000000000e0
      0.000000000000000e0 0.000000000000000e0 0.000000000000000e0 0.000000000000000e0
      0.000000000000000e0 0.000000000000000e0 0.000000000000000e0 0.000000000000000e0
      0.000000000000000e0 0.000000000000000e0 0.000000000000000e0 0.000000000000000e0
      0.000000000000000e0 0.000000000000000e0 0.000000000000000e0 0.000000000000000e0
      0.000000000000000e0 0.000000000000000e0 0.000000000000000e0 0.000000000000000e0
      0.000000000000000e0 0.000000000000000e0 0.000000000000000e0 0.000000000000000e0
      0.000000000000000e0 0.000000000000000e0 0.000000000000000e0 0.000000000000000e0
      0.000000000000000e0 0.000000000000000e0 0.000000000000000e0 0.000000000000000e0
      0.000000000000000e0 0.000000000000000e0 0.000000000000000e0 0.000000000000000e0
      0.000000000000000e0 0.000000000000000e0 0.000000000000000e0 0.000000000000000e0
      0.000000000000000e0 0.000000000000000e0 0.000000000000000e0 0.000000000000000e0
      0.000000000000000e0 0.000000000000000e0 0.000000000000000e0 0.000000000000000e0
      0.000000000000000e0 0.000000000000000e0 0.000000000000000e0 0.000000000000000e0
      0.000000000000000e0 0.000000000000000e0 0.000000000000000e0 0.000000000000000e0
      0.000000000000000e0 0.000000000000000e0 0.000000000000000e0 0.000000000000000e0
      0.000000000000000e0 0.000000000000000e0 0.000000000000000e0 0.000000000000000e0
      0.000000000000000e0 0.000000000000000e0 0.000000000000000e0 0.000000000000000e0
      0.000000000000000e0 0.000000000000000e0 0.000000000000000e0 0.000000000000000e0
      0.000000000000000e0 0.000000000000000e0 0.000000000000000e0 0.000000000000000e0
      0.000000000000000e0 0.000000000000000e0 0.000000000000000e0 0.000000000000000e0
      0.000000000000000e0 0.000000000000000e0 0.000000000000000e0 0.000000000000000e0
      0.000000000000000e0 0.000000000000000e0 0.000000000000000e0 0.000000000000000e0
      0.000000000000000e0 0.000000000000000e0 0.000000000000000e0 0.000000000000000e0
      0.000000000000000e0 0.000000000000000e0 0.000000000000000e0 0.000000000000000e0
      0.000000000000000e0 0.000000000000000e0 0.000000000000000e0 0.000000000000000e0
      0.000000000000000e0 0.000000000000000e0 0.000000000000000e0 0.000000000000000e0
      0.000000000000000e0 0.000000000000000e0 0.000000000000000e0 0.000000000000000e0
      0.000000000000000e0 0.000000000000000e0 0.000000000000000e0 0.000000000000000e0
      0.000000000000000e0 0.000000000000000e0 0.000000000000000e0 0.000000000000000e0
      0.000000000000000e0 0.000000000000000e0 0.000000000000000e0 0.000000000000000e0
      0.000000000000000e0 0.000000000000000e0 0.000000000000000e0 0.000000000000000e0
      0.000000000000000e0 0.000000000000000e0 0.000000000000000e0 0.000000000000000e0
      0.000000000000000e0 0.000000000000000e0 0.000000000000000e0 0.000000000000000e0
      0.000000000000000e0 0.000000000000000e0 0.000000000000000e0 0.000000000000000e0
      0.000000000000000e0 0.000000000000000e0 0.000000000000000e0 0.000000000000000e0
      0.000000000000000e0 0.000000000000000e0 0.000000000000000e0 0.000000000000000e0
      0.000000000000000e0 0.000000000000000e0 0.000000000000000e0 0.000000000000000e0
      0.000000000000000e0 0.000000000000000e0 0.000000000000000e0 0.000000000000000e0
      0.000000000000000e0 0.000000000000000e0 0.000000000000000e0 0.000000000000000e0
      0.000000000000000e0 0.000000000000000e0 0.000000000000000e0 0.000000000000000e0
      0.000000000000000e0 0.000000000000000e0 0.000000000000000e0 0.000000000000000e0
      0.000000000000000e0 0.000000000000000e0 0.000000000000000e0 0.000000000000000e0
      0.000000000000000e0 0.000000000000000e0 0.000000000000000e0 0.000000000000000e0
      0.000000000000000e0 0.000000000000000e0 0.000000000000000e0 0.000000000000000e0
      0.000000000000000e0 0.000000000000000e0 0.000000000000000e0 0.000000000000000e0
      0.000000000000000e0 0.000000000000000e0 0.000000000000000e0 0.000000000000000e0
      0.000000000000000e0 0.000000000000000e0 0.000000000000000e0 0.000000000000000e0
      0.000000000000000e0 0.000000000000000e0 0.000000000000000e0 0.000000000000000e0
      0.000000000000000e0 0.000000000000000e0 0.000000000000000e0 0.000000000000000e0
      0.000000000000000e0 0.000000000000000e0 0.000000000000000e0 0.000000000000000e0
      0.000000000000000e0 0.000000000000000e0 0.000000000000000e0 0.000000000000000e0
      0.000000000000000e0 0.000000000000000e0 0.000000000000000e0 0.000000000000000e0
      0.000000000000000e0 0.000000000000000e0 0.000000000000000e0 0.000000000000000e0
      0.000000000000000e0 0.000000000000000e0 0.000000000000000e0 0.000000000000000e0
      0.000000000000000e0 0.000000000000000e0 0.000000000000000e0 0.000000000000000e0
      0.000000000000000e0 0.000000000000000e0 0.000000000000000e0 0.000000000000000e0
      0.000000000000000e0 0.000000000000000e0 0.000000000000000e0 0.000000000000000e0
      0.000000000000000e0 0.000000000000000e0 0.000000000000000e0 0.000000000000000e0
      0.000000000000000e0 0.000000000000000e0 0.000000000000000e0 0.000000000000000e0
      0.000000000000000e0 0.000000000000000e0 0.000000000000000e0 0.000000000000000e0
      0.000000000000000e0 0.000000000000000e0 0.000000000000000e0 0.000000000000000e0
      0.000000000000000e0 0.000000000000000e0 0.000000000000000e0 0.000000000000000e0
      0.000000000000000e0 0.000000000000000e0 0.000000000000000e0
      </PP_BETA.8>
    <PP_BETA.9 index="9" label="4D" angular_momentum="2" cutoff_radius_index="911" cutoff_radius="1.300000000000e0" ultrasoft_cutoff_radius="1.700000000000e0">
      -4.534879530213049e-12 -4.708166333237354e-12 -4.888074771050344e-12 -5.074857869539723e-12
      -5.268778323217669e-12 -5.470108864678124e-12 -5.679132648172005e-12 -5.896143647839547e-12
      -6.121447071159824e-12 -6.355359788199138e-12 -6.598210777261643e-12 -6.850341587569336e-12
      -7.112106819621982e-12 -7.383874623912351e-12 -7.666027218698712e-12 -7.958961427562043e-12
      -8.263089237504612e-12 -8.578838378374622e-12 -8.906652924431761e-12 -9.246993918899818e-12
      -9.600340022384588e-12 -9.967188186069267e-12 -1.034805435063396e-11 -1.074347417188213e-11
      -1.115400377409504e-11 -1.158022053217286e-11 -1.202272388366349e-11 -1.248213617182022e-11
      -1.295910352087440e-11 -1.345429674475429e-11 -1.396841229052751e-11 -1.450217321789439e-11
      -1.505633021610993e-11 -1.563166265976411e-11 -1.622897970490593e-11 -1.684912142705222e-11
      -1.749296000268230e-11 -1.816140093587986e-11 -1.885538433184708e-11 -1.957588621908265e-11
      -2.032391992208246e-11 -2.110053748649400e-11 -2.190683115872901e-11 -2.274393492211483e-11
      -2.361302609174524e-11 -2.451532697027359e-11 -2.545210656697740e-11 -2.642468238251150e-11
      -2.743442226186042e-11 -2.848274631809578e-11 -2.957112892964382e-11 -3.070110081387314e-11
      -3.187425117991803e-11 -3.309222996376545e-11 -3.435675014874946e-11 -3.566959017471569e-11
      -3.703259643924561e-11 -3.844768589445699e-11 -3.991684874303338e-11 -4.144215123727474e-11
      -4.302573858510440e-11 -4.466983796712126e-11 -4.637676166893910e-11 -4.814891033321885e-11
      -4.998877633596815e-11 -5.189894729185434e-11 -5.388210969346455e-11 -5.594105268962775e-11
      -5.807867200811425e-11 -6.029797402823066e-11 -6.260208000903390e-11 -6.499423047911699e-11
      -6.747778979413516e-11 -7.005625086848477e-11 -7.273324008778942e-11 -7.551252240910118e-11
      -7.839800665599119e-11 -8.139375101597626e-11 -8.450396874801299e-11 -8.773303410808625e-11
      -9.108548850122654e-11 -9.456604686860778e-11 -9.817960431871066e-11 -1.019312430118718e-10
      -1.058262393079108e-10 -1.098700711868768e-10 -1.140684259533606e-10 -1.184272082352026e-10
      -1.229525482878449e-10 -1.276508106160151e-10 -1.325286029248542e-10 -1.375927854130904e-10
      -1.428504804213231e-10 -1.483090824489828e-10 -1.539762685540657e-10 -1.598600091502554e-10
      -1.659685792166302e-10 -1.723105699357113e-10 -1.788949007762269e-10 -1.857308320375828e-10
      -1.928279778736777e-10 -2.001963198143893e-10 -2.078462208037418e-10 -2.157884397744984e-10
      -2.240341467796804e-10 -2.325949387022868e-10 -2.414828555653203e-10 -2.507103974650456e-10
      -2.602905421513050e-10 -2.702367632796112e-10 -2.805630493606878e-10 -2.912839234341116e-10
      -3.024144634937216e-10 -3.139703236935246e-10 -3.259677563639223e-10 -3.384236348692149e-10
      -3.513554773385447e-10 -3.647814713036398e-10 -3.787204992780142e-10 -3.931921653136081e-10
      -4.082168225721975e-10 -4.238156019503704e-10 -4.400104417983183e-10 -4.568241187742380e-10
      -4.742802798777531e-10 -4.924034757073731e-10 -5.112191949888095e-10 -5.307539004226737e-10
      -5.510350659019846e-10 -5.720912151518471e-10 -5.939519618456055e-10 -6.166480512539283e-10
      -6.402114034853899e-10 -6.646751583793465e-10 -6.900737221142755e-10 -7.164428155970902e-10
      -7.438195247015200e-10 -7.722423524261984e-10 -8.017512730458025e-10 -8.323877883314330e-10
      -8.641949859192600e-10 -8.972175999095715e-10 -9.315020737814260e-10 -9.670966257113799e-10
      -1.004051316388206e-9 -1.042418119418906e-9 -1.082250994425106e-9 -1.123605962932593e-9
      -1.166541187160733e-9 -1.211117051822625e-9 -1.257396249050935e-9 -1.305443866568967e-9
      -1.355327479230907e-9 -1.407117244059985e-9 -1.460885998918252e-9 -1.516709364946695e-9
      -1.574665852919824e-9 -1.634836973664237e-9 -1.697307352696523e-9 -1.762164849241695e-9
      -1.829500679799530e-9 -1.899409546432650e-9 -1.971989769956719e-9 -2.047343428220084e-9
      -2.125576499667414e-9 -2.206799012389056e-9 -2.291125198866036e-9 -2.378673656627979e-9
      -2.469567515050205e-9 -2.563934608524452e-9 -2.661907656246672e-9 -2.763624448875071e-9
      -2.869228042320478e-9 -2.978866958942034e-9 -3.092695396430788e-9 -3.210873444675212e-9
      -3.333567310913614e-9 -3.460949553489895e-9 -3.593199324541767e-9 -3.730502621962398e-9
      -3.873052550990006e-9 -4.021049595793449e-9 -4.174701901435362e-9 -4.334225566609865e-9
      -4.499844947566256e-9 -4.671792973646093e-9 -4.850311474877818e-9 -5.035651522089090e-9
      -5.228073780015643e-9 -5.427848873903129e-9 -5.635257770117212e-9 -5.850592171297997e-9
      -6.074154926613512e-9 -6.306260457690177e-9 -6.547235200818625e-9 -6.797418066057043e-9
      -7.057160913877936e-9 -7.326829050028161e-9 -7.606801739298651e-9 -7.897472738926291e-9
      -8.199250852377750e-9 -8.512560504294965e-9 -8.837842337409816e-9 -9.175553832268225e-9
      -9.526169950635314e-9 -9.890183803485609e-9 -1.026810734451918e-8 -1.066047209017765e-8
      -1.106782986717358e-8 -1.149075358858451e-8 -1.192983805960242e-8 -1.238570081407305e-8
      -1.285898298300023e-8 -1.335035019623776e-8 -1.386049351863652e-8 -1.439013042196297e-8
      -1.494000579395730e-8 -1.551089298594846e-8 -1.610359490050115e-8 -1.671894512062358e-8
      -1.735780908212376e-8 -1.802108529076459e-8 -1.870970658592742e-8 -1.942464145256317e-8
      -2.016689538327545e-8 -2.093751229245026e-8 -2.173757598442365e-8 -2.256821167774885e-8
      -2.343058758770944e-8 -2.432591656930303e-8 -2.525545782300478e-8 -2.622051866571345e-8
      -2.722245636936560e-8 -2.826268006980819e-8 -2.934265274861209e-8 -3.046389329061270e-8
      -3.162797862007476e-8 -3.283654591848145e-8 -3.409129492706988e-8 -3.539399033735061e-8
      -3.674646427297110e-8 -3.815061886641753e-8 -3.960842893417426e-8 -4.112194475410661e-8
      -4.269329494897173e-8 -4.432468948011254e-8 -4.601842275554574e-8 -4.777687685681381e-8
      -4.960252488914163e-8 -5.149793445960594e-8 -5.346577128821162e-8 -5.550880295695315e-8
      -5.762990280213182e-8 -5.983205395540549e-8 -6.211835353925234e-8 -6.449201702274848e-8
      -6.695638274378775e-8 -6.951491660409969e-8 -7.217121694367279e-8 -7.492901960143525e-8
      -7.779220316931099e-8 -8.076479444704059e-8 -8.385097410543857e-8 -8.705508256605015e-8
      -9.038162610547891e-8 -9.383528319296644e-8 -9.742091107014170e-8 -1.011435525821879e-7
      -1.050084432700384e-7 -1.090210187335748e-7 -1.131869222761783e-7 -1.175120128413918e-7
      -1.220023732528486e-7 -1.266643187690599e-7 -1.315044059650880e-7 -1.365294419535999e-7
      -1.417464939582655e-7 -1.471628992529663e-7 -1.527862754807901e-7 -1.586245313673265e-7
      -1.646858778433252e-7 -1.709788395923646e-7 -1.775122670397625e-7 -1.842953487995989e-7
      -1.913376245973465e-7 -1.986489986862870e-7 -2.062397537765781e-7 -2.141205654965624e-7
      -2.223025174066515e-7 -2.307971165869013e-7 -2.396163098202021e-7 -2.487725003938327e-7
      -2.582785655430172e-7 -2.681478745610052e-7 -2.783943076011536e-7 -2.890322751974370e-7
      -3.000767385308541e-7 -3.115432304702140e-7 -3.234478774169021e-7 -3.358074219843456e-7
      -3.486392465440575e-7 -3.619613976713932e-7 -3.757926115253692e-7 -3.901523401982656e-7
      -4.050607790720350e-7 -4.205388952200060e-7 -4.366084568938239e-7 -4.532920641370694e-7
      -4.706131805686371e-7 -4.885961663805411e-7 -5.072663125965644e-7 -5.266498766399248e-7
      -5.467741192599593e-7 -5.676673428697762e-7 -5.893589313487691e-7 -6.118793913659520e-7
      -6.352603952822565e-7 -6.595348256920803e-7 -6.847368216667517e-7 -7.109018267649104e-7
      -7.380666388773284e-7 -7.662694619762611e-7 -7.955499598420896e-7 -8.259493118427864e-7
      -8.575102708446748e-7 -8.902772233358780e-7 -9.242962518469938e-7 -9.596151997568025e-7
      -9.962837385740903e-7 -1.034353437790198e-6 -1.073877837400565e-6 -1.114912523197126e-6
      -1.157515204937557e-6 -1.201745797501182e-6 -1.247666505145696e-6 -1.295341908983157e-6
      -1.344839057798242e-6 -1.396227562336437e-6 -1.449579693194794e-6 -1.504970482452775e-6
      -1.562477829186240e-6 -1.622182609012701e-6 -1.684168787822091e-6 -1.748523539852797e-6
      -1.804975397815548e-6 -1.883127020070951e-6 -1.955128101350661e-6 -2.029880377979772e-6
      -2.107482500659788e-6 -2.188060471822504e-6 -2.271708033128352e-6 -2.358558958752763e-6
      -2.448730456857071e-6 -2.542334780478014e-6 -2.639540314440275e-6 -2.740434192618987e-6
      -2.845202662050200e-6 -2.953969845428599e-6 -3.066883600232917e-6 -3.184142146224711e-6
      -3.305845947334304e-6 -3.432232337262798e-6 -3.563420111873856e-6 -3.699635928249895e-6
      -3.841068217259724e-6 -3.987883009175386e-6 -4.140325734638719e-6 -4.298584731312732e-6
      -4.462894672563738e-6 -4.633483032066610e-6 -4.810597839593974e-6 -4.994468532851276e-6
      -5.185375360008049e-6 -5.383566181547602e-6 -5.589354175332462e-6 -5.802976433748743e-6
      -6.024788513394426e-6 -6.255050950182326e-6 -6.494123845542297e-6 -6.742343847518455e-6
      -7.000038212931727e-6 -7.267587940812142e-6 -7.545349968025862e-6 -7.833742451510973e-6
      -8.133141897289937e-6 -8.443988832041274e-6 -8.766714980654601e-6 -9.101774809343745e-6
      -9.449624968762754e-6 -9.810780096753922e-6 -1.018574709918155e-5 -1.057501974154890e-5
      -1.097917931520820e-5 -1.139877993026536e-5 -1.183442234315327e-5 -1.228671352437347e-5
      -1.275626404864862e-5 -1.324378033963691e-5 -1.374992896394118e-5 -1.427539425298743e-5
      -1.482096144176276e-5 -1.538737334881843e-5 -1.597542039211662e-5 -1.658593016635233e-5
      -1.721978793558471e-5 -1.787785632136058e-5 -1.856109251037339e-5 -1.927041468256492e-5
      -2.000684525361804e-5 -2.077139170758310e-5 -2.156520900972190e-5 -2.238930679984779e-5
      -2.324491752634407e-5 -2.413323931690518e-5 -2.505545625203082e-5 -2.601296036764365e-5
      -2.700702636325766e-5 -2.803908387073343e-5 -2.911058246825470e-5 -3.022301833786273e-5
      -3.137796383017549e-5 -3.257704658488463e-5 -3.382192573556946e-5 -3.511440131942595e-5
      -3.645623184797341e-5 -3.784935593310602e-5 -3.929571456123647e-5 -4.079732946566103e-5
      -4.235632693902546e-5 -4.397488128724659e-5 -4.565528249898271e-5 -4.739991136919491e-5
      -4.921121105770066e-5 -5.109167520594617e-5 -5.304402866118002e-5 -5.507095330506049e-5
      -5.717534595049868e-5 -5.936013632770639e-5 -6.162842082617212e-5 -6.398335561544137e-5
      -6.642825733531072e-5 -6.896661325050334e-5 -7.160194611809356e-5 -7.433795391944045e-5
      -7.717852666021098e-5 -8.012761526321812e-5 -8.318938492693050e-5 -8.636814438149360e-5
      -8.966837037813120e-5 -9.309466368565591e-5 -9.665187961901591e-5 -1.003450034627153e-4
      -1.041792347492407e-4 -1.081599941160139e-4 -1.122927961372467e-4 -1.165835536147577e-4
      -1.210382035906301e-4 -1.256630792173398e-4 -1.304646254328082e-4 -1.354496280317482e-4
      -1.406251182090285e-4 -1.459983208640820e-4 -1.515768319468772e-4 -1.573684658797406e-4
      -1.633813567895759e-4 -1.696240250580606e-4 -1.761051342287692e-4 -1.828338848971407e-4
      -1.898196953876327e-4 -1.970724221647286e-4 -2.046021977804759e-4 -2.124197027125268e-4
      -2.205357916825927e-4 -2.289620140745526e-4 -2.377101213006324e-4 -2.467924721277969e-4
      -2.562217343902492e-4 -2.660112736887755e-4 -2.761747338907356e-4 -2.867265236292980e-4
      -2.976814117718884e-4 -3.090548046921465e-4 -3.208626586910590e-4 -3.331215840860983e-4
      -3.458488409536367e-4 -3.590623115848767e-4 -3.727805013860658e-4 -3.870227559616831e-4
      -4.018090630679885e-4 -4.171601797332086e-4 -4.330973220230475e-4 -4.496479459473249e-4
      -4.667846065653666e-4 -4.850249447925399e-4 -4.995984893604892e-4 -5.295665143531764e-4
      -5.494900591285081e-4 -5.267100747536640e-4 -6.201374808555018e-4 -5.885640647684191e-4
      -6.546534786566419e-4 -6.310844576811735e-4 -6.750543379340987e-4 -7.285235213818431e-4
      -7.110662908734856e-4 -7.789806342816401e-4 -7.868289563762493e-4 -7.980546741787720e-4
      -8.655755401922898e-4 -8.940157891592760e-4 -9.002379937612902e-4 -9.474823892478966e-4
      -9.988449497794301e-4 -1.004909487512877e-3 -1.098918922733763e-3 -1.086392670403404e-3
      -1.139643015835779e-3 -1.206887901352039e-3 -1.229140077770435e-3 -1.302373593800079e-3
      -1.306984216327342e-3 -1.395022847618002e-3 -1.452032209735358e-3 -1.475214875416031e-3
      -1.555142976669671e-3 -1.610649963378960e-3 -1.660635648500374e-3 -1.741673144521462e-3
      -1.797807622217821e-3 -1.873220058621909e-3 -1.928789802565714e-3 -2.027474568480866e-3
      -2.083266956886005e-3 -2.171956261663968e-3 -2.252140353064819e-3 -2.372603911053211e-3
      -2.357901979711852e-3 -2.578738870138698e-3 -2.585974811445573e-3 -2.743146373383989e-3
      -2.818862056214825e-3 -2.921857112039190e-3 -3.012643549071761e-3 -3.219883247198068e-3
      -3.259180757458752e-3 -3.393697588183444e-3 -3.518643373960326e-3 -3.679807382431837e-3
      -3.824340972897567e-3 -3.941754511555172e-3 -4.089157853175332e-3 -4.295180424630146e-3
      -4.384754772520910e-3 -4.608397558540665e-3 -4.799189195580023e-3 -4.914682920778568e-3
      -5.157595250949695e-3 -5.311526846863909e-3 -5.551202481935046e-3 -5.759994844880323e-3
      -5.974038412041961e-3 -6.200689629885701e-3 -6.405329673540770e-3 -6.689808929816042e-3
      -6.949455269648476e-3 -7.192715518960453e-3 -7.484592187550203e-3 -7.765103481201692e-3
      -8.028126912109073e-3 -8.386864694809432e-3 -8.661574030008508e-3 -9.029090997819040e-3
      -9.335880425738740e-3 -9.747435253244653e-3 -1.006030719144467e-2 -1.049478516494793e-2
      -1.084131342697452e-2 -1.129082528042459e-2 -1.171653974962648e-2 -1.216362436874307e-2
      -1.263016859866131e-2 -1.310477273011885e-2 -1.360492532009241e-2 -1.411785002466422e-2
      -1.466634313299685e-2 -1.522048363565578e-2 -1.581749853325245e-2 -1.638960953973649e-2
      -1.703593700586389e-2 -1.767779006682708e-2 -1.835977468124852e-2 -1.904788977263598e-2
      -1.978337859095570e-2 -2.053017542251542e-2 -2.131676398919993e-2 -2.212988508278012e-2
      -2.296844632984683e-2 -2.385566572241617e-2 -2.474627918893144e-2 -2.570302102018426e-2
      -2.667267485393990e-2 -2.769521449320853e-2 -2.875073702059380e-2 -2.983746536177962e-2
      -3.098334785577486e-2 -3.215683945159300e-2 -3.338365075408745e-2 -3.464926363813023e-2
      -3.597576736867958e-2 -3.734125028433841e-2 -3.876505654512166e-2 -4.023410600320859e-2
      -4.177036010444968e-2 -4.335780917298548e-2 -4.500596815310570e-2 -4.672128837680406e-2
      -4.849615500099053e-2 -5.033886358052081e-2 -5.225445064658107e-2 -5.424068868259601e-2
      -5.630114768519856e-2 -5.844197591244993e-2 -6.066581683059574e-2 -6.296674535430630e-2
      -6.536085063310898e-2 -6.784196515072338e-2 -7.041888945315000e-2 -7.309376460534406e-2
      -7.587074643901214e-2 -7.875031766064245e-2 -8.173526280999804e-2 -8.484306987348440e-2
      -8.805592970104016e-2 -9.140169678198301e-2 -9.486604196859648e-2 -9.846157468778527e-2
      -1.022004130170368e-1 -1.060674512352828e-1 -1.100931795443789e-1 -1.142588754148098e-1
      -1.185922848298159e-1 -1.230816319041133e-1 -1.277415262996642e-1 -1.325803232178858e-1
      -1.375953508146093e-1 -1.428008618066006e-1 -1.482067779918629e-1 -1.538078348151225e-1
      -1.596258915978038e-1 -1.656581167742346e-1 -1.719183235716223e-1 -1.784134337978991e-1
      -1.851514653932644e-1 -1.921408812885130e-1 -1.993944663686855e-1 -2.069181215154152e-1
      -2.147211088991696e-1 -2.228197916749881e-1 -2.312175244551093e-1 -2.399311579047714e-1
      -2.489671775102773e-1 -2.583433556461434e-1 -2.680663977216262e-1 -2.781540854185560e-1
      -2.886134836039944e-1 -2.994657088682171e-1 -3.107182902766563e-1 -3.223903330106745e-1
      -3.344960289144048e-1 -3.470482172709493e-1 -3.600680511877929e-1 -3.735690258366309e-1
      -3.875681963554256e-1 -4.020868241501551e-1 -4.171397896981546e-1 -4.327501191449148e-1
      -4.489333763264480e-1 -4.657149069681110e-1 -4.831123910208110e-1 -5.011498373337657e-1
      -5.198497923297309e-1 -5.392356238059341e-1 -5.593308086835145e-1 -5.801628001162333e-1
      -6.017552201809102e-1 -6.241372289879643e-1 -6.473340209573224e-1 -6.713779442702483e-1
      -6.962943929128058e-1 -7.221171178123584e-1 -7.488775434609867e-1 -7.766060975679543e-1
      -8.053393541664642e-1 -8.351099784319089e-1 -8.659548282100555e-1 -8.979112051825169e-1
      -9.310165937127159e-1 -9.653105117843985e-1 -1.000834236435040e0 -1.037629296610220e0
      -1.075738501527375e0 -1.115206852008921e0 -1.156079899672792e0 -1.198405353875557e0
      -1.242231101517921e0 -1.287607644295422e0 -1.334586608317834e0 -1.383220797287126e0
      -1.433564757939480e0 -1.485674844686701e0 -1.539608157962215e0 -1.595424981559726e0
      -1.653185075736301e0 -1.712951806497363e0 -1.774789105067590e0 -1.838763113369488e0
      -1.904941286299893e0 -1.973393139741562e0 -2.044189860891258e0 -2.117404382694959e0
      -2.193111571233590e0 -2.271387515219329e0 -2.352311084975270e0 -2.435962107622096e0
      -2.522422548426666e0 -2.611776395390109e0 -2.704108645966583e0 -2.799507306620219e0
      -2.898060925612221e0 -2.999860674596066e0 -3.104998999730956e0 -3.213570081201318e0
      -3.325670152146458e0 -3.441396189193753e0 -3.560847732688206e0 -3.684125192488839e0
      -3.811330468041792e0 -3.942566834465506e0 -4.077939089705598e0 -4.217552867989582e0
      -4.361514894319487e0 -4.509932867144421e0 -4.662915515772735e0 -4.820571776980053e0
      -4.983011419702390e0 -5.150344506594244e0 -5.322680975882864e0 -5.500131222195119e0
      -5.682804561955987e0 -5.870810663666262e0 -6.064257764039176e0 -6.263253288199426e0
      -6.467903357706980e0 -6.678312265746989e0 -6.894582376595352e0 -7.116813684595279e0
      -7.345103323951967e0 -7.579545380818956e0 -7.820230164572983e0 -8.067244032740675e0
      -8.320668584378019e0 -8.580580512835994e0 -8.847050633649907e0 -9.120143595144661e0
      -9.399917252641245e0 -9.686421721396634e0 -9.979699091807753e0 -1.027978242654964e1
      -1.058669507934854e1 -1.090045003022254e1 -1.122104880652750e1 -1.154848090575576e1
      -1.188272263634329e1 -1.222373645046827e1 -1.257146970464468e1 -1.292585385422861e1
      -1.328680337598362e1 -1.365421460494092e1 -1.402796474309615e1 -1.440791068415705e1
      -1.479388783753444e1 -1.518570895723750e1 -1.558316294450280e1 -1.598601356385308e1
      -1.639399828148831e1 -1.680682692287387e1 -1.722418043558315e1 -1.764570962179329e1
      -1.807103389039047e1 -1.849973993163040e1 -1.893138053647051e1 -1.936547334890003e1
      -1.980149968800269e1 -2.023890341554267e1 -2.067708979133147e1 -2.111542451750235e1
      -2.155323275073088e1 -2.198979821231983e1 -2.242436246985072e1 -2.285612426506184e1
      -2.328423900165231e1 -2.370781836465837e1 -2.412593017155918e1 -2.453759826280137e1
      -2.494180278656326e1 -2.533748052965589e1 -2.572352560087003e1 -2.609879035449285e1
      -2.646208656072952e1 -2.681218694224356e1 -2.714782698865994e1 -2.746770717539389e1
      -2.777049550510145e1 -2.805483047722217e1 -2.831932448131985e1 -2.856256760100996e1
      -2.878313189864423e1 -2.897957617156652e1 -2.915045119160641e1 -2.929430545694399e1
      -2.940969145084575e1 -2.949517243048601e1 -2.954932974297290e1 -2.957077064268367e1
      -2.955813665048538e1 -2.951011241802530e1 -2.942543503980781e1 -2.930290388175266e1
      -2.914139077581314e1 -2.893985065277070e1 -2.869733246363299e1 -2.841299038864048e1
      -2.808609525295140e1 -2.771604602919175e1 -2.730238139323845e1 -2.684479116200137e1
      -2.634312754457270e1 -2.579741604127668e1 -2.520786586553285e1 -2.457487971470296e1
      -2.389906274731275e1 -2.318123055411842e1 -2.242241592859816e1 -2.162387432361184e1
      -2.078708762996659e1 -1.991376622373315e1 -1.900584897055829e1 -1.806550101994320e1
      -1.709510914898779e1 -1.609727450242588e1 -1.507480250086309e1 -1.403068978742144e1
      -1.296810806665678e1 -1.189038471392846e1 -1.080098014916815e1 -9.703461900449689e0
      -8.601475453329869e0 -7.498711978461593e0 -6.398873157348390e0 -5.305633372149536e0
      -4.222599648431686e0 -3.153269860157309e0 -2.100989805543141e0 -1.068909891240771e0
      -5.994231543454465e-2 9.232801923132143e-1 1.878442937422067e0 2.803583752461531e0
      3.697121911160135e0 4.557879841845548e0 5.385095762402653e0 6.178425331464926e0
      6.937930212915077e0 7.664051284458271e0 8.357564295325584e0 9.019515507542263e0
      9.651135010587296e0 1.025372531782344e1 1.082852293723261e1 1.137653079865244e1
      1.189831954166767e1 1.239379598376993e1 1.286193749577106e1 1.330049134189049e1
      1.370563874966695e1 1.407162401312661e1 1.439034977878596e1 1.465094056976300e1
      1.483927755823854e1 1.493750887945179e1 1.492354091230335e1 1.477046062207857e1
      1.444608034570259e1 1.391293491502164e1 1.312805605023206e1 1.204274565415939e1
      1.060250149652826e1 8.746259567298559e0 6.413248989827885e0 3.477055039955248e0
      3.882320444866684e-1 -4.464528501981496e-2 -1.991627192198606e-3 -6.459842429763612e-3
      -6.233267613741626e-3 -6.450439071924096e-3 -6.603286283709451e-3 -6.743135489055961e-3
      -6.866179642291219e-3 -6.973932709940939e-3 -7.067138137021285e-3 -7.146812350939130e-3
      -7.213745924997074e-3 -7.268735608617266e-3 -7.312517703262669e-3 -7.345786259173163e-3
      -7.369192577055616e-3 -7.383361013767484e-3 -7.388889238760797e-3 -7.386368455679440e-3
      -7.376389054042547e-3 -7.359553746755754e-3 -7.336491514608356e-3 -7.307856553378526e-3
      -7.274338741910281e-3 -7.236651519426172e-3 -7.195524383762677e-3 -7.151680449492775e-3
      -7.105807665453691e-3 -7.058534573517274e-3 0.000000000000000e0 0.000000000000000e0
      0.000000000000000e0 0.000000000000000e0 0.000000000000000e0 0.000000000000000e0
      0.000000000000000e0 0.000000000000000e0 0.000000000000000e0 0.000000000000000e0
      0.000000000000000e0 0.000000000000000e0 0.000000000000000e0 0.000000000000000e0
      0.000000000000000e0 0.000000000000000e0 0.000000000000000e0 0.000000000000000e0
      0.000000000000000e0 0.000000000000000e0 0.000000000000000e0 0.000000000000000e0
      0.000000000000000e0 0.000000000000000e0 0.000000000000000e0 0.000000000000000e0
      0.000000000000000e0 0.000000000000000e0 0.000000000000000e0 0.000000000000000e0
      0.000000000000000e0 0.000000000000000e0 0.000000000000000e0 0.000000000000000e0
      0.000000000000000e0 0.000000000000000e0 0.000000000000000e0 0.000000000000000e0
      0.000000000000000e0 0.000000000000000e0 0.000000000000000e0 0.000000000000000e0
      0.000000000000000e0 0.000000000000000e0 0.000000000000000e0 0.000000000000000e0
      0.000000000000000e0 0.000000000000000e0 0.000000000000000e0 0.000000000000000e0
      0.000000000000000e0 0.000000000000000e0 0.000000000000000e0 0.000000000000000e0
      0.000000000000000e0 0.000000000000000e0 0.000000000000000e0 0.000000000000000e0
      0.000000000000000e0 0.000000000000000e0 0.000000000000000e0 0.000000000000000e0
      0.000000000000000e0 0.000000000000000e0 0.000000000000000e0 0.000000000000000e0
      0.000000000000000e0 0.000000000000000e0 0.000000000000000e0 0.000000000000000e0
      0.000000000000000e0 0.000000000000000e0 0.000000000000000e0 0.000000000000000e0
      0.000000000000000e0 0.000000000000000e0 0.000000000000000e0 0.000000000000000e0
      0.000000000000000e0 0.000000000000000e0 0.000000000000000e0 0.000000000000000e0
      0.000000000000000e0 0.000000000000000e0 0.000000000000000e0 0.000000000000000e0
      0.000000000000000e0 0.000000000000000e0 0.000000000000000e0 0.000000000000000e0
      0.000000000000000e0 0.000000000000000e0 0.000000000000000e0 0.000000000000000e0
      0.000000000000000e0 0.000000000000000e0 0.000000000000000e0 0.000000000000000e0
      0.000000000000000e0 0.000000000000000e0 0.000000000000000e0 0.000000000000000e0
      0.000000000000000e0 0.000000000000000e0 0.000000000000000e0 0.000000000000000e0
      0.000000000000000e0 0.000000000000000e0 0.000000000000000e0 0.000000000000000e0
      0.000000000000000e0 0.000000000000000e0 0.000000000000000e0 0.000000000000000e0
      0.000000000000000e0 0.000000000000000e0 0.000000000000000e0 0.000000000000000e0
      0.000000000000000e0 0.000000000000000e0 0.000000000000000e0 0.000000000000000e0
      0.000000000000000e0 0.000000000000000e0 0.000000000000000e0 0.000000000000000e0
      0.000000000000000e0 0.000000000000000e0 0.000000000000000e0 0.000000000000000e0
      0.000000000000000e0 0.000000000000000e0 0.000000000000000e0 0.000000000000000e0
      0.000000000000000e0 0.000000000000000e0 0.000000000000000e0 0.000000000000000e0
      0.000000000000000e0 0.000000000000000e0 0.000000000000000e0 0.000000000000000e0
      0.000000000000000e0 0.000000000000000e0 0.000000000000000e0 0.000000000000000e0
      0.000000000000000e0 0.000000000000000e0 0.000000000000000e0 0.000000000000000e0
      0.000000000000000e0 0.000000000000000e0 0.000000000000000e0 0.000000000000000e0
      0.000000000000000e0 0.000000000000000e0 0.000000000000000e0 0.000000000000000e0
      0.000000000000000e0 0.000000000000000e0 0.000000000000000e0 0.000000000000000e0
      0.000000000000000e0 0.000000000000000e0 0.000000000000000e0 0.000000000000000e0
      0.000000000000000e0 0.000000000000000e0 0.000000000000000e0 0.000000000000000e0
      0.000000000000000e0 0.000000000000000e0 0.000000000000000e0 0.000000000000000e0
      0.000000000000000e0 0.000000000000000e0 0.000000000000000e0 0.000000000000000e0
      0.000000000000000e0 0.000000000000000e0 0.000000000000000e0 0.000000000000000e0
      0.000000000000000e0 0.000000000000000e0 0.000000000000000e0 0.000000000000000e0
      0.000000000000000e0 0.000000000000000e0 0.000000000000000e0 0.000000000000000e0
      0.000000000000000e0 0.000000000000000e0 0.000000000000000e0 0.000000000000000e0
      0.000000000000000e0 0.000000000000000e0 0.000000000000000e0 0.000000000000000e0
      0.000000000000000e0 0.000000000000000e0 0.000000000000000e0 0.000000000000000e0
      0.000000000000000e0 0.000000000000000e0 0.000000000000000e0 0.000000000000000e0
      0.000000000000000e0 0.000000000000000e0 0.000000000000000e0 0.000000000000000e0
      0.000000000000000e0 0.000000000000000e0 0.000000000000000e0 0.000000000000000e0
      0.000000000000000e0 0.000000000000000e0 0.000000000000000e0 0.000000000000000e0
      0.000000000000000e0 0.000000000000000e0 0.000000000000000e0 0.000000000000000e0
      0.000000000000000e0 0.000000000000000e0 0.000000000000000e0 0.000000000000000e0
      0.000000000000000e0 0.000000000000000e0 0.000000000000000e0 0.000000000000000e0
      0.000000000000000e0 0.000000000000000e0 0.000000000000000e0 0.000000000000000e0
      0.000000000000000e0 0.000000000000000e0 0.000000000000000e0 0.000000000000000e0
      0.000000000000000e0 0.000000000000000e0 0.000000000000000e0 0.000000000000000e0
      0.000000000000000e0 0.000000000000000e0 0.000000000000000e0 0.000000000000000e0
      0.000000000000000e0 0.000000000000000e0 0.000000000000000e0 0.000000000000000e0
      0.000000000000000e0 0.000000000000000e0 0.000000000000000e0 0.000000000000000e0
      0.000000000000000e0 0.000000000000000e0 0.000000000000000e0 0.000000000000000e0
      0.000000000000000e0 0.000000000000000e0 0.000000000000000e0 0.000000000000000e0
      0.000000000000000e0 0.000000000000000e0 0.000000000000000e0 0.000000000000000e0
      0.000000000000000e0 0.000000000000000e0 0.000000000000000e0 0.000000000000000e0
      0.000000000000000e0 0.000000000000000e0 0.000000000000000e0 0.000000000000000e0
      0.000000000000000e0 0.000000000000000e0 0.000000000000000e0 0.000000000000000e0
      0.000000000000000e0 0.000000000000000e0 0.000000000000000e0 0.000000000000000e0
      0.000000000000000e0 0.000000000000000e0 0.000000000000000e0 0.000000000000000e0
      0.000000000000000e0 0.000000000000000e0 0.000000000000000e0 0.000000000000000e0
      0.000000000000000e0 0.000000000000000e0 0.000000000000000e0 0.000000000000000e0
      0.000000000000000e0 0.000000000000000e0 0.000000000000000e0
      </PP_BETA.9>
    <PP_BETA.10 index="10" label="4D" angular_momentum="2" cutoff_radius_index="911" cutoff_radius="1.300000000000e0" ultrasoft_cutoff_radius="1.700000000000e0">
      -4.361991070324617e-12 -4.528671460040195e-12 -4.701721040299428e-12 -4.881383190591341e-12
      -5.067910590421256e-12 -5.261565574682868e-12 -5.462620502609974e-12 -5.671358140826523e-12
      -5.888072061033713e-12 -6.113067052893663e-12 -6.346659552690006e-12 -6.589178088368566e-12
      -6.840963741583961e-12 -7.102370627401783e-12 -7.373766392331382e-12 -7.655532731389215e-12
      -7.948065924920394e-12 -8.251777395933246e-12 -8.567094288730635e-12 -8.894460069652105e-12
      -9.234335150771365e-12 -9.587197537426682e-12 -9.953543500494668e-12 -1.033388827435286e-11
      -1.072876678151308e-11 -1.113873438494421e-11 -1.156436766914293e-11 -1.200626525105066e-11
      -1.246504862195717e-11 -1.294136302157525e-11 -1.343587834551513e-11 -1.394929008743567e-11
      -1.448232031719692e-11 -1.503571869638963e-11 -1.561026353267069e-11 -1.620676287438601e-11
      -1.682605564702200e-11 -1.746901283308258e-11 -1.813653869705167e-11 -1.882957205716440e-11
      -1.954908760577453e-11 -2.029609728017630e-11 -2.107165168580791e-11 -2.187684157383835e-11
      -2.271279937521617e-11 -2.358070079333668e-11 -2.448176645756858e-11 -2.541726363996522e-11
      -2.638850803757431e-11 -2.739686562285421e-11 -2.844375456479663e-11 -2.953064722346136e-11
      -3.065907222072452e-11 -3.183061659015467e-11 -3.304692800904086e-11 -3.430971711570925e-11
      -3.562075991539049e-11 -3.698190027801935e-11 -3.839505253148043e-11 -3.986220415394711e-11
      -4.138541856909980e-11 -4.296683804815535e-11 -4.460868672278840e-11 -4.631327371318311e-11
      -4.808299637561378e-11 -4.992034367412090e-11 -5.182789968102735e-11 -5.380834721121551e-11
      -5.586447159527685e-11 -5.799916459684232e-11 -6.021542847960014e-11 -6.251638022972394e-11
      -6.490525593964738e-11 -6.738541535935170e-11 -6.996034662156746e-11 -7.263367114753521e-11
      -7.540914874022464e-11 -7.829068287217698e-11 -8.128232617540490e-11 -8.438828614107440e-11
      -8.761293103698042e-11 -9.096079605114296e-11 -9.443658967016065e-11 -9.804520030129577e-11
      -1.017917031476018e-10 -1.056813673457601e-10 -1.097196633766730e-10 -1.139122707592261e-10
      -1.182650860380466e-10 -1.227842310764894e-10 -1.274760616665128e-10 -1.323471764675587e-10
      -1.374044262870008e-10 -1.426549237152204e-10 -1.481060531288563e-10 -1.537654810762975e-10
      -1.596411670600296e-10 -1.657413747309920e-10 -1.720746835106965e-10 -1.786500006574506e-10
      -1.854765737936524e-10 -1.925640039117785e-10 -1.999222588773625e-10 -2.075616874479381e-10
      -2.154930338276874e-10 -2.237274527782362e-10 -2.322765253068770e-10 -2.411522749542607e-10
      -2.503671847044753e-10 -2.599342145412965e-10 -2.698668196752906e-10 -2.801789694674166e-10
      -2.908851670757352e-10 -3.020004698528535e-10 -3.135405105228068e-10 -3.255215191671362e-10
      -3.379603460511096e-10 -3.508744853221750e-10 -3.642820996139748e-10 -3.782020455905343e-10
      -3.926539004665352e-10 -4.076579895409939e-10 -4.232354147830402e-10 -4.394080845100322e-10
      -4.561987441997204e-10 -4.736310084798003e-10 -4.917293943398649e-10 -5.105193556124396e-10
      -5.300273187716039e-10 -5.502807200995634e-10 -5.713080442734103e-10 -5.931388644263769e-10
      -6.158038837398929e-10 -6.393349786249784e-10 -6.637652435536636e-10 -6.891290376035089e-10
      -7.154620327806898e-10 -7.428012641896027e-10 -7.711851821195349e-10 -8.006537061216939e-10
      -8.312482811525978e-10 -8.630119358628361e-10 -8.959893431131499e-10 -9.302268828029526e-10
      -9.657727070996561e-10 -1.002676808160520e-9 -1.040991088442307e-9 -1.080769433697601e-9
      -1.122067788760445e-9 -1.164944236227920e-9 -1.209459078148279e-9 -1.255674920830554e-9
      -1.303656762894912e-9 -1.353472086687559e-9 -1.405190953188844e-9 -1.458886100547893e-9
      -1.514633046382549e-9 -1.572510193988321e-9 -1.632598942605784e-9 -1.694983801901598e-9
      -1.759752510823920e-9 -1.826996160999656e-9 -1.896809324846875e-9 -1.969290188582678e-9
      -2.044540690313575e-9 -2.122666663402477e-9 -2.203777985314172e-9 -2.287988732148302e-9
      -2.375417339077460e-9 -2.466186766915939e-9 -2.560424675053261e-9 -2.658263600996040e-9
      -2.759841146770293e-9 -2.865300172446650e-9 -2.974788997060535e-9 -3.088461607209782e-9
      -3.206477873623354e-9 -3.329003776005404e-9 -3.456211636471091e-9 -3.588280361902558e-9
      -3.725395695565555e-9 -3.867750478341053e-9 -4.015544919938884e-9 -4.168986880474957e-9
      -4.328292162808217e-9 -4.493684816048091e-9 -4.665397450659899e-9 -4.843671565610679e-9
      -5.028757888016088e-9 -5.220916725765829e-9 -5.420418333623424e-9 -5.627543293315601e-9
      -5.842582908145328e-9 -6.065839612683978e-9 -6.297627398118505e-9 -6.538272253851828e-9
      -6.788112625977911e-9 -7.047499893275654e-9 -7.316798861391599e-9 -7.596388275906353e-9
      -7.886661355005931e-9 -8.188026342507882e-9 -8.500907082019172e-9 -8.825743613033877e-9
      -9.162992789809042e-9 -9.513128923888372e-9 -9.876644451178752e-9 -1.025405062451616e-8
      -1.064587823269633e-8 -1.105267834698072e-8 -1.147502309612771e-8 -1.191350647103946e-8
      -1.236874516015535e-8 -1.284137941676764e-8 -1.333207395947898e-8 -1.384151890706713e-8
      -1.437043074907387e-8 -1.491955335348077e-8 -1.548965901289026e-8 -1.608154953068382e-8
      -1.669605734868295e-8 -1.733404671790145e-8 -1.799641491403302e-8 -1.868409349938544e-8
      -1.939804963303534e-8 -2.013928743104595e-8 -2.090884937866174e-8 -2.170781779646460e-8
      -2.253731636255515e-8 -2.339851169289903e-8 -2.429261498206013e-8 -2.522088370663047e-8
      -2.618462339374957e-8 -2.718518945720264e-8 -2.822398910367955e-8 -2.930248331187368e-8
      -3.042218888720730e-8 -3.158468059506974e-8 -3.279159337557118e-8 -3.404462464292533e-8
      -3.534553667269471e-8 -3.669615908025814e-8 -3.809839139398207e-8 -3.955420572671878e-8
      -4.106564954938608e-8 -4.263484857052941e-8 -4.426400972591706e-8 -4.595542428237246e-8
      -4.771147106020798e-8 -4.953461977879393e-8 -5.142743452996569e-8 -5.339257738415565e-8
      -5.543281213432062e-8 -5.755100818292982e-8 -5.975014457748127e-8 -6.203331420021984e-8
      -6.440372811795193e-8 -6.686472009807125e-8 -6.941975129714878e-8 -7.207241512868152e-8
      -7.482644231684189e-8 -7.768570614334060e-8 -8.065422789477767e-8 -8.373618251814303e-8
      -8.693590449242476e-8 -9.025789392457352e-8 -9.370682287840740e-8 -9.728754194534726e-8
      -1.010050870662313e-7 -1.048646866137983e-7 -1.088717687457995e-7 -1.130319690390843e-7
      -1.173511384153916e-7 -1.218353513699939e-7 -1.264909145147687e-7 -1.313243754477084e-7
      -1.363425319613460e-7 -1.415524416030399e-7 -1.469614316005718e-7 -1.525771091670092e-7
      -1.584073721993248e-7 -1.644604203858257e-7 -1.707447667380001e-7 -1.772692495630127e-7
      -1.840430448936765e-7 -1.910756793933825e-7 -1.983770437541422e-7 -2.059574066065731e-7
      -2.138274289613991e-7 -2.219981792027712e-7 -2.304811486544913e-7 -2.392882677410286e-7
      -2.484319227660674e-7 -2.579249733321614e-7 -2.677807704260102e-7 -2.780131751947800e-7
      -2.886365784398765e-7 -2.996659208555832e-7 -3.111167140410260e-7 -3.230050623150116e-7
      -3.353476853644169e-7 -3.481619417579818e-7 -3.614658533585624e-7 -3.752781306681905e-7
      -3.896181991415595e-7 -4.045062265049587e-7 -4.199631511190641e-7 -4.360107114254609e-7
      -4.526714765183307e-7 -4.699688778842670e-7 -4.879272423548639e-7 -5.065718263184255e-7
      -5.259288512388791e-7 -5.460255405318640e-7 -5.668901578498414e-7 -5.885520468300487e-7
      -6.110416723612174e-7 -6.343906634270481e-7 -6.586318575867258e-7 -6.837993471549940e-7
      -7.099285271467176e-7 -7.370561450533993e-7 -7.652203525215740e-7 -7.944607590058057e-7
      -8.248184874716880e-7 -8.563362322272130e-7 -8.890583189637782e-7 -9.230307670912946e-7
      -9.583013544550331e-7 -9.949196845251851e-7 -1.032937256153661e-6 -1.072407535996134e-6
      -1.113386033701233e-6 -1.155930379972573e-6 -1.200100407613348e-6 -1.245958235667526e-6
      -1.293568356775821e-6 -1.342997727869404e-6 -1.394315864328761e-6 -1.447594937740140e-6
      -1.502909877387020e-6 -1.560338475619269e-6 -1.619961497248174e-6 -1.681862793121122e-6
      -1.735483031388009e-6 -1.811384896693250e-6 -1.880634195506332e-6 -1.952546517470237e-6
      -2.027186778525549e-6 -2.104699752924684e-6 -2.185149872067471e-6 -2.268698027272722e-6
      -2.355424022495123e-6 -2.445469202368526e-6 -2.538961595327109e-6 -2.636016343640921e-6
      -2.736792258752577e-6 -2.841407622871132e-6 -2.950024984437720e-6 -3.062802726961560e-6
      -3.179875407071753e-6 -3.301431384022756e-6 -3.427637257815568e-6 -3.558655393543671e-6
      -3.694688845251462e-6 -3.835920392002508e-6 -3.982536296107109e-6 -4.134770960272022e-6
      -4.292809441398134e-6 -4.456909083834764e-6 -4.627260687691998e-6 -4.804126952208833e-6
      -4.987755224899859e-6 -5.178395487099859e-6 -5.376330776420987e-6 -5.581811120960310e-6
      -5.795167453112413e-6 -6.016655939324922e-6 -6.246623568887228e-6 -6.485370681385892e-6
      -6.733247451253997e-6 -6.990597863109570e-6 -7.257774234298555e-6 -7.535164086796541e-6
      -7.823164349400804e-6 -8.122148485526505e-6 -8.432583520649095e-6 -8.754855285208370e-6
      -9.089464246029731e-6 -9.436843077484916e-6 -9.797517557032489e-6 -1.017194770193987e-5
      -1.056070185006900e-5 -1.096429388193335e-5 -1.138333786400349e-5 -1.181837988946738e-5
      -1.227003597926056e-5 -1.273895814470367e-5 -1.322582312698947e-5 -1.373125982976549e-5
      -1.425602219504273e-5 -1.480084997737649e-5 -1.536647346655465e-5 -1.595370797391769e-5
      -1.656340858685433e-5 -1.719639038629450e-5 -1.785357214233653e-5 -1.853584900340824e-5
      -1.924421077788501e-5 -1.997962569042858e-5 -2.074317055078537e-5 -2.153585732194360e-5
      -2.235883397152920e-5 -2.321329840264387e-5 -2.410036492345058e-5 -2.502136490347467e-5
      -2.597753115440383e-5 -2.697025343200287e-5 -2.800089744439468e-5 -2.907091595171196e-5
      -3.018185893728374e-5 -3.133520109152672e-5 -3.253264589453847e-5 -3.377583621060566e-5
      -3.506651887172073e-5 -3.640652561894608e-5 -3.779776434912563e-5 -3.924211319513860e-5
      -4.074169581965768e-5 -4.229852798048816e-5 -4.391489102769658e-5 -4.559300786910610e-5
      -4.733523255347547e-5 -4.914402233150067e-5 -5.102194626464872e-5 -5.297159969842777e-5
      -5.499576551352915e-5 -5.709726345289359e-5 -5.927909023560298e-5 -6.154425342624736e-5
      -6.389594038559937e-5 -6.633754156071649e-5 -6.887239347905389e-5 -7.150409081823028e-5
      -7.423636780122398e-5 -7.707302591775729e-5 -8.001810888769905e-5 -8.307566631966473e-5
      -8.625008873709628e-5 -8.954575489135337e-5 -9.296737858386967e-5 -9.651969007036575e-5
      -1.002077757545128e-4 -1.040367641009752e-4 -1.080120496613043e-4 -1.121391932834422e-4
      -1.164240461850045e-4 -1.208725777290201e-4 -1.254910923981101e-4 -1.302860821103357e-4
      -1.352642406110033e-4 -1.404326341521670e-4 -1.457984516385538e-4 -1.513693213251853e-4
      -1.571530131638692e-4 -1.631576356338885e-4 -1.693916962140771e-4 -1.758639872688441e-4
      -1.825834337235203e-4 -1.895597033857331e-4 -1.968024053341667e-4 -2.043219064007840e-4
      -2.121285937470483e-4 -2.202335923588375e-4 -2.286481991692412e-4 -2.373842822072678e-4
      -2.464541556959157e-4 -2.558704739498215e-4 -2.656465081559535e-4 -2.757960331482945e-4
      -2.863333349603380e-4 -2.972731145952313e-4 -3.086308976219712e-4 -3.204224944843158e-4
      -3.326645696502750e-4 -3.453743130559185e-4 -3.585695609995882e-4 -3.722688831900196e-4
      -3.864915230131944e-4 -4.012574589027933e-4 -4.165873342411516e-4 -4.325042286243449e-4
      -4.490152750111654e-4 -4.662912252588574e-4 -4.829233709022608e-4 -5.128571860188686e-4
      -5.000222112020520e-4 -5.532327200228364e-4 -5.696151068586972e-4 -5.890155768888401e-4
      -5.963521819304933e-4 -6.041512732553809e-4 -6.996779176271289e-4 -6.446494105550142e-4
      -7.127054355352365e-4 -7.222029288131548e-4 -7.719610400126822e-4 -7.904571519794262e-4
      -8.127247372467991e-4 -8.507585121122172e-4 -8.731674360544028e-4 -9.279028910836820e-4
      -9.327104419002662e-4 -1.005400110752260e-3 -1.026449279432935e-3 -1.054553985500397e-3
      -1.106230099670361e-3 -1.139876133005032e-3 -1.189135420734899e-3 -1.244424535771041e-3
      -1.284770325953408e-3 -1.324142433062256e-3 -1.384511705720430e-3 -1.431940964101826e-3
      -1.512832882645358e-3 -1.522112184511788e-3 -1.609192318924060e-3 -1.672007778085049e-3
      -1.733051790751967e-3 -1.793379272024930e-3 -1.867362095767010e-3 -1.934056235245328e-3
      -2.023468657452588e-3 -2.079892842703041e-3 -2.163576028706092e-3 -2.289491879289543e-3
      -2.255954901312971e-3 -2.493221735288693e-3 -2.480397407665752e-3 -2.647462863782843e-3
      -2.680440920312742e-3 -2.839907538457998e-3 -2.928897574381676e-3 -3.018175720622979e-3
      -3.181349924317182e-3 -3.253663953482277e-3 -3.417982430183552e-3 -3.486572295976580e-3
      -3.701450972801782e-3 -3.790348180814896e-3 -3.959151828707992e-3 -4.085685527495809e-3
      -4.261141309471459e-3 -4.416559433881063e-3 -4.600990782721643e-3 -4.746672895534033e-3
      -4.942759872174979e-3 -5.123296197734963e-3 -5.364116329688740e-3 -5.498469597108588e-3
      -5.774069993853076e-3 -5.907084093523127e-3 -6.204856112158160e-3 -6.491644803014695e-3
      -6.603788158667127e-3 -6.940853078346874e-3 -7.185641320017838e-3 -7.485939906686418e-3
      -7.719461863913855e-3 -8.072707043019975e-3 -8.339793247096710e-3 -8.658789364979851e-3
      -9.020483459313617e-3 -9.337935832162552e-3 -9.684322691800840e-3 -1.009870503782131e-2
      -1.041622866831233e-2 -1.089872562589884e-2 -1.125057984629720e-2 -1.168624856192842e-2
      -1.215259785785358e-2 -1.260853131246351e-2 -1.308553906905159e-2 -1.358165501062229e-2
      -1.410778102595701e-2 -1.464576097798441e-2 -1.520291249996646e-2 -1.577680776949200e-2
      -1.637763232924938e-2 -1.701983451639676e-2 -1.763886831552328e-2 -1.833494025479902e-2
      -1.902802820246034e-2 -1.974827439140708e-2 -2.050662840842290e-2 -2.128124104978542e-2
      -2.210354816750681e-2 -2.293073648384077e-2 -2.382001530534938e-2 -2.470867956002645e-2
      -2.567067577375912e-2 -2.663505797962529e-2 -2.765323932212269e-2 -2.870410653920885e-2
      -2.980042280782663e-2 -3.092948615770388e-2 -3.211838360792424e-2 -3.333298351642255e-2
      -3.459565393132430e-2 -3.592611083238106e-2 -3.728340290909549e-2 -3.870696410535160e-2
      -4.017823913109949e-2 -4.170882919228772e-2 -4.329045025697878e-2 -4.494051432376095e-2
      -4.664893927093297e-2 -4.842621977209416e-2 -5.026402096827659e-2 -5.217272559657765e-2
      -5.416011475699034e-2 -5.621940498438610e-2 -5.835193524240628e-2 -6.057281853373947e-2
      -6.287285764365397e-2 -6.525795077348867e-2 -6.774352498470498e-2 -7.030970245668194e-2
      -7.297992228834143e-2 -7.575576271033396e-2 -7.862777773880147e-2 -8.160893048198387e-2
      -8.471095099205572e-2 -8.792113126517338e-2 -9.125724136630570e-2 -9.471678667655508e-2
      -9.830968846135701e-2 -1.020359161608864e-1 -1.059034460721862e-1 -1.099150037194280e-1
      -1.140799816686050e-1 -1.184010439034282e-1 -1.228861601111346e-1 -1.275351435669354e-1
      -1.323650409377293e-1 -1.373722508746142e-1 -1.425711431706120e-1 -1.479618322161177e-1
      -1.535578434173900e-1 -1.593605013105674e-1 -1.653853850815137e-1 -1.716332479012804e-1
      -1.781147543398934e-1 -1.848404066673670e-1 -1.918188258354023e-1 -1.990565343962374e-1
      -2.065644440224681e-1 -2.143567085440012e-1 -2.224350077193871e-1 -2.308193743044402e-1
      -2.395135482931043e-1 -2.485346131395938e-1 -2.578887701977601e-1 -2.675943426620968e-1
      -2.776598668268291e-1 -2.880987098030301e-1 -2.989278538080842e-1 -3.101578525639068e-1
      -3.218049046037796e-1 -3.338837931958112e-1 -3.464100444746576e-1 -3.594017053738361e-1
      -3.728720974626341e-1 -3.868417186153796e-1 -4.013263448877002e-1 -4.163474168188479e-1
      -4.319197801281667e-1 -4.480682779068372e-1 -4.648088973386781e-1 -4.821666779803526e-1
      -5.001610545380655e-1 -5.188161380341954e-1 -5.381541851612730e-1 -5.582018714767418e-1
      -5.789805933888821e-1 -6.005197692921969e-1 -6.228443459530770e-1 -6.459826726887239e-1
      -6.699630652976314e-1 -6.948142502601606e-1 -7.205693236486277e-1 -7.472559380907620e-1
      -7.749104449842399e-1 -8.035632852441559e-1 -8.332512004319632e-1 -8.640085870123073e-1
      -8.958730575779210e-1 -9.288819492771498e-1 -9.630751806259550e-1 -9.984924772648638e-1
      -1.035175763467360e0 -1.073168076022765e0 -1.112513290406643e0 -1.153257132453359e0
      -1.195446643555456e0 -1.239129660749935e0 -1.284356381300153e0 -1.331177768259839e0
      -1.379646170661936e0 -1.429816286563820e0 -1.481743045926944e0 -1.535484441062621e0
      -1.591098477193698e0 -1.648646346619584e0 -1.708189299394247e0 -1.769791447780946e0
      -1.833518182986600e0 -1.899436359886487e0 -1.967614566260210e0 -2.038123693633654e0
      -2.111035519696213e0 -2.186424143886345e0 -2.264365457279201e0 -2.344936476825081e0
      -2.428216846834101e0 -2.514287291042940e0 -2.603230520973938e0 -2.695131176402223e0
      -2.790075365517383e0 -2.888150938673871e0 -2.989447489613935e0 -3.094056541983520e0
      -3.202070525769674e0 -3.313584224340520e0 -3.428693598463354e0 -3.547496050303177e0
      -3.670090364199403e0 -3.796576961381479e0 -3.927057185034645e0 -4.061633677697884e0
      -4.200410205601273e0 -4.343491394282498e0 -4.490982732081726e0 -4.642990399428530e0
      -4.799621148132715e0 -4.960981942334325e0 -5.127180413620174e0 -5.298323526616421e0
      -5.474518623670644e0 -5.655872354841353e0 -5.842490808769853e0 -6.034478994317702e0
      -6.231940894960509e0 -6.434979018898865e0 -6.643693688736583e0 -6.858183587331858e0
      -7.078544326705952e0 -7.304869042473030e0 -7.537247070644874e0 -7.775764356107103e0
      -8.020502352793997e0 -8.271537676608887e0 -8.528941919456734e0 -8.792780541272499e0
      -9.063112704005299e0 -9.339990483956342e0 -9.623458227886140e0 -9.913551888120118e0
      -1.021029833179414e1 -1.051371448446999e1 -1.082380668999089e1 -1.114056983194383e1
      -1.146398639252652e1 -1.179402566238695e1 -1.213064287771903e1 -1.247377805067983e1
      -1.282335525639121e1 -1.317928128818474e1 -1.354144497695344e1 -1.390971578117683e1
      -1.428394286848332e1 -1.466395389190062e1 -1.504955394149430e1 -1.544052417878567e1
      -1.583662084420742e1 -1.623757392161143e1 -1.664308596654156e1 -1.705283085789971e1
      -1.746645264055981e1 -1.788356423466694e1 -1.830374628563249e1 -1.872654599171713e1
      -1.915147594041396e1 -1.957801299472168e1 -2.000559727163007e1 -2.043363108045551e1
      -2.086147806723814e1 -2.128846228502935e1 -2.171386751242304e1 -2.213693654055496e1
      -2.255687070677323e1 -2.297282945579660e1 -2.338393013918739e1 -2.378924796672584e1
      -2.418781607324564e1 -2.457862594486432e1 -2.496062788163249e1 -2.533273190608603e1
      -2.569380876433113e1 -2.604269133081218e1 -2.637817627249700e1 -2.669902605083073e1
      -2.700397129384581e1 -2.729171348306426e1 -2.756092811876815e1 -2.781026821612554e1
      -2.803836827295063e1 -2.824384866725513e1 -2.842532051518853e1 -2.858139101756015e1
      -2.871066924784006e1 -2.881177246971015e1 -2.888333291999683e1 -2.892400508485304e1
      -2.893247346482752e1 -2.890746079683552e1 -2.884773673643210e1 -2.875212696654251e1
      -2.861952269598985e1 -2.844889051749118e1 -2.823928256767394e1 -2.798984693703810e1
      -2.769983826134089e1 -2.736862840272403e1 -2.699571716097143e1 -2.658074287663047e1
      -2.612349285863863e1 -2.562391344815859e1 -2.508211966962179e1 -2.449840423328905e1
      -2.387324580371075e1 -2.320731632495145e1 -2.250148722073440e1 -2.175683433554849e1
      -2.097464135889707e1 -2.015640159721098e1 -1.930381785229358e1 -1.841880023941867e1
      -1.750346176820690e1 -1.656011145894257e1 -1.559124489648986e1 -1.459953203594469e1
      -1.358780217289927e1 -1.255902594169201e1 -1.151629441094386e1 -1.046279516915188e1
      -9.401785513750148e0 -8.336562932115982e0 -7.270432963033123e0 -6.206674865943075e0
      -5.148505398679131e0 -4.099041232706019e0 -3.061260639378482e0 -2.037965161526106e0
      -1.031742141450643e0 -4.492914766135936e-2 9.204185885368528e-1 1.862556356816704e0
      2.780072369118351e0 3.671902725525101e0 4.537337222555948e0 5.376014058704637e0
      6.187901513663171e0 6.973264350238605e0 7.732612872946337e0 8.466632260384905e0
      9.176089992277756e0 9.861719076592490e0 1.052407490256143e1 1.116336374006923e1
      1.177924095377442e1 1.237057749223073e1 1.293519336584289e1 1.346955739286776e1
      1.396845304352521e1 1.442461076780205e1 1.482830809015713e1 1.516693953294780e1
      1.542455946634100e1 1.558140218430226e1 1.561338463322710e1 1.549153751630080e1
      1.518157084133781e1 1.464392253002864e1 1.383356052641492e1 1.269978086887856e1
      1.118616401078731e1 9.229808027520821e0 6.768575949366479e0 3.671662116603404e0
      4.165006093316642e-1 -3.948144265331197e-2 5.419302150297478e-3 6.728359672173452e-4
      8.604412739760544e-4 5.702385263528450e-4 3.381270996730226e-4 1.107433010301083e-4
      -1.072232367650720e-4 -3.167212881890979e-4 -5.179220532564470e-4 -7.113210446500441e-4
      -8.972170952446843e-4 -1.075954626156407e-3 -1.247856989521567e-3 -1.413237082945788e-3
      -1.572395561670105e-3 -1.725627191202035e-3 -1.873213177340016e-3 -2.015429750180533e-3
      -2.152541153496869e-3 -2.284802539253313e-3 -2.412461475728106e-3 -2.535752009537028e-3
      -2.654896979420885e-3 -2.770102305523774e-3 -2.881548062463935e-3 -2.989384034528507e-3
      -3.093714307746843e-3 -3.194589099252859e-3 0.000000000000000e0 0.000000000000000e0
      0.000000000000000e0 0.000000000000000e0 0.000000000000000e0 0.000000000000000e0
      0.000000000000000e0 0.000000000000000e0 0.000000000000000e0 0.000000000000000e0
      0.000000000000000e0 0.000000000000000e0 0.000000000000000e0 0.000000000000000e0
      0.000000000000000e0 0.000000000000000e0 0.000000000000000e0 0.000000000000000e0
      0.000000000000000e0 0.000000000000000e0 0.000000000000000e0 0.000000000000000e0
      0.000000000000000e0 0.000000000000000e0 0.000000000000000e0 0.000000000000000e0
      0.000000000000000e0 0.000000000000000e0 0.000000000000000e0 0.000000000000000e0
      0.000000000000000e0 0.000000000000000e0 0.000000000000000e0 0.000000000000000e0
      0.000000000000000e0 0.000000000000000e0 0.000000000000000e0 0.000000000000000e0
      0.000000000000000e0 0.000000000000000e0 0.000000000000000e0 0.000000000000000e0
      0.000000000000000e0 0.000000000000000e0 0.000000000000000e0 0.000000000000000e0
      0.000000000000000e0 0.000000000000000e0 0.000000000000000e0 0.000000000000000e0
      0.000000000000000e0 0.000000000000000e0 0.000000000000000e0 0.000000000000000e0
      0.000000000000000e0 0.000000000000000e0 0.000000000000000e0 0.000000000000000e0
      0.000000000000000e0 0.000000000000000e0 0.000000000000000e0 0.000000000000000e0
      0.000000000000000e0 0.000000000000000e0 0.000000000000000e0 0.000000000000000e0
      0.000000000000000e0 0.000000000000000e0 0.000000000000000e0 0.000000000000000e0
      0.000000000000000e0 0.000000000000000e0 0.000000000000000e0 0.000000000000000e0
      0.000000000000000e0 0.000000000000000e0 0.000000000000000e0 0.000000000000000e0
      0.000000000000000e0 0.000000000000000e0 0.000000000000000e0 0.000000000000000e0
      0.000000000000000e0 0.000000000000000e0 0.000000000000000e0 0.000000000000000e0
      0.000000000000000e0 0.000000000000000e0 0.000000000000000e0 0.000000000000000e0
      0.000000000000000e0 0.000000000000000e0 0.000000000000000e0 0.000000000000000e0
      0.000000000000000e0 0.000000000000000e0 0.000000000000000e0 0.000000000000000e0
      0.000000000000000e0 0.000000000000000e0 0.000000000000000e0 0.000000000000000e0
      0.000000000000000e0 0.000000000000000e0 0.000000000000000e0 0.000000000000000e0
      0.000000000000000e0 0.000000000000000e0 0.000000000000000e0 0.000000000000000e0
      0.000000000000000e0 0.000000000000000e0 0.000000000000000e0 0.000000000000000e0
      0.000000000000000e0 0.000000000000000e0 0.000000000000000e0 0.000000000000000e0
      0.000000000000000e0 0.000000000000000e0 0.000000000000000e0 0.000000000000000e0
      0.000000000000000e0 0.000000000000000e0 0.000000000000000e0 0.000000000000000e0
      0.000000000000000e0 0.000000000000000e0 0.000000000000000e0 0.000000000000000e0
      0.000000000000000e0 0.000000000000000e0 0.000000000000000e0 0.000000000000000e0
      0.000000000000000e0 0.000000000000000e0 0.000000000000000e0 0.000000000000000e0
      0.000000000000000e0 0.000000000000000e0 0.000000000000000e0 0.000000000000000e0
      0.000000000000000e0 0.000000000000000e0 0.000000000000000e0 0.000000000000000e0
      0.000000000000000e0 0.000000000000000e0 0.000000000000000e0 0.000000000000000e0
      0.000000000000000e0 0.000000000000000e0 0.000000000000000e0 0.000000000000000e0
      0.000000000000000e0 0.000000000000000e0 0.000000000000000e0 0.000000000000000e0
      0.000000000000000e0 0.000000000000000e0 0.000000000000000e0 0.000000000000000e0
      0.000000000000000e0 0.000000000000000e0 0.000000000000000e0 0.000000000000000e0
      0.000000000000000e0 0.000000000000000e0 0.000000000000000e0 0.000000000000000e0
      0.000000000000000e0 0.000000000000000e0 0.000000000000000e0 0.000000000000000e0
      0.000000000000000e0 0.000000000000000e0 0.000000000000000e0 0.000000000000000e0
      0.000000000000000e0 0.000000000000000e0 0.000000000000000e0 0.000000000000000e0
      0.000000000000000e0 0.000000000000000e0 0.000000000000000e0 0.000000000000000e0
      0.000000000000000e0 0.000000000000000e0 0.000000000000000e0 0.000000000000000e0
      0.000000000000000e0 0.000000000000000e0 0.000000000000000e0 0.000000000000000e0
      0.000000000000000e0 0.000000000000000e0 0.000000000000000e0 0.000000000000000e0
      0.000000000000000e0 0.000000000000000e0 0.000000000000000e0 0.000000000000000e0
      0.000000000000000e0 0.000000000000000e0 0.000000000000000e0 0.000000000000000e0
      0.000000000000000e0 0.000000000000000e0 0.000000000000000e0 0.000000000000000e0
      0.000000000000000e0 0.000000000000000e0 0.000000000000000e0 0.000000000000000e0
      0.000000000000000e0 0.000000000000000e0 0.000000000000000e0 0.000000000000000e0
      0.000000000000000e0 0.000000000000000e0 0.000000000000000e0 0.000000000000000e0
      0.000000000000000e0 0.000000000000000e0 0.000000000000000e0 0.000000000000000e0
      0.000000000000000e0 0.000000000000000e0 0.000000000000000e0 0.000000000000000e0
      0.000000000000000e0 0.000000000000000e0 0.000000000000000e0 0.000000000000000e0
      0.000000000000000e0 0.000000000000000e0 0.000000000000000e0 0.000000000000000e0
      0.000000000000000e0 0.000000000000000e0 0.000000000000000e0 0.000000000000000e0
      0.000000000000000e0 0.000000000000000e0 0.000000000000000e0 0.000000000000000e0
      0.000000000000000e0 0.000000000000000e0 0.000000000000000e0 0.000000000000000e0
      0.000000000000000e0 0.000000000000000e0 0.000000000000000e0 0.000000000000000e0
      0.000000000000000e0 0.000000000000000e0 0.000000000000000e0 0.000000000000000e0
      0.000000000000000e0 0.000000000000000e0 0.000000000000000e0 0.000000000000000e0
      0.000000000000000e0 0.000000000000000e0 0.000000000000000e0 0.000000000000000e0
      0.000000000000000e0 0.000000000000000e0 0.000000000000000e0 0.000000000000000e0
      0.000000000000000e0 0.000000000000000e0 0.000000000000000e0 0.000000000000000e0
      0.000000000000000e0 0.000000000000000e0 0.000000000000000e0 0.000000000000000e0
      0.000000000000000e0 0.000000000000000e0 0.000000000000000e0 0.000000000000000e0
      0.000000000000000e0 0.000000000000000e0 0.000000000000000e0 0.000000000000000e0
      0.000000000000000e0 0.000000000000000e0 0.000000000000000e0 0.000000000000000e0
      0.000000000000000e0 0.000000000000000e0 0.000000000000000e0 0.000000000000000e0
      0.000000000000000e0 0.000000000000000e0 0.000000000000000e0
      </PP_BETA.10>
    <PP_DIJ>
      2.021347954659201e0 5.493306453815336e-1 0.000000000000000e0 0.000000000000000e0
      0.000000000000000e0 0.000000000000000e0 0.000000000000000e0 0.000000000000000e0
      0.000000000000000e0 0.000000000000000e0 5.493306453815336e-1 1.646537571149507e-1
      0.000000000000000e0 0.000000000000000e0 0.000000000000000e0 0.000000000000000e0
      0.000000000000000e0 0.000000000000000e0 0.000000000000000e0 0.000000000000000e0
      0.000000000000000e0 0.000000000000000e0 -9.704378011074999e-2 0.000000000000000e0
      -6.037027183377330e-2 0.000000000000000e0 0.000000000000000e0 0.000000000000000e0
      0.000000000000000e0 0.000000000000000e0 0.000000000000000e0 0.000000000000000e0
      0.000000000000000e0 1.279099086359636e-2 0.000000000000000e0 -2.965811511068728e-2
      0.000000000000000e0 0.000000000000000e0 0.000000000000000e0 0.000000000000000e0
      0.000000000000000e0 0.000000000000000e0 -6.037027183377330e-2 0.000000000000000e0
      -2.270193975184772e-2 0.000000000000000e0 0.000000000000000e0 0.000000000000000e0
      0.000000000000000e0 0.000000000000000e0 0.000000000000000e0 0.000000000000000e0
      0.000000000000000e0 -2.965811511068728e-2 0.000000000000000e0 -1.351353593038247e-2
      0.000000000000000e0 0.000000000000000e0 0.000000000000000e0 0.000000000000000e0
      0.000000000000000e0 0.000000000000000e0 0.000000000000000e0 0.000000000000000e0
      0.000000000000000e0 0.000000000000000e0 2.704178955517618e-1 0.000000000000000e0
      2.754244118004727e-1 0.000000000000000e0 0.000000000000000e0 0.000000000000000e0
      0.000000000000000e0 0.000000000000000e0 0.000000000000000e0 0.000000000000000e0
      0.000000000000000e0 2.611129352449626e-1 0.000000000000000e0 2.657379575181596e-1
      0.000000000000000e0 0.000000000000000e0 0.000000000000000e0 0.000000000000000e0
      0.000000000000000e0 0.000000000000000e0 2.754244118004727e-1 0.000000000000000e0
      1.331236149056127e0 0.000000000000000e0 0.000000000000000e0 0.000000000000000e0
      0.000000000000000e0 0.000000000000000e0 0.000000000000000e0 0.000000000000000e0
      0.000000000000000e0 2.657379575181596e-1 0.000000000000000e0 2.797090964142193e-1
      </PP_DIJ>
    <PP_AUGMENTATION q_with_l="true" nqf="0" nqlc="5">
      <PP_Q>
        -2.012232918241474e-1 -6.369375305176884e-2 0.000000000000000e0 0.000000000000000e0
        0.000000000000000e0 0.000000000000000e0 0.000000000000000e0 0.000000000000000e0
        0.000000000000000e0 0.000000000000000e0 -6.369375305176884e-2 -2.014549090584076e-2
        0.000000000000000e0 0.000000000000000e0 0.000000000000000e0 0.000000000000000e0
        0.000000000000000e0 0.000000000000000e0 0.000000000000000e0 0.000000000000000e0
        0.000000000000000e0 0.000000000000000e0 -1.773306306075159e-1 0.000000000000000e0
        -4.040690667095793e-2 0.000000000000000e0 0.000000000000000e0 0.000000000000000e0
        0.000000000000000e0 0.000000000000000e0 0.000000000000000e0 0.000000000000000e0
        0.000000000000000e0 -1.787994595149085e-1 0.000000000000000e0 -3.985055267688690e-2
        0.000000000000000e0 0.000000000000000e0 0.000000000000000e0 0.000000000000000e0
        0.000000000000000e0 0.000000000000000e0 -4.040690667095793e-2 0.000000000000000e0
        -9.343778570463270e-3 0.000000000000000e0 0.000000000000000e0 0.000000000000000e0
        0.000000000000000e0 0.000000000000000e0 0.000000000000000e0 0.000000000000000e0
        0.000000000000000e0 -3.985055267688690e-2 0.000000000000000e0 -8.986980500908858e-3
        0.000000000000000e0 0.000000000000000e0 0.000000000000000e0 0.000000000000000e0
        0.000000000000000e0 0.000000000000000e0 0.000000000000000e0 0.000000000000000e0
        0.000000000000000e0 0.000000000000000e0 2.780463786788818e-3 0.000000000000000e0
        7.282413677042165e-3 0.000000000000000e0 0.000000000000000e0 0.000000000000000e0
        0.000000000000000e0 0.000000000000000e0 0.000000000000000e0 0.000000000000000e0
        0.000000000000000e0 1.199932441935106e-3 0.000000000000000e0 5.761612762310038e-3
        0.000000000000000e0 0.000000000000000e0 0.000000000000000e0 0.000000000000000e0
        0.000000000000000e0 0.000000000000000e0 7.282413677042165e-3 0.000000000000000e0
        1.036686537913176e-2 0.000000000000000e0 0.000000000000000e0 0.000000000000000e0
        0.000000000000000e0 0.000000000000000e0 0.000000000000000e0 0.000000000000000e0
        0.000000000000000e0 5.761612762310038e-3 0.000000000000000e0 8.998348526755395e-3
        </PP_Q>
      <PP_QIJL.1.1.0 first_index="1" second_index="1" composite_index="1" angular_momentum="0">
        4.900598031413552e-10 5.024657259665174e-10 5.151857062152407e-10 5.282276942886437e-10
        5.415998418531914e-10 5.553105069357405e-10 5.693682591475840e-10 5.837818850407329e-10
        5.985603935997962e-10 6.137130218728872e-10 6.292492407450762e-10 6.451787608580021e-10
        6.615115386793356e-10 6.782577827258907e-10 6.954279599442865e-10 7.130328022531168e-10
        7.310833132507483e-10 7.495907750929308e-10 7.685667555445002e-10 7.880231152096135e-10
        8.079720149450013e-10 8.284259234608998e-10 8.493976251143962e-10 8.709002279000636e-10
        8.929471716428832e-10 9.155522363985614e-10 9.387295510665162e-10 9.624936022208880e-10
        9.868592431651185e-10 1.011841703215747e-9 1.037456597221215e-9 1.063719935321655e-9
        1.090648132955741e-9 1.118258021120865e-9 1.146566856893060e-9 1.175592334213208e-9
        1.205352594946343e-9 1.235866240220885e-9 1.267152342054946e-9 1.299230455276959e-9
        1.332120629748066e-9 1.365843422893927e-9 1.400419912553770e-9 1.435871710154716e-9
        1.472220974219617e-9 1.509490424216834e-9 1.547703354760638e-9 1.586883650171089e-9
        1.627055799402493e-9 1.668244911349800e-9 1.710476730542442e-9 1.753777653235497e-9
        1.798174743908194e-9 1.843695752180069e-9 1.890369130155376e-9 1.938224050206534e-9
        1.987290423207815e-9 2.037598917230572e-9 2.089180976711776e-9 2.142068842107783e-9
        2.196295570045637e-9 2.251895053984519e-9 2.308902045400234e-9 2.367352175505981e-9
        2.427281977523008e-9 2.488728909515003e-9 2.551731377800593e-9 2.616328760958496e-9
        2.682561434440389e-9 2.750470795806834e-9 2.820099290602052e-9 2.891490438883743e-9
        2.964688862424477e-9 3.039740312601711e-9 3.116691698993863e-9 3.195591118700229e-9
        3.276487886403218e-9 3.359432565191550e-9 3.444476998163788e-9 3.531674340831900e-9
        3.621079094345098e-9 3.712747139554767e-9 3.806735771941760e-9 3.903103737427822e-9
        4.001911269093671e-9 4.103220124826494e-9 4.207093625920585e-9 4.313596696655098e-9
        4.422795904873741e-9 4.534759503591751e-9 4.649557473656110e-9 4.767261567485765e-9
        4.887945353919076e-9 5.011684264196616e-9 5.138555639108056e-9 5.268638777332441e-9
        5.402014985002378e-9 5.538767626522833e-9 5.678982176676382e-9 5.822746274047673e-9
        5.970149775800092e-9 6.121284813839274e-9 6.276245852398321e-9 6.435129747080853e-9
        6.598035805398654e-9 6.765065848841840e-9 6.936324276520402e-9 7.111918130416772e-9
        7.291957162290240e-9 7.476553902275169e-9 7.665823729215592e-9 7.859884942780473e-9
        8.058858837404525e-9 8.262869778100800e-9 8.472045278192558e-9 8.686516079012762e-9
        8.906416231621332e-9 9.131883180590954e-9 9.363057849913973e-9 9.600084731084035e-9
        9.843111973407387e-9 1.009229147660058e-8 1.034777898573210e-8 1.060973418856759e-8
        1.087832081537930e-8 1.115370674128213e-8 1.143606409116043e-8 1.172556934725085e-8
        1.202240345944887e-8 1.232675195840750e-8 1.263880507149919e-8 1.295875784171322e-8
        1.328681024956306e-8 1.362316733807967e-8 1.396803934096921e-8 1.432164181401469e-8
        1.468419576980438e-8 1.505592781587065e-8 1.543707029632583e-8 1.582786143708359e-8
        1.622854549475643e-8 1.663937290932270e-8 1.706060046065816e-8 1.749249142903018e-8
        1.793531575965495e-8 1.838935023142004e-8 1.885487862987859e-8 1.933219192462247e-8
        1.982158845114580e-8 2.032337409731213e-8 2.083786249454217e-8 2.136537521384117e-8
        2.190624196678880e-8 2.246080081161714e-8 2.302939836450528e-8 2.361239001622270e-8
        2.421014015425723e-8 2.482302239056583e-8 2.545141979509078e-8 2.609572513518769e-8
        2.675634112111371e-8 2.743368065773106e-8 2.812816710258166e-8 2.884023453049518e-8
        2.957032800489565e-8 3.031890385597525e-8 3.108642996591127e-8 3.187338606130186e-8
        3.268026401300560e-8 3.350756814357103e-8 3.435581554244804e-8 3.522553638918005e-8
        3.611727428477597e-8 3.703158659147193e-8 3.796904478109322e-8 3.893023479223473e-8
        3.991575739648396e-8 4.092622857391365e-8 4.196227989808040e-8 4.302455893076963e-8
        4.411372962673171e-8 4.523047274866585e-8 4.637548629270722e-8 4.754948592468544e-8
        4.875320542742748e-8 4.998739715938172e-8 5.125283252485444e-8 5.255030245614694e-8
        5.388061790789971e-8 5.524461036394999e-8 5.664313235701846e-8 5.807705800155421e-8
        5.954728354006502e-8 6.105472790327939e-8 6.260033328448835e-8 6.418506572842442e-8
        6.580991573505024e-8 6.747589887862865e-8 6.918405644246509e-8 7.093545606971835e-8
        7.273119243068360e-8 7.457238790696983e-8 7.646019329299341e-8 7.839578851523108e-8
        8.038038336967885e-8 8.241521827797833e-8 8.450156506268486e-8 8.664072774215809e-8
        8.883404334557548e-8 9.108288274857735e-8 9.338865153006132e-8 9.575279085067026e-8
        9.817677835351278e-8 1.006621290876869e-7 1.032103964551805e-7 1.058231731817384e-7
        1.085020923123095e-7 1.112488282316873e-7 1.140650977109879e-7 1.169526609806192e-7
        1.199133228304043e-7 1.229489337375595e-7 1.260613910232183e-7 1.292526400382334e-7
        1.325246753789945e-7 1.358795421340185e-7 1.393193371620990e-7 1.428462104028030e-7
        1.464623662201441e-7 1.501700647802659e-7 1.539716234639941e-7 1.578694183151505e-7
        1.618658855255181e-7 1.659635229574010e-7 1.701648917047200e-7 1.744726176936195e-7
        1.788893933235957e-7 1.834179791501576e-7 1.880612056100812e-7 1.928219747903359e-7
        1.977032622417755e-7 2.027081188387491e-7 2.078396726857686e-7 2.131011310724435e-7
        2.184957824778945e-7 2.240269986259013e-7 2.296982365920663e-7 2.355130409643134e-7
        2.414750460580696e-7 2.475879781875151e-7 2.538556579943156e-7 2.602820028353007e-7
        2.668710292305698e-7 2.736268553735620e-7 2.805537037046546e-7 2.876559035498981e-7
        2.949378938265370e-7 3.024042258170057e-7 3.100595660131305e-7 3.179086990323193e-7
        3.259565306075518e-7 3.342080906530471e-7 3.426685364075182e-7 3.513431556569740e-7
        3.602373700390907e-7 3.693567384312051e-7 3.787069604240541e-7 3.882938798834262e-7
        3.981234886019480e-7 4.082019300432917e-7 4.185355031811319e-7 4.291306664352622e-7
[truncated: 3,160,147 more chars]
