# Supplementary material for: Patterns and driving forces of dimensionality-dependent charge density waves in 2H-type transition metal dichalcogenides
Source: Nat Commun. 2020 May 15;11:2406. doi: 10.1038/s41467-020-15715-w (PMC7229047; doi:10.1038/s41467-020-15715-w)
Supplement: Supplementary file 3 — Source Data [file 41467_2020_15715_MOESM3_ESM.zip › Code_And_Calculations/NbS2_INPUT_FILES/scf.fit.in]

 &CONTROL
                       title = MX2 ,
                 calculation = 'scf' ,
                restart_mode = 'from_scratch' ,
                      outdir = './tmp/' ,
                  pseudo_dir = './' ,
                      prefix = 'MX' ,
                      tstress= .true.,
                      tprnfor= .true.,
                      wf_collect=.true.,
 /
 &SYSTEM
                       ibrav = 4,
                   celldm(1) = 6.459084
                   celldm(3) = 6.939730837
                         nat = 3,
                        ntyp = 2,
                     ecutwfc = 70 ,
                     ecutrho = 700 ,
                    noncolin = .true. ,
                    lspinorb = .true. ,
                 occupations = 'smearing',
                    smearing = 'methfessel-paxton',
                     degauss = 0.03,
                        la2F = .true.,
 /
 &ELECTRONS
                    conv_thr = 1.0d-10 ,
 /
ATOMIC_SPECIES
   Nb   92.90638  Nb.rel-pbe-spn-rrkjus_psl.1.0.0.UPF
   S    32.065    S.rel-pbe-n-rrkjus_psl.0.1.UPF
ATOMIC_POSITIONS crystal
Nb       0.000000000   0.000000000   0.375000000
S        0.333333333   0.666666667   0.310058740
S        0.333333333   0.666666667   0.439941260

K_POINTS automatic
 24 24 1   0 0 0
