# Supplementary material for: Patterns and driving forces of dimensionality-dependent charge density waves in 2H-type transition metal dichalcogenides
Source: Nat Commun. 2020 May 15;11:2406. doi: 10.1038/s41467-020-15715-w (PMC7229047; doi:10.1038/s41467-020-15715-w)
Supplement: Supplementary file 3 — Source Data [file 41467_2020_15715_MOESM3_ESM.zip › Code_And_Calculations/NbS2_INPUT_FILES/ph.in]

&inputph
  amass(1)=92.90638, 
  amass(2)=32.065,
  tr2_ph=1.0d-13,
  prefix='MX',
  fildvscf='MXdv',
  outdir='./tmp/' ,
  fildyn='MX.dyn',
  electron_phonon='interpolated',
  trans=.true.,
  ldisp=.true.,
  nq1=8,
  nq2=8,
  nq3=1
/
