# Supplementary material for: Patterns and driving forces of dimensionality-dependent charge density waves in 2H-type transition metal dichalcogenides
Source: Nat Commun. 2020 May 15;11:2406. doi: 10.1038/s41467-020-15715-w (PMC7229047; doi:10.1038/s41467-020-15715-w)
Supplement: Supplementary file 3 — Source Data [file 41467_2020_15715_MOESM3_ESM.zip › Code_And_Calculations/NbS2_INPUT_FILES/matdyn.ind]

 &input
    asr='simple',
    amass(1)=92.90638, amass(2)=32.065
    flfrc='MX.fc',
    flfrq='MX.freq',
    la2F=.true.,
    dos=.true.,
    fldos='MX.dos', nk1=240, nk2=240, nk3=1, ndos=500
 /
