# Supplementary material for: Patterns and driving forces of dimensionality-dependent charge density waves in 2H-type transition metal dichalcogenides
Source: Nat Commun. 2020 May 15;11:2406. doi: 10.1038/s41467-020-15715-w (PMC7229047; doi:10.1038/s41467-020-15715-w)
Supplement: Supplementary file 3 — Source Data [file 41467_2020_15715_MOESM3_ESM.zip › Code_And_Calculations/NbS2_INPUT_FILES/lambda.in]

10 0.12 1
   10
      0.0000000  0.0000000  0.0000000   1.00
      0.1250000  0.0721688  0.0000000   6.00
      0.2500000  0.1443376  0.0000000   6.00
      0.3750000  0.2165064  0.0000000   6.00
      0.5000000  0.2886751  0.0000000   3.00
      0.1250000  0.2165064  0.0000000   6.00
      0.2500000  0.2886751  0.0000000  12.00
      0.3750000  0.3608439  0.0000000  12.00
      0.2500000  0.4330127  0.0000000   6.00
      0.3750000  0.5051815  0.0000000   6.00
elph.0.0000000.0.0000000.0.0000000
elph.0.1250000.0.0721688.0.0000000
elph.0.2500000.0.1443376.0.0000000
elph.0.3750000.0.2165064.0.0000000
elph.0.5000000.0.2886751.0.0000000
elph.0.1250000.0.2165064.0.0000000
elph.0.2500000.0.2886751.0.0000000
elph.0.3750000.0.3608439.0.0000000
elph.0.2500000.0.4330127.0.0000000
elph.0.3750000.0.5051815.0.0000000
0.10                     ! \mu the Coloumb coefficient in the modified
                         ! Allen-Dynes formula for T_c (via \omega_log)
