# Supplementary material for: Patterns and driving forces of dimensionality-dependent charge density waves in 2H-type transition metal dichalcogenides
Source: Nat Commun. 2020 May 15;11:2406. doi: 10.1038/s41467-020-15715-w (PMC7229047; doi:10.1038/s41467-020-15715-w)
Supplement: Supplementary file 3 — Source Data [file 41467_2020_15715_MOESM3_ESM.zip › Code_And_Calculations/NbS2_INPUT_FILES/run.sh]

#!/bin/csh
mpirun -np {number of cores} path_to_quantum_espresso_Version-6.3/bin/pw.x     -npool 4  < scf.fit.in > scf.fit.out
mpirun -np {number of cores} path_to_quantum_espresso_Versiqe-6.3/bin/pw.x     -npool 4  < scf.in > scf.out
mpirun -np {number of cores} path_to_quantum_espresso_Versiqe-6.3/bin/ph.x     -npool 4  < ph.in > ph.out
mpirun -np {number of cores} path_to_quantum_espresso_Versiqe-6.3/bin/q2r.x    -npool 4  < q2r.in > q2r.out
mpirun -np {number of cores} path_to_quantum_espresso_Versiqe-6.3/bin/matdyn.x -npool 4  < matdyn.inf > matdyn.outf
mpirun -np {number of cores} path_to_quantum_espresso_Versiqe-6.3/bin/matdyn.x -npool 4  < matdyn.ind > matdyn.outd
mpirun -np {number of cores} path_to_quantum_espresso_Versiqe-6.3/bin/lambda.x -npool 4  < lmbda.in > lambda.out
