# Supplementary material for: Patterns and driving forces of dimensionality-dependent charge density waves in 2H-type transition metal dichalcogenides
Source: Nat Commun. 2020 May 15;11:2406. doi: 10.1038/s41467-020-15715-w (PMC7229047; doi:10.1038/s41467-020-15715-w)
Supplement: Supplementary file 3 — Source Data [file 41467_2020_15715_MOESM3_ESM.zip › Code_And_Calculations/NbS2_INPUT_FILES/matdyn.inf]

 &input
    asr='simple',
    amass(1)=92.90638, amass(2)=32.065,
    flfrc='MX.fc',
    flfrq='MX.freq',
    la2F=.true.,
    dos=.false.
    q_in_cryst_coord=.true.,
 /
         150
   0.00000000   0.00000000   0.00000000 1.0
   0.01020408   0.00000000   0.00000000 1.0
   0.02040816   0.00000000   0.00000000 1.0
   0.03061225   0.00000000   0.00000000 1.0
   0.04081633   0.00000000   0.00000000 1.0
   0.05102041   0.00000000   0.00000000 1.0
   0.06122449   0.00000000   0.00000000 1.0
   0.07142857   0.00000000   0.00000000 1.0
   0.08163265   0.00000000   0.00000000 1.0
   0.09183674   0.00000000   0.00000000 1.0
   0.10204082   0.00000000   0.00000000 1.0
   0.11224490   0.00000000   0.00000000 1.0
   0.12244898   0.00000000   0.00000000 1.0
   0.13265306   0.00000000   0.00000000 1.0
   0.14285715   0.00000000   0.00000000 1.0
   0.15306123   0.00000000   0.00000000 1.0
   0.16326530   0.00000000   0.00000000 1.0
   0.17346939   0.00000000   0.00000000 1.0
   0.18367347   0.00000000   0.00000000 1.0
   0.19387755   0.00000000   0.00000000 1.0
   0.20408164   0.00000000   0.00000000 1.0
   0.21428572   0.00000000   0.00000000 1.0
   0.22448979   0.00000000   0.00000000 1.0
   0.23469388   0.00000000   0.00000000 1.0
   0.24489796   0.00000000   0.00000000 1.0
   0.25510204   0.00000000   0.00000000 1.0
   0.26530612   0.00000000   0.00000000 1.0
   0.27551019   0.00000000   0.00000000 1.0
   0.28571430   0.00000000   0.00000000 1.0
   0.29591838   0.00000000   0.00000000 1.0
   0.30612245   0.00000000   0.00000000 1.0
   0.31632653   0.00000000   0.00000000 1.0
   0.32653061   0.00000000   0.00000000 1.0
   0.33673468   0.00000000   0.00000000 1.0
   0.34693879   0.00000000   0.00000000 1.0
   0.35714287   0.00000000   0.00000000 1.0
   0.36734694   0.00000000   0.00000000 1.0
   0.37755102   0.00000000   0.00000000 1.0
   0.38775510   0.00000000   0.00000000 1.0
   0.39795917   0.00000000   0.00000000 1.0
   0.40816328   0.00000000   0.00000000 1.0
   0.41836736   0.00000000   0.00000000 1.0
   0.42857143   0.00000000   0.00000000 1.0
   0.43877551   0.00000000   0.00000000 1.0
   0.44897959   0.00000000   0.00000000 1.0
   0.45918366   0.00000000   0.00000000 1.0
   0.46938777   0.00000000   0.00000000 1.0
   0.47959185   0.00000000   0.00000000 1.0
   0.48979592   0.00000000   0.00000000 1.0
   0.50000000   0.00000000   0.00000000 1.0
   0.50000000   0.00000000   0.00000000 1.0
   0.49659864   0.00680272   0.00000000 1.0
   0.49319728   0.01360544   0.00000000 1.0
   0.48979592   0.02040816   0.00000000 1.0
   0.48639456   0.02721088   0.00000000 1.0
   0.48299320   0.03401361   0.00000000 1.0
   0.47959184   0.04081633   0.00000000 1.0
   0.47619048   0.04761905   0.00000000 1.0
   0.47278912   0.05442177   0.00000000 1.0
   0.46938775   0.06122449   0.00000000 1.0
   0.46598639   0.06802721   0.00000000 1.0
   0.46258503   0.07482993   0.00000000 1.0
   0.45918367   0.08163265   0.00000000 1.0
   0.45578231   0.08843537   0.00000000 1.0
   0.45238095   0.09523810   0.00000000 1.0
   0.44897959   0.10204082   0.00000000 1.0
   0.44557823   0.10884354   0.00000000 1.0
   0.44217687   0.11564626   0.00000000 1.0
   0.43877551   0.12244898   0.00000000 1.0
   0.43537415   0.12925170   0.00000000 1.0
   0.43197279   0.13605443   0.00000000 1.0
   0.42857143   0.14285714   0.00000000 1.0
   0.42517007   0.14965986   0.00000000 1.0
   0.42176871   0.15646259   0.00000000 1.0
   0.41836735   0.16326531   0.00000000 1.0
   0.41496599   0.17006803   0.00000000 1.0
   0.41156463   0.17687074   0.00000000 1.0
   0.40816327   0.18367346   0.00000000 1.0
   0.40476190   0.19047620   0.00000000 1.0
   0.40136054   0.19727892   0.00000000 1.0
   0.39795918   0.20408163   0.00000000 1.0
   0.39455782   0.21088435   0.00000000 1.0
   0.39115646   0.21768707   0.00000000 1.0
   0.38775511   0.22448979   0.00000000 1.0
   0.38435374   0.23129253   0.00000000 1.0
   0.38095238   0.23809524   0.00000000 1.0
   0.37755102   0.24489796   0.00000000 1.0
   0.37414966   0.25170068   0.00000000 1.0
   0.37074830   0.25850340   0.00000000 1.0
   0.36734694   0.26530612   0.00000000 1.0
   0.36394557   0.27210885   0.00000000 1.0
   0.36054421   0.27891157   0.00000000 1.0
   0.35714286   0.28571429   0.00000000 1.0
   0.35374150   0.29251701   0.00000000 1.0
   0.35034014   0.29931972   0.00000000 1.0
   0.34693878   0.30612244   0.00000000 1.0
   0.34353741   0.31292518   0.00000000 1.0
   0.34013605   0.31972790   0.00000000 1.0
   0.33673469   0.32653062   0.00000000 1.0
   0.33333333   0.33333333   0.00000000 1.0
   0.33333333   0.33333333   0.00000000 1.0
   0.32653061   0.32653061   0.00000000 1.0
   0.31972789   0.31972789   0.00000000 1.0
   0.31292517   0.31292517   0.00000000 1.0
   0.30612245   0.30612245   0.00000000 1.0
   0.29931973   0.29931973   0.00000000 1.0
   0.29251701   0.29251701   0.00000000 1.0
   0.28571428   0.28571428   0.00000000 1.0
   0.27891157   0.27891157   0.00000000 1.0
   0.27210884   0.27210884   0.00000000 1.0
   0.26530612   0.26530612   0.00000000 1.0
   0.25850340   0.25850340   0.00000000 1.0
   0.25170068   0.25170068   0.00000000 1.0
   0.24489796   0.24489796   0.00000000 1.0
   0.23809523   0.23809523   0.00000000 1.0
   0.23129252   0.23129252   0.00000000 1.0
   0.22448980   0.22448980   0.00000000 1.0
   0.21768707   0.21768707   0.00000000 1.0
   0.21088435   0.21088435   0.00000000 1.0
   0.20408163   0.20408163   0.00000000 1.0
   0.19727891   0.19727891   0.00000000 1.0
   0.19047619   0.19047619   0.00000000 1.0
   0.18367347   0.18367347   0.00000000 1.0
   0.17687074   0.17687074   0.00000000 1.0
   0.17006803   0.17006803   0.00000000 1.0
   0.16326531   0.16326531   0.00000000 1.0
   0.15646259   0.15646259   0.00000000 1.0
   0.14965987   0.14965987   0.00000000 1.0
   0.14285713   0.14285713   0.00000000 1.0
   0.13605442   0.13605442   0.00000000 1.0
   0.12925170   0.12925170   0.00000000 1.0
   0.12244898   0.12244898   0.00000000 1.0
   0.11564626   0.11564626   0.00000000 1.0
   0.10884355   0.10884355   0.00000000 1.0
   0.10204081   0.10204081   0.00000000 1.0
   0.09523809   0.09523809   0.00000000 1.0
   0.08843537   0.08843537   0.00000000 1.0
   0.08163265   0.08163265   0.00000000 1.0
   0.07482994   0.07482994   0.00000000 1.0
   0.06802722   0.06802722   0.00000000 1.0
   0.06122448   0.06122448   0.00000000 1.0
   0.05442176   0.05442176   0.00000000 1.0
   0.04761904   0.04761904   0.00000000 1.0
   0.04081633   0.04081633   0.00000000 1.0
   0.03401361   0.03401361   0.00000000 1.0
   0.02721089   0.02721089   0.00000000 1.0
   0.02040815   0.02040815   0.00000000 1.0
   0.01360544   0.01360544   0.00000000 1.0
   0.00680272   0.00680272   0.00000000 1.0
   0.00000000   0.00000000   0.00000000 1.0
