# Supplementary material for: Patterns and driving forces of dimensionality-dependent charge density waves in 2H-type transition metal dichalcogenides
Source: Nat Commun. 2020 May 15;11:2406. doi: 10.1038/s41467-020-15715-w (PMC7229047; doi:10.1038/s41467-020-15715-w)
Supplement: Supplementary file 3 — Source Data [file 41467_2020_15715_MOESM3_ESM.zip › Code_And_Calculations/NbS2_INPUT_FILES/S.rel-pbe-n-rrkjus_psl.0.1.UPF]

<UPF version="2.0.1">
<PP_INFO>
Generated using "atomic" code by A. Dal Corso  v.5.0.2 svn rev. 9415
Author: ADC
Generation date: 11Sep2012
Pseudopotential type: USPP
Element:  S
Functional: PBE

Suggested minimum cutoff for wavefunctions:  18. Ry
Suggested minimum cutoff for charge density:  77. Ry
The Pseudo was generated with a Fully-Relativistic Calculation
L component and cutoff radius for Local Potential:  2   1.9000
Pseudopotential contains additional information for spin-orbit calculations.

Valence configuration:
nl pn  l   occ       Rcut    Rcut US       E pseu
3S  1  0  2.00      2.000      2.100    -1.267368
3P  2  1  2.00      2.000      2.100    -0.518489
3P  2  1  2.00      2.000      2.100    -0.512342
Generation configuration:
3S  1  0  2.00      2.000      2.100    -1.267367
3S  1  0  0.00      2.000      2.100     6.000000
3P  2  1  2.00      2.000      2.100    -0.518489
3P  2  1  2.00      2.000      2.100    -0.512340
3P  2  1  0.00      2.000      2.100     6.000000
3P  2  1  0.00      2.000      2.100     6.000000
3D  3  2 -2.00      1.900      1.900    -0.300000
3D  3  2  0.00      1.900      1.900    -0.300000

Pseudization used: troullier-martins
<PP_INPUTFILE>
title='S',
zed=16,
rel=2,
config='[Ne] 3s2 3p4 3d-2',
iswitch=3,
dft='PBE'
/
&amp;inputp
pseudotype=3,
file_pseudopw='S.rel-pbe-n-rrkjus_psl.0.1.UPF',
author='ADC',
lloc=2,
which_augfun ='PSQ',
rmatch_augfun= 1.9,
nlcc=.true.,
new_core_ps=.true.,
rcore=1.2,
tm=.true.
/
5
3S  1  0  2.00  0.00  2.00  2.10  0.0
3S  1  0  0.00  6.00  2.00  2.10  0.0
3P  2  1  4.00  0.00  2.00  2.10  0.0
3P  2  1  0.00  6.00  2.00  2.10  0.0
3D  3  2 -2.00 -0.30  1.90  1.90  0.0
</PP_INPUTFILE>
</PP_INFO>
<!--                               -->
<!-- END OF HUMAN READABLE SECTION -->
<!--                               -->
<PP_HEADER generated='Generated using "atomic" code by A. Dal Corso  v.5.0.2 svn rev. 9415'
author="ADC"
date="11Sep2012"
comment=""
element=" S"
pseudo_type="USPP"
relativistic="full"
is_ultrasoft="T"
is_paw="F"
is_coulomb="F"
has_so="T"
has_wfc="F"
has_gipaw="F"
paw_as_gipaw="F"
core_correction="T"
functional="PBE"
z_valence="6.000000000000000E+000"
total_psenergy="-2.252648170689387E+001"
wfc_cutoff="1.752824340606929E+001"
rho_cutoff="7.733514222838340E+001"
l_max="2"
l_max_rho="4"
l_local="2"
mesh_size="1151"
number_of_wfc="3"
number_of_proj="6"/>
<PP_MESH dx="1.250000000000000E-002" mesh="1151" xmin="-7.000000000000000E+000" rmax="1.000000000000000E+002"
zmesh="1.600000000000000E+001">
<PP_R type="real" size="1151" columns="4">
5.699262284715727E-005  5.770950179181389E-005  5.843539796353638E-005  5.917042478507837E-005
5.991469710587624E-005  6.066833121999431E-005  6.143144488429617E-005  6.220415733684446E-005
6.298658931553190E-005  6.377886307694716E-005  6.458110241547731E-005  6.539343268265116E-005
6.621598080672563E-005  6.704887531251855E-005  6.789224634149112E-005  6.874622567208239E-005
6.961094674030020E-005  7.048654466057077E-005  7.137315624685047E-005  7.227092003400361E-005
7.317997629944840E-005  7.410046708507580E-005  7.503253621944380E-005  7.597632934025092E-005
7.693199391709256E-005  7.789967927450309E-005  7.887953661528841E-005  7.987171904415153E-005
8.087638159161550E-005  8.189368123824750E-005  8.292377693918697E-005  8.396682964898293E-005
8.502300234674337E-005  8.609246006160107E-005  8.717536989849992E-005  8.827190106430510E-005
8.938222489424215E-005  9.050651487866847E-005  9.164494669018144E-005  9.279769821106793E-005
9.396494956109827E-005  9.514688312567072E-005  9.634368358430939E-005  9.755553793952077E-005
9.878263554601357E-005  1.000251681402853E-004  1.012833298705817E-004  1.025573173272329E-004
1.038473295733709E-004  1.051535681760338E-004  1.064762372376609E-004  1.078155434279839E-004
1.091716960163200E-004  1.105449069042700E-004  1.119353906588294E-004  1.133433645459135E-004
1.147690485643067E-004  1.162126654800376E-004  1.176744408611861E-004  1.191546031131298E-004
1.206533835142318E-004  1.221710162519792E-004  1.237077384595748E-004  1.252637902529899E-004
1.268394147684834E-004  1.284348582005912E-004  1.300503698405956E-004  1.316862021154771E-004
1.333426106273568E-004  1.350198541934347E-004  1.367181948864303E-004  1.384378980755323E-004
1.401792324678627E-004  1.419424701504629E-004  1.437278866328085E-004  1.455357608898571E-004
1.473663754056396E-004  1.492200162173983E-004  1.510969729602815E-004  1.529975389125989E-004
1.549220110416474E-004  1.568706900501124E-004  1.588438804230536E-004  1.608418904754812E-004
1.628650324005311E-004  1.649136223182451E-004  1.669879803249657E-004  1.690884305433517E-004
1.712153011730230E-004  1.733689245418430E-004  1.755496371578445E-004  1.777577797618105E-004
1.799936973805152E-004  1.822577393806355E-004  1.845502595233404E-004  1.868716160195663E-004
1.892221715859885E-004  1.916022935016964E-004  1.940123536655818E-004  1.964527286544488E-004
1.989237997818542E-004  2.014259531576891E-004  2.039595797485093E-004  2.065250754386239E-004
2.091228410919545E-004  2.117532826146695E-004  2.144168110186084E-004  2.171138424855034E-004
2.198447984320080E-004  2.226101055755456E-004  2.254101960009832E-004  2.282455072281465E-004
2.311164822801833E-004  2.340235697527863E-004  2.369672238842880E-004  2.399479046266352E-004
2.429660777172581E-004  2.460222147518427E-004  2.491167932580182E-004  2.522502967699724E-004
2.554232149040042E-004  2.586360434350273E-004  2.618892843740362E-004  2.651834460465463E-004
2.685190431720212E-004  2.718965969442981E-004  2.753166351130254E-004  2.787796920661251E-004
2.822863089132916E-004  2.858370335705421E-004  2.894324208458279E-004  2.930730325257257E-004
2.967594374632174E-004  3.004922116665741E-004  3.042719383893602E-004  3.080992082215657E-004
3.119746191818886E-004  3.158987768111759E-004  3.198722942670407E-004  3.238957924196703E-004
3.279698999488365E-004  3.320952534421297E-004  3.362724974944263E-004  3.405022848086078E-004
3.447852762975482E-004  3.491221411873812E-004  3.535135571220693E-004  3.579602102692866E-004
3.624627954276338E-004  3.670220161352033E-004  3.716385847795059E-004  3.763132227087849E-004
3.810466603447274E-004  3.858396372965938E-004  3.906929024767851E-004  3.956072142178592E-004
4.005833403910239E-004  4.056220585261179E-004  4.107241559331008E-004  4.158904298250734E-004
4.211216874428417E-004  4.264187461810517E-004  4.317824337159083E-004  4.372135881345007E-004
4.427130580657578E-004  4.482817028130437E-004  4.539203924884307E-004  4.596300081486523E-004
4.654114419327711E-004  4.712655972015798E-004  4.771933886787476E-004  4.831957425937544E-004
4.892735968266108E-004  4.954279010544059E-004  5.016596168996976E-004  5.079697180807632E-004
5.143591905637519E-004  5.208290327167381E-004  5.273802554657207E-004  5.340138824525842E-004
5.407309501950396E-004  5.475325082485893E-004  5.544196193705161E-004  5.613933596859447E-004
5.684548188559890E-004  5.756051002480088E-004  5.828453211080204E-004  5.901766127352632E-004
5.976001206589690E-004  6.051170048173558E-004  6.127284397388642E-004  6.204356147256882E-004
6.282397340395991E-004  6.361420170901168E-004  6.441436986250468E-004  6.522460289234065E-004
6.604502739907909E-004  6.687577157571830E-004  6.771696522772595E-004  6.856873979332180E-004
6.943122836401441E-004  7.030456570539791E-004  7.118888827820861E-004  7.208433425964763E-004
7.299104356497158E-004  7.390915786935386E-004  7.483882063002264E-004  7.578017710867562E-004
7.673337439417772E-004  7.769856142554433E-004  7.867588901521249E-004  7.966550987260668E-004
8.066757862799920E-004  8.168225185667175E-004  8.270968810338088E-004  8.375004790713018E-004
8.480349382625584E-004  8.587019046382590E-004  8.695030449336012E-004  8.804400468487335E-004
8.915146193124535E-004  9.027284927492424E-004  9.140834193496389E-004  9.255811733440250E-004
9.372235512798573E-004  9.490123723023716E-004  9.609494784388395E-004  9.730367348863806E-004
9.852760303034054E-004  9.976692771047264E-004  1.010218411760367E-003  1.022925395098152E-003
1.035792212610078E-003  1.048820874762560E-003  1.062013417310568E-003  1.075371901615711E-003
1.088898414968345E-003  1.102595070913698E-003  1.116464009582127E-003  1.130507398023520E-003
1.144727430545886E-003  1.159126329058243E-003  1.173706343417776E-003  1.188469751781391E-003
1.203418860961683E-003  1.218556006787375E-003  1.233883554468299E-003  1.249403898964964E-003
1.265119465362774E-003  1.281032709250954E-003  1.297146117106234E-003  1.313462206681377E-003
1.329983527398573E-003  1.346712660747798E-003  1.363652220690173E-003  1.380804854066403E-003
1.398173241010350E-003  1.415760095367811E-003  1.433568165120558E-003  1.451600232815723E-003
1.469859116000569E-003  1.488347667662742E-003  1.507068776676055E-003  1.526025368251877E-003
1.545220404396212E-003  1.564656884372509E-003  1.584337845170309E-003  1.604266361979777E-003
1.624445548672209E-003  1.644878558286582E-003  1.665568583522218E-003  1.686518857237655E-003
1.707732652955786E-003  1.729213285375349E-003  1.750964110888864E-003  1.772988528107069E-003
1.795289978389965E-003  1.817871946384530E-003  1.840737960569206E-003  1.863891593805232E-003
1.887336463894906E-003  1.911076234146881E-003  1.935114613948556E-003  1.959455359345681E-003
1.984102273629247E-003  2.009059207929754E-003  2.034330061818964E-003  2.059918783919210E-003
2.085829372520380E-003  2.112065876204660E-003  2.138632394479127E-003  2.165533078416314E-003
2.192772131302815E-003  2.220353809296060E-003  2.248282422089354E-003  2.276562333585265E-003
2.305197962577501E-003  2.334193783441351E-003  2.363554326832818E-003  2.393284180396541E-003
2.423387989482626E-003  2.453870457872489E-003  2.484736348513832E-003  2.515990484264866E-003
2.547637748647889E-003  2.579683086612347E-003  2.612131505307495E-003  2.644988074864770E-003
2.678257929190012E-003  2.711946266765648E-003  2.746058351462964E-003  2.780599513364595E-003
2.815575149597364E-003  2.850990725175588E-003  2.886851773855008E-003  2.923163898997436E-003
2.959932774446308E-003  2.997164145413217E-003  3.034863829375623E-003  3.073037716985849E-003
3.111691772991497E-003  3.150832037167461E-003  3.190464625259651E-003  3.230595729940588E-003
3.271231621777024E-003  3.312378650209738E-003  3.354043244545633E-003  3.396231914962343E-003
3.438951253525454E-003  3.482207935218525E-003  3.526008718986084E-003  3.570360448789706E-003
3.615270054677405E-003  3.660744553866472E-003  3.706791051839920E-003  3.753416743456747E-003
3.800628914076123E-003  3.848434940695765E-003  3.896842293104591E-003  3.945858535049898E-003
3.995491325419223E-003  4.045748419437035E-003  4.096637669876523E-003  4.148167028286603E-003
4.200344546234360E-003  4.253178376563137E-003  4.306676774666411E-003  4.360848099777729E-003
4.415700816276852E-003  4.471243495012326E-003  4.527484814640716E-003  4.584433562982633E-003
4.642098638395869E-003  4.700489051165777E-003  4.759613924913145E-003  4.819482498019795E-003
4.880104125072073E-003  4.941488278322543E-003  5.003644549170037E-003  5.066582649658327E-003
5.130312413993675E-003  5.194843800081410E-003  5.260186891081900E-003  5.326351896986055E-003
5.393349156210656E-003  5.461189137213774E-003  5.529882440130457E-003  5.599439798429045E-003
5.669872080588285E-003  5.741190291795556E-003  5.813405575666468E-003  5.886529215986043E-003
5.960572638471853E-003  6.035547412559304E-003  6.111465253209378E-003  6.188338022739144E-003
6.266177732675234E-003  6.344996545630693E-003  6.424806777205402E-003  6.505620897910415E-003
6.587451535116521E-003  6.670311475027263E-003  6.754213664676832E-003  6.839171213953062E-003
6.925197397645873E-003  7.012305657521483E-003  7.100509604422735E-003  7.189823020395777E-003
7.280259860843564E-003  7.371834256706411E-003  7.464560516669976E-003  7.558453129401043E-003
7.653526765811372E-003  7.749796281350080E-003  7.847276718324832E-003  7.945983308252224E-003
8.045931474237765E-003  8.147136833385731E-003  8.249615199239392E-003  8.353382584251907E-003
8.458455202288294E-003  8.564849471158905E-003  8.672582015184706E-003  8.781669667794886E-003
8.892129474157105E-003  9.003978693840830E-003  9.117234803514214E-003  9.231915499674804E-003
9.348038701414695E-003  9.465622553220417E-003  9.584685427808029E-003  9.705245928993939E-003
9.827322894601729E-003  9.950935399405647E-003  1.007610275811105E-002  1.020284452837240E-002
1.033118051384916E-002  1.046113076730016E-002  1.059271559371689E-002  1.072595555349618E-002
1.086087146565282E-002  1.099748441107259E-002  1.113581573580616E-002  1.127588705440443E-002
1.141772025329592E-002  1.156133749420652E-002  1.170676121762232E-002  1.185401414629596E-002
1.200311928879714E-002  1.215409994310773E-002  1.230697970026213E-002  1.246178244803345E-002
1.261853237466597E-002  1.277725397265463E-002  1.293797204257205E-002  1.310071169694361E-002
1.326549836417144E-002  1.343235779250754E-002  1.360131605407706E-002  1.377239954895212E-002
1.394563500927686E-002  1.412104950344443E-002  1.429867044032641E-002  1.447852557355556E-002
1.466064300586236E-002  1.484505119346613E-002  1.503177895052139E-002  1.522085545362005E-002
1.541231024635041E-002  1.560617324391336E-002  1.580247473779665E-002  1.600124540050813E-002
1.620251629036823E-002  1.640631885636296E-002  1.661268494305792E-002  1.682164679557399E-002
1.703323706462579E-002  1.724748881162333E-002  1.746443551383797E-002  1.768411106963332E-002
1.790654980376188E-002  1.813178647272846E-002  1.835985627022081E-002  1.859079483260880E-002
1.882463824451264E-002  1.906142304444121E-002  1.930118623050124E-002  1.954396526617837E-002
1.978979808619084E-002  2.003872310241693E-002  2.029077920989686E-002  2.054600579291026E-002
2.080444273112998E-002  2.106613040585341E-002  2.133110970631212E-002  2.159942203606091E-002
2.187110931944721E-002  2.214621400816180E-002  2.242477908787199E-002  2.270684808493822E-002
2.299246507321515E-002  2.328167468093831E-002  2.357452209769732E-002  2.387105308149682E-002
2.417131396590634E-002  2.447535166729994E-002  2.478321369218706E-002  2.509494814463542E-002
2.541060373378746E-002  2.573022978147117E-002  2.605387622990677E-002  2.638159364951035E-002
2.671343324679543E-002  2.704944687237422E-002  2.738968702905935E-002  2.773420688006749E-002
2.808306025732635E-002  2.843630166988586E-002  2.879398631243538E-002  2.915617007392804E-002
2.952290954631342E-002  2.989426203338026E-002  3.027028555971016E-002  3.065103887974415E-002
3.103658148696312E-002  3.142697362318381E-002  3.182227628797183E-002  3.222255124817277E-002
3.262786104756352E-002  3.303826901662486E-002  3.345383928243689E-002  3.387463677869920E-002
3.430072725587666E-002  3.473217729147323E-002  3.516905430043476E-002  3.561142654568269E-002
3.605936314878042E-002  3.651293410073350E-002  3.697221027292596E-002  3.743726342819411E-002
3.790816623203959E-002  3.838499226398362E-002  3.886781602906377E-002  3.935671296947565E-002
3.985175947636086E-002  4.035303290174325E-002  4.086061157061546E-002  4.137457479317714E-002
4.189500287722748E-002  4.242197714071343E-002  4.295557992443576E-002  4.349589460491513E-002
4.404300560741960E-002  4.459699841915643E-002  4.515795960262954E-002  4.572597680916511E-002
4.630113879260737E-002  4.688353542318638E-002  4.747325770156056E-002  4.807039777303569E-002
4.867504894196280E-002  4.928730568631730E-002  4.990726367246108E-002  5.053501977009080E-002
5.117067206737391E-002  5.181431988627502E-002  5.246606379807547E-002  5.312600563908740E-002
5.379424852656614E-002  5.447089687482241E-002  5.515605641153722E-002  5.584983419428224E-002
5.655233862724749E-002  5.726367947817988E-002  5.798396789553460E-002  5.871331642584224E-002
5.945183903129463E-002  6.019965110755138E-002  6.095686950177082E-002  6.172361253086763E-002
6.250000000000000E-002  6.328615322128966E-002  6.408219503277683E-002  6.488824981761410E-002
6.570444352350155E-002  6.653090368236621E-002  6.736775943028948E-002  6.821514152768450E-002
6.907318237972801E-002  6.994201605704883E-002  7.082177831667665E-002  7.171260662325453E-002
7.261464017051772E-002  7.352801990304320E-002  7.445288853827244E-002  7.538939058881129E-002
7.633767238501063E-002  7.729788209783033E-002  7.827016976199157E-002  7.925468729942002E-002
8.025158854298384E-002  8.126102926053071E-002  8.228316717922637E-002  8.331816201020022E-002
8.436617547350025E-002  8.542737132336227E-002  8.650191537379698E-002  8.758997552449836E-002
8.869172178707863E-002  8.980732631163284E-002  9.093696341363758E-002  9.208080960118849E-002
9.323904360257942E-002  9.441184639422959E-002  9.559940122896124E-002  9.680189366463332E-002
9.801951159313557E-002  9.925244526974650E-002  1.005008873428615E-001  1.017650328840944E-001
1.030450794187580E-001  1.043412269567277E-001  1.056536780236932E-001  1.069826376928041E-001
1.083283136167123E-001  1.096909160600187E-001  1.110706579321274E-001  1.124677548205131E-001
1.138824250244069E-001  1.153148895889063E-001  1.167653723395139E-001  1.182340999171106E-001
1.197213018133685E-001  1.212272104066097E-001  1.227520609981155E-001  1.242960918488932E-001
1.258595442169048E-001  1.274426623947635E-001  1.290456937479055E-001  1.306688887532411E-001
1.323125010382922E-001  1.339767874208225E-001  1.356620079489652E-001  1.373684259418564E-001
1.390963080307793E-001  1.408459242008255E-001  1.426175478330815E-001  1.444114557473440E-001
1.462279282453745E-001  1.480672491546964E-001  1.499297058729436E-001  1.518155894127680E-001
1.537251944473094E-001  1.556588193562395E-001  1.576167662723844E-001  1.595993411289329E-001
1.616068537072404E-001  1.636396176852314E-001  1.656979506864130E-001  1.677821743295045E-001
1.698926142786903E-001  1.720296002945067E-001  1.741934662853657E-001  1.763845503597312E-001
1.786031948789479E-001  1.808497465107351E-001  1.831245562833566E-001  1.854279796404668E-001
1.877603764966520E-001  1.901221112936666E-001  1.925135530573769E-001  1.949350754554247E-001
1.973870568556106E-001  1.998698803850172E-001  2.023839339898727E-001  2.049296104961671E-001
2.075073076710345E-001  2.101174282849019E-001  2.127603801744261E-001  2.154365763062173E-001
2.181464348413651E-001  2.208903792007796E-001  2.236688381313488E-001  2.264822457729338E-001
2.293310417262029E-001  2.322156711213190E-001  2.351365846874947E-001  2.380942388234164E-001
2.410890956685608E-001  2.441216231754034E-001  2.471922951825361E-001  2.503015914887081E-001
2.534499979277923E-001  2.566380064447007E-001  2.598661151722507E-001  2.631348285089975E-001
2.664446571980514E-001  2.697961184068778E-001  2.731897358081098E-001  2.766260396613711E-001
2.801055668961290E-001  2.836288611955942E-001  2.871964730816681E-001  2.908089600009668E-001
2.944668864119215E-001  2.981708238729752E-001  3.019213511318927E-001  3.057190542161879E-001
3.095645265246946E-001  3.134583689202852E-001  3.174011898237551E-001  3.213936053088932E-001
3.254362391987407E-001  3.295297231630681E-001  3.336746968170737E-001  3.378718078213229E-001
3.421217119829503E-001  3.464250733581265E-001  3.507825643558222E-001  3.551948658428717E-001
3.596626672503582E-001  3.641866666813425E-001  3.687675710199386E-001  3.734060960417701E-001
3.781029665258094E-001  3.828589163676241E-001  3.876746886940545E-001  3.925510359793229E-001
3.974887201626143E-001  4.024885127671290E-001  4.075511950206320E-001  4.126775579775271E-001
4.178684026424545E-001  4.231245400954546E-001  4.284467916186989E-001  4.338359888248147E-001
4.392929737868313E-001  4.448185991697498E-001  4.504137283637791E-001  4.560792356192398E-001
4.618160061831657E-001  4.676249364376304E-001  4.735069340398030E-001  4.794629180637767E-001
4.854938191441736E-001  4.916005796215557E-001  4.977841536896738E-001  5.040455075445547E-001
5.103856195354779E-001  5.168054803178421E-001  5.233060930079541E-001  5.298884733397738E-001
5.365536498236185E-001  5.433026639068751E-001  5.501365701367258E-001  5.570564363249211E-001
5.640633437146332E-001  5.711583871493955E-001  5.783426752441806E-001  5.856173305586210E-001
5.929834897724079E-001  6.004423038629070E-001  6.079949382849930E-001  6.156425731531613E-001
6.233864034259204E-001  6.312276390925033E-001  6.391675053619381E-001  6.472072428544809E-001
6.553481077954731E-001  6.635913722116257E-001  6.719383241297722E-001  6.803902677781343E-001
6.889485237901003E-001  6.976144294105853E-001  7.063893387049743E-001  7.152746227706951E-001
7.242716699514626E-001  7.333818860542008E-001  7.426066945687122E-001  7.519475368900962E-001
7.614058725439671E-001  7.709831794145167E-001  7.806809539754258E-001  7.905007115237014E-001
8.004439864164401E-001  8.105123323105708E-001  8.207073224056268E-001  8.310305496895493E-001
8.414836271876068E-001  8.520681882144228E-001  8.627858866291934E-001  8.736383970941030E-001
8.846274153359880E-001  8.957546584113093E-001  9.070218649744328E-001  9.184307955493088E-001
9.299832328045531E-001  9.416809818319870E-001  9.535258704286987E-001  9.655197493826266E-001
9.776644927617607E-001  9.899619982069645E-001  1.002414187228480E+000  1.015023005506179E+000
1.027790423193566E+000  1.040718435225634E+000  1.053809061630566E+000  1.067064347845366E+000
1.080486365035479E+000  1.094077210418393E+000  1.107839007591353E+000  1.121773906863166E+000
1.135884085590192E+000  1.150171748516567E+000  1.164639128118689E+000  1.179288484954055E+000
1.194122108014479E+000  1.209142315083739E+000  1.224351453099751E+000  1.239751898521271E+000
1.255346057699229E+000  1.271136367252727E+000  1.287125294449752E+000  1.303315337592715E+000
1.319709026408789E+000  1.336308922445209E+000  1.353117619469505E+000  1.370137743874779E+000
1.387371955090104E+000  1.404822945996039E+000  1.422493443345421E+000  1.440386208189413E+000
1.458504036308920E+000  1.476849758651453E+000  1.495426241773447E+000  1.514236388288186E+000
1.533283137319336E+000  1.552569464960178E+000  1.572098384738650E+000  1.591872948088193E+000
1.611896244824566E+000  1.632171403628625E+000  1.652701592535175E+000  1.673490019428010E+000
1.694539932541119E+000  1.715854620966256E+000  1.737437415166856E+000  1.759291687498416E+000
1.781420852735457E+000  1.803828368605065E+000  1.826517736327184E+000  1.849492501161686E+000
1.872756252962314E+000  1.896312626737622E+000  1.920165303218933E+000  1.944318009435479E+000
1.968774519296748E+000  1.993538654182156E+000  2.018614283538170E+000  2.044005325482886E+000
2.069715747418269E+000  2.095749566650060E+000  2.122110851015472E+000  2.148803719518827E+000
2.175832342975128E+000  2.203200944661784E+000  2.230913800978494E+000  2.258975242115433E+000
2.287389652729877E+000  2.316161472631287E+000  2.345295197475063E+000  2.374795379464988E+000
2.404666628064509E+000  2.434913610717001E+000  2.465541053575035E+000  2.496553742238871E+000
2.527956522504215E+000  2.559754301119363E+000  2.591952046551926E+000  2.624554789765126E+000
2.657567625003924E+000  2.690995710590998E+000  2.724844269732719E+000  2.759118591335330E+000
2.793824030831304E+000  2.828966011016173E+000  2.864550022895845E+000  2.900581626544561E+000
2.937066451973709E+000  2.974010200011481E+000  3.011418643193676E+000  3.049297626665654E+000
3.087653069095637E+000  3.126490963599551E+000  3.165817378677417E+000  3.205638459161607E+000
3.245960427176968E+000  3.286789583113028E+000  3.328132306608481E+000  3.369995057547973E+000
3.412384377071515E+000  3.455306888596530E+000  3.498769298852760E+000  3.542778398930242E+000
3.587341065340390E+000  3.632464261090499E+000  3.678155036771716E+000  3.724420531660687E+000
3.771267974835129E+000  3.818704686303336E+000  3.866738078147993E+000  3.915375655684307E+000
3.964625018632709E+000  4.014493862306372E+000  4.064989978813563E+000  4.116121258275231E+000
4.167895690057826E+000  4.220321364021634E+000  4.273406471784889E+000  4.327159308003665E+000
4.381588271667991E+000  4.436701867414183E+000  4.492508706853692E+000  4.549017509918734E+000
4.606237106224740E+000  4.664176436450057E+000  4.722844553732918E+000  4.782250625085993E+000
4.842403932828811E+000  4.903313876038072E+000  4.964989972016333E+000  5.027441857779082E+000
5.090679291560509E+000  5.154712154338320E+000  5.219550451377580E+000  5.285204313794125E+000
5.351684000137541E+000  5.418999897994056E+000  5.487162525609683E+000  5.556182533533645E+000
5.626070706282613E+000  5.696837964025778E+000  5.768495364291118E+000  5.841054103693234E+000
5.914525519682759E+000  5.988921092317930E+000  6.064252446058340E+000  6.140531351581254E+000
6.217769727620872E+000  6.295979642830570E+000  6.375173317668731E+000  6.455363126308178E+000
6.536561598569639E+000  6.618781421879627E+000  6.702035443252785E+000  6.786336671299350E+000
6.871698278257726E+000  6.958133602052647E+000  7.045656148379333E+000  7.134279592813690E+000
7.224017782949229E+000  7.314884740560744E+000  7.406894663795208E+000  7.500061929390347E+000
7.594401094920936E+000  7.689926901073534E+000  7.786654273949716E+000  7.884598327398261E+000
7.983774365376815E+000  8.084197884343061E+000  8.185884575676162E+000  8.288850328128541E+000
8.393111230308470E+000  8.498683573194070E+000  8.605583852678670E+000  8.713828772148448E+000
8.823435245092313E+000  8.934420397744626E+000  9.046801571761321E+000  9.160596326929449E+000
9.275822443911037E+000  9.392497927021312E+000  9.510641007041851E+000  9.630270144069307E+000
9.751404030399694E+000  9.874061593449216E+000  9.998261998711667E+000  1.012402465275302E+001
1.025136920624387E+001  1.038031555702976E+001  1.051088385324034E+001  1.064309449643757E+001
1.077696814480340E+001  1.091252571636778E+001  1.104978839227703E+001  1.118877762010354E+001
1.132951511719696E+001  1.147202287407750E+001  1.161632315787215E+001  1.176243851579378E+001
1.191039177866437E+001  1.206020606448229E+001  1.221190478203443E+001  1.236551163455411E+001
1.252105062342449E+001  1.267854605192906E+001  1.283802252904896E+001  1.299950497330816E+001
1.316301861666717E+001  1.332858900846538E+001  1.349624201941338E+001  1.366600384563526E+001
1.383790101276170E+001  1.401196038007483E+001  1.418820914470488E+001  1.436667484587993E+001
1.454738536922889E+001  1.473036895113866E+001  1.491565418316624E+001  1.510327001650605E+001
1.529324576651377E+001  1.548561111728690E+001  1.568039612630279E+001  1.587763122911545E+001
1.607734724411094E+001  1.627957537732292E+001  1.648434722730870E+001  1.669169479008638E+001
1.690165046413456E+001  1.711424705545441E+001  1.732951778269587E+001  1.754749628234810E+001
1.776821661399506E+001  1.799171326563771E+001  1.821802115908251E+001  1.844717565539827E+001
1.867921256044129E+001  1.891416813044999E+001  1.915207907771029E+001  1.939298257629165E+001
1.963691626785589E+001  1.988391826753863E+001  2.013402716990478E+001  2.038728205497927E+001
2.064372249435306E+001  2.090338855736656E+001  2.116632081737047E+001  2.143256035806527E+001
2.170214877992094E+001  2.197512820667680E+001  2.225154129192369E+001  2.253143122576861E+001
2.281484174158306E+001  2.310181712283683E+001  2.339240221001701E+001  2.368664240763472E+001
2.398458369131951E+001  2.428627261500305E+001  2.459175631819353E+001  2.490108253334100E+001
2.521429959329594E+001  2.553145643886128E+001  2.585260262643930E+001  2.617778833577527E+001
2.650706437779779E+001  2.684048220255837E+001  2.717809390727054E+001  2.751995224444993E+001
2.786611063015735E+001  2.821662315234472E+001  2.857154457930681E+001  2.893093036823872E+001
2.929483667390106E+001  2.966332035739456E+001  3.003643899504434E+001  3.041425088739670E+001
3.079681506832855E+001  3.118419131427138E+001  3.157644015355184E+001  3.197362287584901E+001
3.237580154177137E+001  3.278303899255378E+001  3.319539885987632E+001  3.361294557580734E+001
3.403574438287059E+001  3.446386134423992E+001  3.489736335406162E+001  3.533631814790657E+001
3.578079431335449E+001  3.623086130071040E+001  3.668658943385680E+001  3.714804992124176E+001
3.761531486700514E+001  3.808845728224551E+001  3.856755109642773E+001  3.905267116893506E+001
3.954389330076588E+001  4.004129424637755E+001  4.054495172567994E+001  4.105494443617874E+001
4.157135206527261E+001  4.209425530270434E+001  4.262373585316847E+001  4.315987644907840E+001
4.370276086349286E+001  4.425247392320621E+001  4.480910152200249E+001  4.537273063407633E+001
4.594344932762337E+001  4.652134677860044E+001  4.710651328466008E+001  4.769904027925948E+001
4.829902034594687E+001  4.890654723282854E+001  4.952171586721638E+001  5.014462237046119E+001
5.077536407297150E+001  5.141403952942140E+001  5.206074853415055E+001  5.271559213675647E+001
5.337867265788447E+001  5.405009370521511E+001  5.472996018965287E+001  5.541837834171933E+001
5.611545572815115E+001  5.682130126870827E+001  5.753602525319256E+001  5.825973935868052E+001
5.899255666697373E+001  5.973459168226735E+001  6.048596034904229E+001  6.124678007018152E+001
6.201716972531414E+001  6.279724968939136E+001  6.358714185149445E+001  6.438696963388087E+001
6.519685801126900E+001  6.601693353036532E+001  6.684732432963838E+001  6.768816015933976E+001
6.853957240177866E+001  6.940169409185032E+001  7.027465993782253E+001  7.115860634238507E+001
7.205367142396179E+001  7.295999503829283E+001  7.387771880028700E+001  7.480698610614897E+001
7.574794215578615E+001  7.670073397549542E+001  7.766551044093724E+001  7.864242230039729E+001
7.963162219834088E+001  8.063326469926490E+001  8.164750631184768E+001  8.267450551340484E+001
8.371442277465120E+001  8.476742058477427E+001  8.583366347682453E+001  8.691331805342281E+001
8.800655301279347E+001  8.911353917512326E+001  9.023444950925190E+001  9.136945915969996E+001
9.251874547403415E+001  9.368248803057951E+001  9.486086866647831E+001  9.605407150610202E+001
9.726228298982225E+001  9.848569190314113E+001  9.972448940619057E+001
</PP_R>
<PP_RAB type="real" size="1151" columns="4">
7.124077855894658E-007  7.213687723976737E-007  7.304424745442048E-007  7.396303098134797E-007
7.489337138234531E-007  7.583541402499288E-007  7.678930610537021E-007  7.775519667105557E-007
7.873323664441489E-007  7.972357884618396E-007  8.072637801934664E-007  8.174179085331395E-007
8.276997600840705E-007  8.381109414064820E-007  8.486530792686390E-007  8.593278209010299E-007
8.701368342537526E-007  8.810818082571346E-007  8.921644530856309E-007  9.033865004250452E-007
9.147497037431051E-007  9.262558385634476E-007  9.379067027430476E-007  9.497041167531365E-007
9.616499239636571E-007  9.737459909312886E-007  9.859942076911052E-007  9.983964880518941E-007
1.010954769895194E-006  1.023671015478094E-006  1.036547211739837E-006  1.049585370612287E-006
1.062787529334292E-006  1.076155750770013E-006  1.089692123731249E-006  1.103398763303814E-006
1.117277811178027E-006  1.131331435983356E-006  1.145561833627268E-006  1.159971227638349E-006
1.174561869513728E-006  1.189336039070884E-006  1.204296044803867E-006  1.219444224244010E-006
1.234782944325170E-006  1.250314601753566E-006  1.266041623382271E-006  1.281966466590411E-006
1.298091619667136E-006  1.314419602200423E-006  1.330952965470761E-006  1.347694292849799E-006
1.364646200204000E-006  1.381811336303376E-006  1.399192383235367E-006  1.416792056823918E-006
1.434613107053834E-006  1.452658318500470E-006  1.470930510764826E-006  1.489432538914122E-006
1.508167293927898E-006  1.527137703149740E-006  1.546346730744685E-006  1.565797378162374E-006
1.585492684606042E-006  1.605435727507390E-006  1.625629623007445E-006  1.646077526443464E-006
1.666782632841960E-006  1.687748177417933E-006  1.708977436080379E-006  1.730473725944154E-006
1.752240405848284E-006  1.774280876880787E-006  1.796598582910106E-006  1.819197011123214E-006
1.842079692570495E-006  1.865250202717479E-006  1.888712162003518E-006  1.912469236407487E-006
1.936525138020593E-006  1.960883625626405E-006  1.985548505288171E-006  2.010523630943516E-006
2.035812905006639E-006  2.061420278978064E-006  2.087349754062071E-006  2.113605381791896E-006
2.140191264662788E-006  2.167111556773038E-006  2.194370464473057E-006  2.221972247022631E-006
2.249921217256440E-006  2.278221742257943E-006  2.306878244041755E-006  2.335895200244579E-006
2.365277144824856E-006  2.395028668771206E-006  2.425154420819772E-006  2.455659108180610E-006
2.486547497273178E-006  2.517824414471114E-006  2.549494746856366E-006  2.581563442982798E-006
2.614035513649431E-006  2.646916032683369E-006  2.680210137732605E-006  2.713923031068792E-006
2.748059980400100E-006  2.782626319694320E-006  2.817627450012290E-006  2.853068840351831E-006
2.888956028502291E-006  2.925294621909829E-006  2.962090298553600E-006  2.999348807832940E-006
3.037075971465727E-006  3.075277684398034E-006  3.113959915725227E-006  3.153128709624655E-006
3.192790186300052E-006  3.232950542937841E-006  3.273616054675453E-006  3.314793075581829E-006
3.356488039650266E-006  3.398707461803726E-006  3.441457938912817E-006  3.484746150826564E-006
3.528578861416145E-006  3.572962919631776E-006  3.617905260572849E-006  3.663412906571571E-006
3.709492968290217E-006  3.756152645832177E-006  3.803399229867003E-006  3.851240102769572E-006
3.899682739773607E-006  3.948734710139699E-006  3.998403678338009E-006  4.048697405245879E-006
4.099623749360457E-006  4.151190668026622E-006  4.203406218680329E-006  4.256278560107598E-006
4.309815953719353E-006  4.364026764842265E-006  4.418919464025865E-006  4.474502628366082E-006
4.530784942845423E-006  4.587775201690041E-006  4.645482309743824E-006  4.703915283859812E-006
4.763083254309092E-006  4.822995466207423E-006  4.883661280959814E-006  4.945090177723240E-006
5.007291754887800E-006  5.070275731576474E-006  5.134051949163760E-006  5.198630372813417E-006
5.264021093035521E-006  5.330234327263147E-006  5.397280421448854E-006  5.465169851681259E-006
5.533913225821973E-006  5.603521285163046E-006  5.674004906105384E-006  5.745375101858154E-006
5.817643024159640E-006  5.890819965019748E-006  5.964917358484345E-006  6.039946782421930E-006
6.115919960332636E-006  6.192848763180074E-006  6.270745211246220E-006  6.349621476009540E-006
6.429489882046899E-006  6.510362908959226E-006  6.592253193321509E-006  6.675173530657302E-006
6.759136877437996E-006  6.844156353107366E-006  6.930245242131452E-006  7.017416996074310E-006
7.105685235699863E-006  7.195063753100110E-006  7.285566513850255E-006  7.377207659190791E-006
7.470001508237113E-006  7.563962560216948E-006  7.659105496735804E-006  7.755445184071103E-006
7.852996675494989E-006  7.951775213626460E-006  8.051796232813086E-006  8.153075361542581E-006
8.255628424884887E-006  8.359471446964788E-006  8.464620653465744E-006  8.571092474165225E-006
8.678903545501802E-006  8.788070713174739E-006  8.898611034776076E-006  9.010541782455955E-006
9.123880445621448E-006  9.238644733669233E-006  9.354852578752830E-006  9.472522138584453E-006
9.591671799272216E-006  9.712320178193042E-006  9.834486126901562E-006  9.958188734075835E-006
1.008344732849990E-005  1.021028148208397E-005  1.033871101292261E-005  1.046875598839127E-005
1.060043672828198E-005  1.073377380797824E-005  1.086878806167002E-005  1.100550058560917E-005
1.114393274140567E-005  1.128410615936553E-005  1.142604274187049E-005  1.156976466680031E-005
1.171529439099822E-005  1.186265465377965E-005  1.201186848048550E-005  1.216295918607976E-005
1.231595037879257E-005  1.247086596380908E-005  1.262773014700459E-005  1.278656743872690E-005
1.294740265762598E-005  1.311026093453200E-005  1.327516771638210E-005  1.344214877019639E-005
1.361123018710431E-005  1.378243838642122E-005  1.395580011977659E-005  1.413134247529399E-005
1.430909288182358E-005  1.448907911322804E-005  1.467132929272220E-005  1.485587189726739E-005
1.504273576202104E-005  1.523195008484218E-005  1.542354443085374E-005  1.561754873706206E-005
1.581399331703468E-005  1.601290886563692E-005  1.621432646382792E-005  1.641827758351721E-005
1.662479409248217E-005  1.683390825934748E-005  1.704565275862717E-005  1.726006067583003E-005
1.747716551262938E-005  1.769700119209764E-005  1.791960206400698E-005  1.814500291019655E-005
1.837323895000711E-005  1.860434584578428E-005  1.883835970845069E-005  1.907531710314847E-005
1.931525505495266E-005  1.955821105465637E-005  1.980422306462886E-005  2.005332952474722E-005
2.030556935840262E-005  2.056098197858228E-005  2.081960729402772E-005  2.108148571547069E-005
2.134665816194732E-005  2.161516606719186E-005  2.188705138611080E-005  2.216235660133836E-005
2.244112472987456E-005  2.272339932980662E-005  2.300922450711507E-005  2.329864492256540E-005
2.359170579868633E-005  2.388845292683601E-005  2.418893267435695E-005  2.449319199182101E-005
2.480127842036559E-005  2.511324009912193E-005  2.542912577273706E-005  2.574898479899013E-005
2.607286715650475E-005  2.640082345255825E-005  2.673290493098909E-005  2.706916348020393E-005
2.740965164128519E-005  2.775442261620075E-005  2.810353027611693E-005  2.845702916981581E-005
2.881497453221876E-005  2.917742229301689E-005  2.954442908541022E-005  2.991605225495677E-005
3.029234986853282E-005  3.067338072340611E-005  3.105920435642291E-005  3.144988105331082E-005
3.184547185809861E-005  3.224603858265433E-005  3.265164381634369E-005  3.306235093580962E-005
3.347822411487515E-005  3.389932833457061E-005  3.432572939328705E-005  3.475749391705744E-005
3.519468936996705E-005  3.563738406469485E-005  3.608564717318760E-005  3.653954873746796E-005
3.699915968057885E-005  3.746455181766522E-005  3.793579786719529E-005  3.841297146232311E-005
3.889614716239371E-005  3.938540046459327E-005  3.988080781574564E-005  4.038244662425735E-005
4.089039527221280E-005  4.140473312762172E-005  4.192554055682042E-005  4.245289893702929E-005
4.298689066906817E-005  4.352759919023156E-005  4.407510898732605E-005  4.462950560987132E-005
4.519087568346757E-005  4.575930692333091E-005  4.633488814799900E-005  4.691770929320934E-005
4.750786142595154E-005  4.810543675869706E-005  4.871052866380739E-005  4.932323168812373E-005
4.994364156774029E-005  5.057185524296294E-005  5.120797087345653E-005  5.185208785358253E-005
5.250430682792950E-005  5.316472970703922E-005  5.383345968333015E-005  5.451060124722162E-005
5.519626020346064E-005  5.589054368765408E-005  5.659356018300895E-005  5.730541953728292E-005
5.802623297994837E-005  5.875611313957221E-005  5.949517406141432E-005  6.024353122524744E-005
6.100130156340091E-005  6.176860347903178E-005  6.254555686462546E-005  6.333228312072909E-005
6.412890517492095E-005  6.493554750101763E-005  6.575233613852376E-005  6.657939871232569E-005
6.741686445263321E-005  6.826486421517219E-005  6.912353050163071E-005  6.999299748036305E-005
7.087340100735355E-005  7.176487864744445E-005  7.266756969583086E-005  7.358161519982554E-005
7.450715798089818E-005  7.544434265699130E-005  7.639331566511723E-005  7.735422528423931E-005
7.832722165844043E-005  7.931245682038366E-005  8.031008471506753E-005  8.132026122388020E-005
8.234314418895652E-005  8.337889343784080E-005  8.442767080846041E-005  8.548964017441327E-005
8.656496747057341E-005  8.765382071901855E-005  8.875637005528420E-005  8.987278775494722E-005
9.100324826054455E-005  9.214792820883015E-005  9.330700645837471E-005  9.448066411751305E-005
9.566908457264215E-005  9.687245351687601E-005  9.809095897906040E-005  9.932479135315281E-005
1.005741434279721E-004  1.018392104173216E-004  1.031201899904924E-004  1.044172823031488E-004
1.057306900286037E-004  1.070606183894863E-004  1.084072751898088E-004  1.097708708474361E-004
1.111516184269638E-004  1.125497336730104E-004  1.139654350439277E-004  1.153989437459350E-004
1.168504837676837E-004  1.183202819152552E-004  1.198085678476004E-004  1.213155741124242E-004
1.228415361825216E-004  1.243866924925706E-004  1.259512844763882E-004  1.275355566046550E-004
1.291397564231145E-004  1.307641345912520E-004  1.324089449214611E-004  1.340744444187022E-004
1.357608933206603E-004  1.374685551384074E-004  1.391976966975770E-004  1.409485881800554E-004
1.427215031661991E-004  1.445167186775815E-004  1.463345152202790E-004  1.481751768286995E-004
1.500389911099642E-004  1.519262492888466E-004  1.538372462532766E-004  1.557722806004181E-004
1.577316546833246E-004  1.597156746581829E-004  1.617246505321506E-004  1.637588962117952E-004
1.658187295521431E-004  1.679044724063443E-004  1.700164506759633E-004  1.721549943619016E-004
1.743204376159608E-004  1.765131187930554E-004  1.787333805040801E-004  1.809815696694445E-004
1.832580375732796E-004  1.855631399183267E-004  1.878972368815174E-004  1.902606931702506E-004
1.926538780793802E-004  1.950771655489170E-004  1.975309342224582E-004  2.000155675063516E-004
2.025314536296028E-004  2.050789857045370E-004  2.076585617882240E-004  2.102705849446749E-004
2.129154633078224E-004  2.155936101452916E-004  2.183054439229746E-004  2.210513883704164E-004
2.238318725470235E-004  2.266473309091058E-004  2.294982033777601E-004  2.323849354076100E-004
2.353079780564081E-004  2.382677880555151E-004  2.412648278812656E-004  2.442995658272296E-004
2.473724760773855E-004  2.504840387802117E-004  2.536347401237107E-004  2.568250724113783E-004
2.600555341391247E-004  2.633266300731676E-004  2.666388713289015E-004  2.699927754507614E-004
2.733888664930902E-004  2.768276751020225E-004  2.803097385983999E-004  2.838356010617278E-004
2.874058134151893E-004  2.910209335117289E-004  2.946815262212165E-004  2.983881635187103E-004
3.021414245738293E-004  3.059418958412492E-004  3.097901711523383E-004  3.136868518079428E-004
3.176325466723432E-004  3.216278722683897E-004  3.256734528738347E-004  3.297699206188794E-004
3.339179155849429E-004  3.381180859046778E-004  3.423710878632419E-004  3.466775860008436E-004
3.510382532165795E-004  3.554537708735732E-004  3.599248289054423E-004  3.644521259241005E-004
3.690363693289178E-004  3.736782754172532E-004  3.783785694963771E-004  3.831379859968019E-004
3.879572685870390E-004  3.928371702897976E-004  3.977784535996479E-004  4.027818906021596E-004
4.078482630945441E-004  4.129783627078107E-004  4.181729910304612E-004  4.234329597337400E-004
4.287590906984583E-004  4.341522161434154E-004  4.396131787554345E-004  4.451428318210336E-004
4.507420393597553E-004  4.564116762591688E-004  4.621526284115746E-004  4.679657928524264E-004
4.738520779004949E-004  4.798124032997953E-004  4.858477003632972E-004  4.919589121184456E-004
4.981469934545108E-004  5.044129112717906E-004  5.107576446326933E-004  5.171821849147142E-004
5.236875359653435E-004  5.302747142589178E-004  5.369447490554470E-004  5.436986825614391E-004
5.505375700927451E-004  5.574624802394554E-004  5.644744950328693E-004  5.715747101145639E-004
5.787642349075922E-004  5.860441927898298E-004  5.934157212695070E-004  6.008799721629462E-004
6.084381117745351E-004  6.160913210789663E-004  6.238407959057636E-004  6.316877471261351E-004
6.396334008421738E-004  6.476789985784379E-004  6.558257974759434E-004  6.640750704885926E-004
6.724281065820768E-004  6.808862109352801E-004  6.894507051442152E-004  6.981229274285280E-004
7.069042328405937E-004  7.157959934772486E-004  7.247995986941825E-004  7.339164553230280E-004
7.431479878911829E-004  7.524956388443924E-004  7.619608687721353E-004  7.715451566358455E-004
7.812500000000000E-004  7.910769152661209E-004  8.010274379097104E-004  8.111031227201762E-004
8.213055440437694E-004  8.316362960295777E-004  8.420969928786186E-004  8.526892690960563E-004
8.634147797466001E-004  8.742752007131105E-004  8.852722289584581E-004  8.964075827906817E-004
9.076830021314715E-004  9.191002487880400E-004  9.306611067284055E-004  9.423673823601412E-004
9.542209048126329E-004  9.662235262228791E-004  9.783771220248946E-004  9.906835912427503E-004
1.003144856787298E-003  1.015762865756634E-003  1.028539589740330E-003  1.041477025127503E-003
1.054577193418753E-003  1.067842141542028E-003  1.081273942172462E-003  1.094874694056230E-003
1.108646522338483E-003  1.122591578895411E-003  1.136712042670470E-003  1.151010120014856E-003
1.165488045032243E-003  1.180148079927870E-003  1.194992515362016E-003  1.210023670807917E-003
1.225243894914195E-003  1.240655565871831E-003  1.256261091785769E-003  1.272062911051181E-003
1.288063492734475E-003  1.304265336959096E-003  1.320670975296166E-003  1.337282971160051E-003
1.354103920208904E-003  1.371136450750233E-003  1.388383224151593E-003  1.405846935256414E-003
1.423530312805086E-003  1.441436119861329E-003  1.459567154243924E-003  1.477926248963883E-003
1.496516272667107E-003  1.515340130082621E-003  1.534400762476444E-003  1.553701148111166E-003
1.573244302711310E-003  1.593033279934544E-003  1.613071171848819E-003  1.633361109415513E-003
1.653906262978652E-003  1.674709842760281E-003  1.695775099362065E-003  1.717105324273206E-003
1.738703850384742E-003  1.760574052510319E-003  1.782719347913519E-003  1.805143196841801E-003
1.827849103067181E-003  1.850840614433705E-003  1.874121323411795E-003  1.897694867659601E-003
1.921564930591368E-003  1.945735241952994E-003  1.970209578404805E-003  1.994991764111662E-003
2.020085671340505E-003  2.045495221065392E-003  2.071224383580162E-003  2.097277179118806E-003
2.123657678483629E-003  2.150370003681334E-003  2.177418328567072E-003  2.204806879496640E-003
2.232539935986848E-003  2.260621831384188E-003  2.289056953541957E-003  2.317849745505835E-003
2.347004706208150E-003  2.376526391170833E-003  2.406419413217212E-003  2.436688443192809E-003
2.467338210695132E-003  2.498373504812715E-003  2.529799174873409E-003  2.561620131202089E-003
2.593841345887931E-003  2.626467853561274E-003  2.659504752180327E-003  2.692957203827717E-003
2.726830435517064E-003  2.761129740009745E-003  2.795860476641860E-003  2.831028072161673E-003
2.866638021577537E-003  2.902695889016487E-003  2.939207308593683E-003  2.976177985292705E-003
3.013613695857011E-003  3.051520289692543E-003  3.089903689781701E-003  3.128769893608851E-003
3.168124974097403E-003  3.207975080558759E-003  3.248326439653134E-003  3.289185356362469E-003
3.330558214975642E-003  3.372451480085973E-003  3.414871697601372E-003  3.457825495767139E-003
3.501319586201613E-003  3.545360764944928E-003  3.589955913520852E-003  3.635112000012085E-003
3.680836080149019E-003  3.727135298412190E-003  3.774016889148659E-003  3.821488177702349E-003
3.869556581558682E-003  3.918229611503564E-003  3.967514872796939E-003  4.017420066361166E-003
4.067952989984258E-003  4.119121539538351E-003  4.170933710213422E-003  4.223397597766537E-003
4.276521399786879E-003  4.330313416976581E-003  4.384782054447777E-003  4.439935823035897E-003
4.495783340629477E-003  4.552333333516781E-003  4.609594637749233E-003  4.667576200522126E-003
4.726287081572618E-003  4.785736454595302E-003  4.845933608675681E-003  4.906887949741537E-003
4.968609002032679E-003  5.031106409589113E-003  5.094389937757900E-003  5.158469474719089E-003
5.223355033030681E-003  5.289056751193183E-003  5.355584895233737E-003  5.422949860310184E-003
5.491162172335392E-003  5.560232489621873E-003  5.630171604547238E-003  5.700990445240498E-003
5.772700077289571E-003  5.845311705470380E-003  5.918836675497538E-003  5.993286475797209E-003
6.068672739302170E-003  6.145007245269447E-003  6.222301921120922E-003  6.300568844306934E-003
6.379820244193474E-003  6.460068503973027E-003  6.541326162599426E-003  6.623605916747173E-003
6.706920622795232E-003  6.791283298835939E-003  6.876707126709073E-003  6.963205454061514E-003
7.050791796432915E-003  7.139479839367444E-003  7.229283440552257E-003  7.320216631982762E-003
7.412293622155099E-003  7.505528798286337E-003  7.599936728562413E-003  7.695532164414516E-003
7.792330042824006E-003  7.890345488656293E-003  7.989593817024227E-003  8.090090535681013E-003
8.191851347443414E-003  8.294892152645322E-003  8.399229051622152E-003  8.504878347226678E-003
8.611856547376255E-003  8.720180367632316E-003  8.829866733812180E-003  8.940932784633688E-003
9.053395874393284E-003  9.167273575677511E-003  9.282583682108903E-003  9.399344211126204E-003
9.517573406799588E-003  9.637289742681458E-003  9.758511924692823E-003  9.881258894046268E-003
1.000554983020550E-002  1.013140415388214E-002  1.025884153007034E-002  1.038788187111937E-002
1.051854533984509E-002  1.065085235268028E-002  1.078482358286492E-002  1.092047996367629E-002
1.105784269169985E-002  1.119693323014137E-002  1.133777331218041E-002  1.148038494436636E-002
1.162479041005691E-002  1.177101227289984E-002  1.191907338035873E-002  1.206899686728283E-002
1.222080615952201E-002  1.237452497758706E-002  1.253017734035600E-002  1.268778756882723E-002
1.284738028991958E-002  1.300898044032043E-002  1.317261327038207E-002  1.333830434806708E-002
1.350607956294349E-002  1.367596513022992E-002  1.384798759489191E-002  1.402217383578958E-002
1.419855106987740E-002  1.437714685645709E-002  1.455798910148361E-002  1.474110606192569E-002
1.492652635018099E-002  1.511427893854673E-002  1.530439316374689E-002  1.549689873151588E-002
1.569182572124037E-002  1.588920459065908E-002  1.608906618062190E-002  1.629144171990893E-002
1.649636283010987E-002  1.670386153056511E-002  1.691397024336881E-002  1.712672179843474E-002
1.734214943862630E-002  1.756028682495049E-002  1.778116804181776E-002  1.800482760236766E-002
1.823130045386150E-002  1.846062198314316E-002  1.869282802216809E-002  1.892795485360233E-002
1.916603921649170E-002  1.940711831200223E-002  1.965122980923312E-002  1.989841185110242E-002
2.014870306030708E-002  2.040214254535781E-002  2.065876990668969E-002  2.091862524285013E-002
2.118174915676399E-002  2.144818276207820E-002  2.171796768958570E-002  2.199114609373020E-002
2.226776065919322E-002  2.254785460756331E-002  2.283147170408980E-002  2.311865626452108E-002
2.340945316202893E-002  2.370390783422028E-002  2.400206629023667E-002  2.430397511794349E-002
2.460968149120935E-002  2.491923317727696E-002  2.523267854422713E-002  2.555006656853608E-002
2.587144684272837E-002  2.619686958312575E-002  2.652638563769340E-002  2.686004649398534E-002
2.719790428718910E-002  2.754001180827230E-002  2.788642251223118E-002  2.823719052644292E-002
2.859237065912347E-002  2.895201840789109E-002  2.931618996843828E-002  2.968494224331235E-002
3.005833285080636E-002  3.043642013396252E-002  3.081926316968793E-002  3.120692177798589E-002
3.159945653130269E-002  3.199692876399204E-002  3.239940058189907E-002  3.280693487206407E-002
3.321959531254905E-002  3.363744638238747E-002  3.406055337165900E-002  3.448898239169163E-002
3.492280038539130E-002  3.536207513770216E-002  3.580687528619806E-002  3.625727033180701E-002
3.671333064967137E-002  3.717512750014352E-002  3.764273303992095E-002  3.811622033332068E-002
3.859566336369546E-002  3.908113704499439E-002  3.957271723346771E-002  4.007048073952008E-002
4.057450533971210E-002  4.108486978891285E-002  4.160165383260601E-002  4.212493821934966E-002
4.265480471339394E-002  4.319133610745663E-002  4.373461623565950E-002  4.428472998662802E-002
4.484176331675488E-002  4.540580326363124E-002  4.597693795964646E-002  4.655525664575859E-002
4.714084968543911E-002  4.773380857879170E-002  4.833422597684991E-002  4.894219569605385E-002
4.955781273290887E-002  5.018117327882965E-002  5.081237473516954E-002  5.145151572844039E-002
5.209869612572282E-002  5.275401705027043E-002  5.341758089731111E-002  5.408949135004582E-002
5.476985339584989E-002  5.545877334267729E-002  5.615635883567115E-002  5.686271887398418E-002
5.757796382780925E-002  5.830220545562571E-002  5.903555692166147E-002  5.977813281357491E-002
6.053004916036014E-002  6.129142345047590E-002  6.206237465020417E-002  6.284302322223853E-002
6.363349114450637E-002  6.443390192922900E-002  6.524438064221975E-002  6.606505392242656E-002
6.689605000171926E-002  6.773749872492571E-002  6.858953157012103E-002  6.945228166917057E-002
7.032588382853266E-002  7.121047455032223E-002  7.210619205363898E-002  7.301317629616542E-002
7.393156899603449E-002  7.486151365397413E-002  7.580315557572925E-002  7.675664189476568E-002
7.772212159526090E-002  7.869974553538213E-002  7.968966647085914E-002  8.069203907885224E-002
8.170701998212049E-002  8.273476777349534E-002  8.377544304065981E-002  8.482920839124188E-002
8.589622847822158E-002  8.697667002565809E-002  8.807070185474167E-002  8.917849491017113E-002
9.030022228686536E-002  9.143605925700932E-002  9.258618329744012E-002  9.375077411737935E-002
9.493001368651170E-002  9.612408626341917E-002  9.733317842437145E-002  9.855747909247826E-002
9.979717956721018E-002  1.010524735542883E-001  1.023235571959520E-001  1.036106291016068E-001
1.049138903788559E-001  1.062335446649259E-001  1.075697981584834E-001  1.089228596518556E-001
1.102929405636539E-001  1.116802549718078E-001  1.130850196470165E-001  1.145074540866181E-001
1.159477805488880E-001  1.174062240877664E-001  1.188830125880231E-001  1.203783768008663E-001
1.218925503799962E-001  1.234257699181152E-001  1.249782749838959E-001  1.265503081594128E-001
1.281421150780484E-001  1.297539444628720E-001  1.313860481655043E-001  1.330386812054697E-001
1.347121018100425E-001  1.364065714545972E-001  1.381223549034629E-001  1.398597202512943E-001
1.416189389649620E-001  1.434002859259687E-001  1.452040394734018E-001  1.470304814474223E-001
1.488798972333047E-001  1.507525758060286E-001  1.526488097754304E-001  1.545688954319264E-001
1.565131327928061E-001  1.584818256491132E-001  1.604752816131120E-001  1.624938121663521E-001
1.645377327083397E-001  1.666073626058172E-001  1.687030252426673E-001  1.708250480704408E-001
1.729737626595212E-001  1.751495047509354E-001  1.773526143088110E-001  1.795834355734991E-001
1.818423171153612E-001  1.841296118892333E-001  1.864456772895780E-001  1.887908752063256E-001
1.911655720814222E-001  1.935701389660862E-001  1.960049515787848E-001  1.984703903639432E-001
2.009668405513867E-001  2.034946922165366E-001  2.060543403413588E-001  2.086461848760798E-001
2.112706308016820E-001  2.139280881931801E-001  2.166189722836984E-001  2.193437035293512E-001
2.221027076749382E-001  2.248964158204714E-001  2.277252644885314E-001  2.305896956924784E-001
2.334901570055161E-001  2.364271016306249E-001  2.394009884713786E-001  2.424122822036456E-001
2.454614533481986E-001  2.485489783442329E-001  2.516753396238098E-001  2.548410256872409E-001
2.580465311794132E-001  2.612923569670821E-001  2.645790102171309E-001  2.679070044758159E-001
2.712768597490118E-001  2.746891025834600E-001  2.781442661490462E-001  2.816428903221076E-001
2.851855217697882E-001  2.887727140354603E-001  2.924050276252126E-001  2.960830300954340E-001
2.998072961414939E-001  3.035784076875381E-001  3.073969539774191E-001  3.112635316667625E-001
3.151787449161993E-001  3.191432054857661E-001  3.231575328304913E-001  3.272223541971909E-001
3.313383047224723E-001  3.355060275319797E-001  3.397261738408818E-001  3.439994030556242E-001
3.483263828769669E-001  3.527077894043090E-001  3.571443072413352E-001  3.616366296029840E-001
3.661854584237633E-001  3.707915044674320E-001  3.754554874380542E-001  3.801781360924588E-001
3.849601883541069E-001  3.898023914283922E-001  3.947055019193981E-001  3.996702859481127E-001
4.046975192721422E-001  4.097879874069222E-001  4.149424857484540E-001  4.201618196975918E-001
4.254468047858824E-001  4.307982668029990E-001  4.362170419257703E-001  4.417039768488322E-001
4.472599289169312E-001  4.528857662588801E-001  4.585823679232101E-001  4.643506240155221E-001
4.701914358375643E-001  4.761057160280688E-001  4.820943887053466E-001  4.881583896116882E-001
4.942986662595735E-001  5.005161780797195E-001  5.068118965709992E-001  5.131868054522343E-001
5.196419008159077E-001  5.261781912838043E-001  5.327966981646058E-001  5.394984556134800E-001
5.462845107936608E-001  5.531559240400776E-001  5.601137690250312E-001  5.671591329259542E-001
5.742931165952921E-001  5.815168347325055E-001  5.888314160582511E-001  5.962380034907435E-001
6.037377543243360E-001  6.113318404103567E-001  6.190214483402048E-001  6.268077796307648E-001
6.346920509121438E-001  6.426754941177676E-001  6.507593566768819E-001  6.589449017094560E-001
6.672334082235559E-001  6.756261713151890E-001  6.841245023706609E-001  6.927297292714916E-001
7.014431966018894E-001  7.102662658588534E-001  7.192003156649071E-001  7.282467419835066E-001
7.374069583371717E-001  7.466823960283420E-001  7.560745043630286E-001  7.655847508772690E-001
7.752146215664268E-001  7.849656211173921E-001  7.948392731436806E-001  8.048371204235109E-001
8.149607251408626E-001  8.252116691295666E-001  8.355915541204798E-001  8.461020019917470E-001
8.567446550222333E-001  8.675211761481290E-001  8.784332492227818E-001  8.894825792798134E-001
9.006708927995224E-001  9.119999379786604E-001  9.234714850035876E-001  9.350873263268622E-001
9.468492769473269E-001  9.587591746936929E-001  9.708188805117155E-001  9.830302787549661E-001
9.953952774792610E-001  1.007915808740811E+000  1.020593828898096E+000  1.033431318917561E+000
1.046430284683140E+000  1.059592757309678E+000  1.072920793460307E+000  1.086416475667785E+000
1.100081912659918E+000  1.113919239689041E+000  1.127930618865649E+000  1.142118239496249E+000
1.156484318425427E+000  1.171031100382244E+000  1.185760858330979E+000  1.200675893826275E+000
1.215778537372778E+000  1.231071148789264E+000  1.246556117577382E+000
</PP_RAB>
</PP_MESH>
<PP_NLCC type="real" size="1151" columns="4">
1.391758072486083E+000  1.391758072211463E+000  1.391758071929891E+000  1.391758071641190E+000
1.391758071345182E+000  1.391758071041679E+000  1.391758070730494E+000  1.391758070411430E+000
1.391758070084290E+000  1.391758069748868E+000  1.391758069404955E+000  1.391758069052335E+000
1.391758068690790E+000  1.391758068320091E+000  1.391758067940008E+000  1.391758067550303E+000
1.391758067150733E+000  1.391758066741048E+000  1.391758066320991E+000  1.391758065890300E+000
1.391758065448707E+000  1.391758064995935E+000  1.391758064531701E+000  1.391758064055714E+000
1.391758063567678E+000  1.391758063067287E+000  1.391758062554229E+000  1.391758062028182E+000
1.391758061488819E+000  1.391758060935802E+000  1.391758060368785E+000  1.391758059787414E+000
1.391758059191325E+000  1.391758058580146E+000  1.391758057953496E+000  1.391758057310981E+000
1.391758056652201E+000  1.391758055976744E+000  1.391758055284188E+000  1.391758054574099E+000
1.391758053846035E+000  1.391758053099540E+000  1.391758052334147E+000  1.391758051549378E+000
1.391758050744742E+000  1.391758049919737E+000  1.391758049073847E+000  1.391758048206543E+000
1.391758047317284E+000  1.391758046405512E+000  1.391758045470659E+000  1.391758044512140E+000
1.391758043529356E+000  1.391758042521693E+000  1.391758041488520E+000  1.391758040429193E+000
1.391758039343049E+000  1.391758038229408E+000  1.391758037087576E+000  1.391758035916839E+000
1.391758034716463E+000  1.391758033485700E+000  1.391758032223781E+000  1.391758030929916E+000
1.391758029603296E+000  1.391758028243093E+000  1.391758026848456E+000  1.391758025418513E+000
1.391758023952372E+000  1.391758022449115E+000  1.391758020907803E+000  1.391758019327472E+000
1.391758017707135E+000  1.391758016045779E+000  1.391758014342366E+000  1.391758012595830E+000
1.391758010805081E+000  1.391758008968999E+000  1.391758007086436E+000  1.391758005156216E+000
1.391758003177132E+000  1.391758001147947E+000  1.391757999067394E+000  1.391757996934170E+000
1.391757994746944E+000  1.391757992504348E+000  1.391757990204981E+000  1.391757987847404E+000
1.391757985430145E+000  1.391757982951694E+000  1.391757980410500E+000  1.391757977804975E+000
1.391757975133491E+000  1.391757972394378E+000  1.391757969585925E+000  1.391757966706375E+000
1.391757963753928E+000  1.391757960726740E+000  1.391757957622919E+000  1.391757954440524E+000
1.391757951177566E+000  1.391757947832006E+000  1.391757944401753E+000  1.391757940884663E+000
1.391757937278537E+000  1.391757933581121E+000  1.391757929790105E+000  1.391757925903120E+000
1.391757921917734E+000  1.391757917831458E+000  1.391757913641737E+000  1.391757909345953E+000
1.391757904941422E+000  1.391757900425388E+000  1.391757895795031E+000  1.391757891047456E+000
1.391757886179695E+000  1.391757881188705E+000  1.391757876071370E+000  1.391757870824488E+000
1.391757865444780E+000  1.391757859928885E+000  1.391757854273354E+000  1.391757848474652E+000
1.391757842529156E+000  1.391757836433149E+000  1.391757830182821E+000  1.391757823774265E+000
1.391757817203475E+000  1.391757810466345E+000  1.391757803558664E+000  1.391757796476115E+000
1.391757789214269E+000  1.391757781768590E+000  1.391757774134422E+000  1.391757766306994E+000
1.391757758281414E+000  1.391757750052665E+000  1.391757741615605E+000  1.391757732964960E+000
1.391757724095323E+000  1.391757715001149E+000  1.391757705676755E+000  1.391757696116314E+000
1.391757686313849E+000  1.391757676263233E+000  1.391757665958185E+000  1.391757655392263E+000
1.391757644558864E+000  1.391757633451216E+000  1.391757622062377E+000  1.391757610385228E+000
1.391757598412471E+000  1.391757586136622E+000  1.391757573550008E+000  1.391757560644763E+000
1.391757547412820E+000  1.391757533845909E+000  1.391757519935550E+000  1.391757505673049E+000
1.391757491049491E+000  1.391757476055737E+000  1.391757460682413E+000  1.391757444919912E+000
1.391757428758382E+000  1.391757412187721E+000  1.391757395197571E+000  1.391757377777315E+000
1.391757359916062E+000  1.391757341602650E+000  1.391757322825632E+000  1.391757303573272E+000
1.391757283833535E+000  1.391757263594086E+000  1.391757242842273E+000  1.391757221565125E+000
1.391757199749344E+000  1.391757177381295E+000  1.391757154446995E+000  1.391757130932112E+000
1.391757106821947E+000  1.391757082101430E+000  1.391757056755111E+000  1.391757030767147E+000
1.391757004121295E+000  1.391756976800901E+000  1.391756948788888E+000  1.391756920067748E+000
1.391756890619530E+000  1.391756860425827E+000  1.391756829467767E+000  1.391756797726001E+000
1.391756765180689E+000  1.391756731811489E+000  1.391756697597544E+000  1.391756662517470E+000
1.391756626549341E+000  1.391756589670675E+000  1.391756551858422E+000  1.391756513088948E+000
1.391756473338021E+000  1.391756432580796E+000  1.391756390791797E+000  1.391756347944906E+000
1.391756304013343E+000  1.391756258969647E+000  1.391756212785666E+000  1.391756165432534E+000
1.391756116880653E+000  1.391756067099677E+000  1.391756016058491E+000  1.391755963725193E+000
1.391755910067072E+000  1.391755855050592E+000  1.391755798641365E+000  1.391755740804134E+000
1.391755681502748E+000  1.391755620700143E+000  1.391755558358315E+000  1.391755494438298E+000
1.391755428900142E+000  1.391755361702881E+000  1.391755292804518E+000  1.391755222161986E+000
1.391755149731134E+000  1.391755075466689E+000  1.391754999322235E+000  1.391754921250178E+000
1.391754841201721E+000  1.391754759126833E+000  1.391754674974213E+000  1.391754588691263E+000
1.391754500224055E+000  1.391754409517295E+000  1.391754316514287E+000  1.391754221156903E+000
1.391754123385540E+000  1.391754023139090E+000  1.391753920354895E+000  1.391753814968713E+000
1.391753706914674E+000  1.391753596125242E+000  1.391753482531170E+000  1.391753366061458E+000
1.391753246643311E+000  1.391753124202087E+000  1.391752998661260E+000  1.391752869942361E+000
1.391752737964938E+000  1.391752602646502E+000  1.391752463902476E+000  1.391752321646140E+000
1.391752175788581E+000  1.391752026238634E+000  1.391751872902826E+000  1.391751715685320E+000
1.391751554487848E+000  1.391751389209660E+000  1.391751219747453E+000  1.391751045995309E+000
1.391750867844626E+000  1.391750685184059E+000  1.391750497899439E+000  1.391750305873708E+000
1.391750108986847E+000  1.391749907115796E+000  1.391749700134382E+000  1.391749487913236E+000
1.391749270319714E+000  1.391749047217818E+000  1.391748818468101E+000  1.391748583927592E+000
1.391748343449697E+000  1.391748096884113E+000  1.391747844076730E+000  1.391747584869539E+000
1.391747319100531E+000  1.391747046603592E+000  1.391746767208410E+000  1.391746480740355E+000
1.391746187020380E+000  1.391745885864903E+000  1.391745577085697E+000  1.391745260489771E+000
1.391744935879245E+000  1.391744603051232E+000  1.391744261797710E+000  1.391743911905388E+000
1.391743553155580E+000  1.391743185324059E+000  1.391742808180927E+000  1.391742421490462E+000
1.391742025010978E+000  1.391741618494669E+000  1.391741201687458E+000  1.391740774328834E+000
1.391740336151693E+000  1.391739886882168E+000  1.391739426239461E+000  1.391738953935666E+000
1.391738469675587E+000  1.391737973156556E+000  1.391737464068246E+000  1.391736942092471E+000
1.391736406902991E+000  1.391735858165311E+000  1.391735295536463E+000  1.391734718664803E+000
1.391734127189783E+000  1.391733520741725E+000  1.391732898941600E+000  1.391732261400779E+000
1.391731607720797E+000  1.391730937493103E+000  1.391730250298803E+000  1.391729545708402E+000
1.391728823281530E+000  1.391728082566671E+000  1.391727323100880E+000  1.391726544409493E+000
1.391725746005830E+000  1.391724927390894E+000  1.391724088053054E+000  1.391723227467729E+000
1.391722345097061E+000  1.391721440389575E+000  1.391720512779838E+000  1.391719561688103E+000
1.391718586519950E+000  1.391717586665910E+000  1.391716561501090E+000  1.391715510384776E+000
1.391714432660038E+000  1.391713327653318E+000  1.391712194674007E+000  1.391711033014015E+000
1.391709841947331E+000  1.391708620729565E+000  1.391707368597486E+000  1.391706084768543E+000
1.391704768440379E+000  1.391703418790325E+000  1.391702034974893E+000  1.391700616129240E+000
1.391699161366637E+000  1.391697669777908E+000  1.391696140430865E+000  1.391694572369726E+000
1.391692964614515E+000  1.391691316160454E+000  1.391689625977332E+000  1.391687893008863E+000
1.391686116172024E+000  1.391684294356382E+000  1.391682426423398E+000  1.391680511205715E+000
1.391678547506430E+000  1.391676534098349E+000  1.391674469723212E+000  1.391672353090919E+000
1.391670182878712E+000  1.391667957730359E+000  1.391665676255300E+000  1.391663337027781E+000
1.391660938585964E+000  1.391658479431012E+000  1.391655958026156E+000  1.391653372795732E+000
1.391650722124197E+000  1.391648004355123E+000  1.391645217790161E+000  1.391642360687977E+000
1.391639431263172E+000  1.391636427685157E+000  1.391633348077021E+000  1.391630190514349E+000
1.391626953024026E+000  1.391623633583005E+000  1.391620230117039E+000  1.391616740499391E+000
1.391613162549504E+000  1.391609494031640E+000  1.391605732653482E+000  1.391601876064706E+000
1.391597921855511E+000  1.391593867555116E+000  1.391589710630217E+000  1.391585448483407E+000
1.391581078451551E+000  1.391576597804126E+000  1.391572003741518E+000  1.391567293393271E+000
1.391562463816298E+000  1.391557511993043E+000  1.391552434829598E+000  1.391547229153771E+000
1.391541891713108E+000  1.391536419172863E+000  1.391530808113916E+000  1.391525055030637E+000
1.391519156328706E+000  1.391513108322863E+000  1.391506907234630E+000  1.391500549189812E+000
1.391494030216515E+000  1.391487346241971E+000  1.391480493090533E+000  1.391473466481186E+000
1.391466262024225E+000  1.391458875218941E+000  1.391451301450950E+000  1.391443535989210E+000
1.391435573982633E+000  1.391427410457954E+000  1.391419040315478E+000  1.391410458327052E+000
1.391401659132111E+000  1.391392637234396E+000  1.391383386998694E+000  1.391373902647486E+000
1.391364178256620E+000  1.391354207752880E+000  1.391343984908471E+000  1.391333503339091E+000
1.391322756498278E+000  1.391311737674444E+000  1.391300439985987E+000  1.391288856377639E+000
1.391276979615355E+000  1.391264802282327E+000  1.391252316774305E+000  1.391239515294715E+000
1.391226389849827E+000  1.391212932243751E+000  1.391199134073720E+000  1.391184986724052E+000
1.391170481361626E+000  1.391155608929998E+000  1.391140360143557E+000  1.391124725482323E+000
1.391108695185322E+000  1.391092259245230E+000  1.391075407401637E+000  1.391058129134782E+000
1.391040413659086E+000  1.391022249916433E+000  1.391003626569254E+000  1.390984531993650E+000
1.390964954271602E+000  1.390944881184517E+000  1.390924300204802E+000  1.390903198488277E+000
1.390881562866566E+000  1.390859379838469E+000  1.390836635561963E+000  1.390813315844936E+000
1.390789406137425E+000  1.390764891521594E+000  1.390739756703014E+000  1.390713986001185E+000
1.390687563339405E+000  1.390660472235267E+000  1.390632695790177E+000  1.390604216678831E+000
1.390575017138716E+000  1.390545078958908E+000  1.390514383468948E+000  1.390482911526880E+000
1.390450643508109E+000  1.390417559292456E+000  1.390383638252318E+000  1.390348859239581E+000
1.390313200572569E+000  1.390276640022800E+000  1.390239154801053E+000  1.390200721543377E+000
1.390161316296500E+000  1.390120914503480E+000  1.390079490987806E+000  1.390037019938494E+000
1.389993474893872E+000  1.389948828725311E+000  1.389903053620424E+000  1.389856121066054E+000
1.389808001830490E+000  1.389758665945646E+000  1.389708082688558E+000  1.389656220562263E+000
1.389603047276809E+000  1.389548529729014E+000  1.389492633982213E+000  1.389435325245558E+000
1.389376567852345E+000  1.389316325238351E+000  1.389254559919333E+000  1.389191233467903E+000
1.389126306490044E+000  1.389059738600958E+000  1.388991488400272E+000  1.388921513446796E+000
1.388849770232274E+000  1.388776214155103E+000  1.388700799492771E+000  1.388623479374074E+000
1.388544205750391E+000  1.388462929366429E+000  1.388379599730106E+000  1.388294165081753E+000
1.388206572362628E+000  1.388116767182594E+000  1.388024693786884E+000  1.387930295022413E+000
1.387833512302902E+000  1.387734285573271E+000  1.387632553273302E+000  1.387528252300215E+000
1.387421317970494E+000  1.387311683980642E+000  1.387199282367194E+000  1.387084043465473E+000
1.386965895867709E+000  1.386844766379775E+000  1.386720579977168E+000  1.386593259759738E+000
1.386462726905573E+000  1.386328900623421E+000  1.386191698104275E+000  1.386051034471765E+000
1.385906822731121E+000  1.385758973717309E+000  1.385607396041489E+000  1.385451996036630E+000
1.385292677701524E+000  1.385129342643683E+000  1.384961890020664E+000  1.384790216480255E+000
1.384614216099071E+000  1.384433780319783E+000  1.384248797886907E+000  1.384059154781007E+000
1.383864734151387E+000  1.383665416247303E+000  1.383461078347446E+000  1.383251594687876E+000
1.383036836388290E+000  1.382816671376496E+000  1.382590964311300E+000  1.382359576503466E+000
1.382122365835034E+000  1.381879186676643E+000  1.381629889803041E+000  1.381374322306747E+000
1.381112327509587E+000  1.380843744872474E+000  1.380568409902920E+000  1.380286154060653E+000
1.379996804661070E+000  1.379700184776530E+000  1.379396113135508E+000  1.379084404019450E+000
1.378764867157507E+000  1.378437307618784E+000  1.378101525702409E+000  1.377757316825126E+000
1.377404471406513E+000  1.377042774751717E+000  1.376672006931676E+000  1.376291942660869E+000
1.375902351172384E+000  1.375502996090457E+000  1.375093635300292E+000  1.374674020815226E+000
1.374243898641129E+000  1.373803008638029E+000  1.373351084378971E+000  1.372887853005973E+000
1.372413035083127E+000  1.371926344446774E+000  1.371427488052757E+000  1.370916165820621E+000
1.370392070474888E+000  1.369854887383204E+000  1.369304294391463E+000  1.368739961655804E+000
1.368161551471506E+000  1.367568718098704E+000  1.366961107584930E+000  1.366338357584527E+000
1.365700097174766E+000  1.365045946668813E+000  1.364375517425430E+000  1.363688411655457E+000
1.362984222225039E+000  1.362262532455623E+000  1.361522915920695E+000  1.360764936239316E+000
1.359988146866416E+000  1.359192090879902E+000  1.358376300764573E+000  1.357540298192893E+000
1.356683593802639E+000  1.355805686971486E+000  1.354906065588540E+000  1.353984205822899E+000
1.353039571889318E+000  1.352071615810984E+000  1.351079777179574E+000  1.350063482912567E+000
1.349022147008028E+000  1.347955170296872E+000  1.346861940192774E+000  1.345741830439839E+000
1.344594200858182E+000  1.343418397087551E+000  1.342213750329188E+000  1.340979577086068E+000
1.339715178901760E+000  1.338419842098068E+000  1.337092837511728E+000  1.335733420230361E+000
1.334340829327982E+000  1.332914287600321E+000  1.331453001300275E+000  1.329956159873788E+000
1.328422935696550E+000  1.326852483811830E+000  1.325243941669884E+000  1.323596428869319E+000
1.321909046900891E+000  1.320180878894192E+000  1.318410989367731E+000  1.316598423982965E+000
1.314742209302815E+000  1.312841352555310E+000  1.310894841402951E+000  1.308901643718521E+000
1.306860707368008E+000  1.304770960001432E+000  1.302631308852354E+000  1.300440640546916E+000
1.298197820923294E+000  1.295901694862520E+000  1.293551086131620E+000  1.291144797240147E+000
1.288681609311191E+000  1.286160281967982E+000  1.283579553237345E+000  1.280938139471234E+000
1.278234735287699E+000  1.275468013532666E+000  1.272636625264002E+000  1.269739199759395E+000
1.266774344549662E+000  1.263740645479147E+000  1.260636666794979E+000  1.257460951267029E+000
1.254212020340463E+000  1.250888374322924E+000  1.247488492608396E+000  1.244010833939950E+000
1.240453836713635E+000  1.236815919325865E+000  1.233095480566766E+000  1.229290900062034E+000
1.225400538765948E+000  1.221422739508305E+000  1.217355827598113E+000  1.213198111487015E+000
1.208947883495491E+000  1.204603420605033E+000  1.200162985319536E+000  1.195624826599306E+000
1.190987180871178E+000  1.186248273118315E+000  1.181406318053426E+000  1.176459521379173E+000
1.171406081139700E+000  1.166244189167282E+000  1.160972032628208E+000  1.155587795672100E+000
1.150089661188946E+000  1.144475812678246E+000  1.138744436234725E+000  1.132893722655104E+000
1.126921869670582E+000  1.120827084309638E+000  1.114607585395843E+000  1.108261606185442E+000
1.101787397149425E+000  1.095183228904853E+000  1.088447395300200E+000  1.081578216659400E+000
1.074574043189316E+000  1.067433258555194E+000  1.060154283628661E+000  1.052735580412648E+000
1.045175656147491E+000  1.037473067602323E+000  1.029626425555600E+000  1.021634399468429E+000
1.013495722354051E+000  1.005209195846483E+000  9.967736954710388E-001  9.881881761189379E-001
9.794516777278226E-001  9.705633311694415E-001  9.615223643451782E-001  9.523281084895057E-001
9.429800046806649E-001  9.334776105571687E-001  9.238206072378186E-001  9.140088064420030E-001
9.040421578060671E-001  8.939207563903714E-001  8.836448503705271E-001  8.732148489049705E-001
8.626313301696248E-001  8.518950495489621E-001  8.410069479710868E-001  8.299681603728131E-001
8.187800242788301E-001  8.074440884770713E-001  7.959621217703858E-001  7.843361217823122E-001
7.725683237924871E-001  7.606612095747188E-001  7.486175162081283E-001  7.364402448291052E-001
7.241326692888563E-001  7.116983446784381E-001  6.991411156799733E-001  6.864651246995308E-001
6.736748197338422E-001  6.607749619194857E-001  6.477706327097036E-001  6.346672406203175E-001
6.214705274825084E-001  6.081865741365063E-001  5.948218054963609E-001  5.813829949122408E-001
5.678772677528600E-001  5.543121041268756E-001  5.406953406584976E-001  5.270351712288910E-001
5.133401465916539E-001  4.996191727673896E-001  4.858815081194550E-001  4.721367590103899E-001
4.583948739361803E-001  4.446661360337832E-001  4.309611538559701E-001  4.172908503068231E-001
4.036664496312523E-001  3.900994623525099E-001  3.766016680533746E-001  3.631850958991633E-001
3.498620028043439E-001  3.366448491494051E-001  3.235462719606311E-001  3.105790554730801E-001
2.977560990060628E-001  2.850903820911888E-001  2.725949268056588E-001  2.602827572778755E-001
2.481668563490899E-001  2.362601193934628E-001  2.245753053199384E-001  2.131249848028167E-001
2.019214858137279E-001  1.909768365563223E-001  1.803027059360294E-001  1.699103417311535E-001
1.598105066680369E-001  1.500134126422314E-001  1.405286533694922E-001  1.313651357946830E-001
1.225310106335029E-001  1.140336024708160E-001  1.058793398902142E-001  9.807368616193561E-002
9.062107106982401E-002  8.352482451243184E-002  7.678711256780586E-002  7.040887676544473E-002
6.438977736159683E-002  5.872814146447773E-002  5.342091690333084E-002  4.846363277824605E-002
4.385036766517558E-002  3.957372648130703E-002  3.562482703831241E-002  3.199329732358007E-002
2.866728455052951E-002  2.563347700685439E-002  2.287713970216317E-002  2.038216477206165E-002
1.813113753239913E-002  1.610541899317936E-002  1.428552452651334E-002  1.265286941802831E-002
1.119034957386827E-002  9.882188679449500E-003  8.713858367776155E-003  7.672001170332409E-003
6.744356279084759E-003  5.919688155095425E-003  5.187718019494639E-003  4.539058257568906E-003
3.965149757960574E-003  3.458202197733711E-003  3.011137271412000E-003  2.617534848890035E-003
2.271582034002173E-003  1.968025082975433E-003  1.702124130318147E-003  1.469610659109540E-003
1.266647643274684E-003  1.089792281299475E-003  9.359612339608290E-004  8.023982729820083E-004
6.866442430138205E-004  5.865092359192465E-004  5.000468739234383E-004  4.255305967029009E-004
3.614318468465009E-004  3.064000482473850E-004  2.592442728027822E-004  2.189164922335983E-004
1.844963138169356E-004  1.551771012839607E-004  1.302533850075421E-004  1.091094688266585E-004
9.120914436821398E-005  7.608642747544877E-005  6.333723528252241E-005  5.261192653732854E-005
4.360863192304853E-005  3.606730532071423E-005  2.976443115132754E-005  2.450832710174095E-005
2.013498564247359E-005  1.650440176028673E-005  1.349733823012651E-005  1.101248352006362E-005
8.963961042360962E-006  7.279151920921012E-006  5.896796729967619E-006  4.765344763825515E-006
3.841522318779945E-006  3.089094203199521E-006  2.477795241618730E-006  1.982410904420311E-006
1.581988380890640E-006  1.259161424905206E-006  9.995741456509637E-007  7.913905978499143E-007
6.248785548744873E-007  4.920572324188095E-007  3.863999788359297E-007  3.025840698794979E-007
2.362807494559950E-007  1.839795530839323E-007  1.428417458757283E-007  1.105784105515275E-007
8.534934147632771E-008  6.567944581206495E-008  5.038982999970557E-008  3.854116588484972E-008
2.938729235619919E-008  2.233732138491793E-008  1.692478736325458E-008  1.278261070367715E-008
9.622845380651943E-009  7.220349644510334E-009  5.399663263465538E-009  4.024496716653974E-009
2.989340763070987E-009  2.212791403919879E-009  1.632257782249786E-009  1.199781081316966E-009
8.787427900507101E-010  6.412823645622176E-010  4.662786832041885E-010  3.377779366180198E-010
2.437737150298328E-010  1.752639081519211E-010  1.255243456544840E-010  8.955149380264450E-011
6.363650509923402E-011  4.504092759970440E-011  3.175078214563883E-011  2.229081095589001E-011
1.558473957357291E-011  1.085058179444564E-011  7.522522540044336E-012  5.192874310518149E-012
3.569130646913339E-012  2.442325332739548E-012  1.663821601685566E-012  1.128359644364580E-012
7.617296554330451E-013  5.118483690768323E-013  3.423285767675173E-013  2.278663538921930E-013
1.509475037453713E-013  9.950695461684388E-014  6.527327526648192E-014  4.260339116494320E-014
2.766633773893332E-014  1.787431836816752E-014  1.148811594695095E-014  7.344808248625127E-015
4.670839027802593E-015  2.954351826817631E-015  1.858455317266225E-015  1.162609834834084E-015
7.232306406353884E-016  4.473518483900860E-016  2.751183299183246E-016  1.682114699942810E-016
1.022409868145766E-016  6.177247501540379E-017  3.709644983373313E-017  2.214132174813804E-017
1.313332506831794E-017  7.741257729211180E-018  4.533977723093878E-018  2.638417063199130E-018
1.525344533971498E-018  8.760211582380271E-019  4.997476057450589E-019  2.831652568868176E-019
1.593476975645021E-019  8.897058539058894E-020  4.937552115003712E-020  2.720711147974945E-020
1.488430553966484E-020  8.083887630836582E-021  4.358243681129560E-021  2.332942682002456E-021
1.239452595766690E-021  6.503676609681411E-022  3.386471914323447E-022  1.749664840682178E-022
8.968911402049345E-023  0.000000000000000E+000  0.000000000000000E+000  0.000000000000000E+000
0.000000000000000E+000  0.000000000000000E+000  0.000000000000000E+000  0.000000000000000E+000
0.000000000000000E+000  0.000000000000000E+000  0.000000000000000E+000  0.000000000000000E+000
0.000000000000000E+000  0.000000000000000E+000  0.000000000000000E+000  0.000000000000000E+000
0.000000000000000E+000  0.000000000000000E+000  0.000000000000000E+000  0.000000000000000E+000
0.000000000000000E+000  0.000000000000000E+000  0.000000000000000E+000  0.000000000000000E+000
0.000000000000000E+000  0.000000000000000E+000  0.000000000000000E+000  0.000000000000000E+000
0.000000000000000E+000  0.000000000000000E+000  0.000000000000000E+000  0.000000000000000E+000
0.000000000000000E+000  0.000000000000000E+000  0.000000000000000E+000  0.000000000000000E+000
0.000000000000000E+000  0.000000000000000E+000  0.000000000000000E+000  0.000000000000000E+000
0.000000000000000E+000  0.000000000000000E+000  0.000000000000000E+000  0.000000000000000E+000
0.000000000000000E+000  0.000000000000000E+000  0.000000000000000E+000  0.000000000000000E+000
0.000000000000000E+000  0.000000000000000E+000  0.000000000000000E+000  0.000000000000000E+000
0.000000000000000E+000  0.000000000000000E+000  0.000000000000000E+000  0.000000000000000E+000
0.000000000000000E+000  0.000000000000000E+000  0.000000000000000E+000  0.000000000000000E+000
0.000000000000000E+000  0.000000000000000E+000  0.000000000000000E+000  0.000000000000000E+000
0.000000000000000E+000  0.000000000000000E+000  0.000000000000000E+000  0.000000000000000E+000
0.000000000000000E+000  0.000000000000000E+000  0.000000000000000E+000  0.000000000000000E+000
0.000000000000000E+000  0.000000000000000E+000  0.000000000000000E+000  0.000000000000000E+000
0.000000000000000E+000  0.000000000000000E+000  0.000000000000000E+000  0.000000000000000E+000
0.000000000000000E+000  0.000000000000000E+000  0.000000000000000E+000  0.000000000000000E+000
0.000000000000000E+000  0.000000000000000E+000  0.000000000000000E+000  0.000000000000000E+000
0.000000000000000E+000  0.000000000000000E+000  0.000000000000000E+000  0.000000000000000E+000
0.000000000000000E+000  0.000000000000000E+000  0.000000000000000E+000  0.000000000000000E+000
0.000000000000000E+000  0.000000000000000E+000  0.000000000000000E+000  0.000000000000000E+000
0.000000000000000E+000  0.000000000000000E+000  0.000000000000000E+000  0.000000000000000E+000
0.000000000000000E+000  0.000000000000000E+000  0.000000000000000E+000  0.000000000000000E+000
0.000000000000000E+000  0.000000000000000E+000  0.000000000000000E+000  0.000000000000000E+000
0.000000000000000E+000  0.000000000000000E+000  0.000000000000000E+000  0.000000000000000E+000
0.000000000000000E+000  0.000000000000000E+000  0.000000000000000E+000  0.000000000000000E+000
0.000000000000000E+000  0.000000000000000E+000  0.000000000000000E+000  0.000000000000000E+000
0.000000000000000E+000  0.000000000000000E+000  0.000000000000000E+000  0.000000000000000E+000
0.000000000000000E+000  0.000000000000000E+000  0.000000000000000E+000  0.000000000000000E+000
0.000000000000000E+000  0.000000000000000E+000  0.000000000000000E+000  0.000000000000000E+000
0.000000000000000E+000  0.000000000000000E+000  0.000000000000000E+000  0.000000000000000E+000
0.000000000000000E+000  0.000000000000000E+000  0.000000000000000E+000  0.000000000000000E+000
0.000000000000000E+000  0.000000000000000E+000  0.000000000000000E+000  0.000000000000000E+000
0.000000000000000E+000  0.000000000000000E+000  0.000000000000000E+000  0.000000000000000E+000
0.000000000000000E+000  0.000000000000000E+000  0.000000000000000E+000  0.000000000000000E+000
0.000000000000000E+000  0.000000000000000E+000  0.000000000000000E+000  0.000000000000000E+000
0.000000000000000E+000  0.000000000000000E+000  0.000000000000000E+000  0.000000000000000E+000
0.000000000000000E+000  0.000000000000000E+000  0.000000000000000E+000  0.000000000000000E+000
0.000000000000000E+000  0.000000000000000E+000  0.000000000000000E+000  0.000000000000000E+000
0.000000000000000E+000  0.000000000000000E+000  0.000000000000000E+000  0.000000000000000E+000
0.000000000000000E+000  0.000000000000000E+000  0.000000000000000E+000  0.000000000000000E+000
0.000000000000000E+000  0.000000000000000E+000  0.000000000000000E+000  0.000000000000000E+000
0.000000000000000E+000  0.000000000000000E+000  0.000000000000000E+000  0.000000000000000E+000
0.000000000000000E+000  0.000000000000000E+000  0.000000000000000E+000  0.000000000000000E+000
0.000000000000000E+000  0.000000000000000E+000  0.000000000000000E+000  0.000000000000000E+000
0.000000000000000E+000  0.000000000000000E+000  0.000000000000000E+000  0.000000000000000E+000
0.000000000000000E+000  0.000000000000000E+000  0.000000000000000E+000  0.000000000000000E+000
0.000000000000000E+000  0.000000000000000E+000  0.000000000000000E+000
</PP_NLCC>
<PP_LOCAL type="real" size="1151" columns="4">
-1.801419929795385E+001 -1.801419929615065E+001 -1.801419929440172E+001 -1.801419929270589E+001
-1.801419929106203E+001 -1.801419928946905E+001 -1.801419928792589E+001 -1.801419928643150E+001
-1.801419928498488E+001 -1.801419928358506E+001 -1.801419928223110E+001 -1.801419928092208E+001
-1.801419927965711E+001 -1.801419927854963E+001 -1.801419927460037E+001 -1.801419927469738E+001
-1.801419927479670E+001 -1.801419927489878E+001 -1.801419927500412E+001 -1.801419927216635E+001
-1.801419927227756E+001 -1.801419927239063E+001 -1.801419927250632E+001 -1.801419926891962E+001
-1.801419926904207E+001 -1.801419926647588E+001 -1.801419926660499E+001 -1.801419926673658E+001
-1.801419926687261E+001 -1.801419926701170E+001 -1.801419926715351E+001 -1.801419926729938E+001
-1.801419926407721E+001 -1.801419926179576E+001 -1.801419926195444E+001 -1.801419926211634E+001
-1.801419926228277E+001 -1.801419926245406E+001 -1.801419926262922E+001 -1.801419926280745E+001
-1.801419926299206E+001 -1.801419925796245E+001 -1.801419925815735E+001 -1.801419925835671E+001
-1.801419925856075E+001 -1.801419925877062E+001 -1.801419925898600E+001 -1.801419925920600E+001
-1.801419925943195E+001 -1.801419925746389E+001 -1.801419925770153E+001 -1.801419925794499E+001
-1.801419925819510E+001 -1.801419925602387E+001 -1.801419925628636E+001 -1.801419925655635E+001
-1.801419925683368E+001 -1.801419925711665E+001 -1.801419925740695E+001 -1.801419925770507E+001
-1.801419925607847E+001 -1.801419925639158E+001 -1.801419925671349E+001 -1.801419925704353E+001
-1.801419925738182E+001 -1.801419925562441E+001 -1.801419925598125E+001 -1.801419925634666E+001
-1.801419925672132E+001 -1.801419925710507E+001 -1.801419925749832E+001 -1.801419925624105E+001
-1.801419925665498E+001 -1.801419925707947E+001 -1.801419925751485E+001 -1.801419925796065E+001
-1.801419925841798E+001 -1.801419925888684E+001 -1.801419925936675E+001 -1.801419925986020E+001
-1.801419926036559E+001 -1.801419925910140E+001 -1.801419925963391E+001 -1.801419926017969E+001
-1.801419926073898E+001 -1.801419926131334E+001 -1.801419926051735E+001 -1.801419926112118E+001
-1.801419926174044E+001 -1.801419926237643E+001 -1.801419926302638E+001 -1.801419926369426E+001
-1.801419926437891E+001 -1.801419926508042E+001 -1.801419926580117E+001 -1.801419926653844E+001
-1.801419926729424E+001 -1.801419926807032E+001 -1.801419926886579E+001 -1.801419926821912E+001
-1.801419926905712E+001 -1.801419926991513E+001 -1.801419927079438E+001 -1.801419927059195E+001
-1.801419927151766E+001 -1.801419927246764E+001 -1.801419927344065E+001 -1.801419927443835E+001
-1.801419927546110E+001 -1.801419927651087E+001 -1.801419927758695E+001 -1.801419927869018E+001
-1.801419927982169E+001 -1.801419928098069E+001 -1.801419928216954E+001 -1.801419928338861E+001
-1.801419928463862E+001 -1.801419928591932E+001 -1.801419928723335E+001 -1.801419928858032E+001
-1.801419928996087E+001 -1.801419929137708E+001 -1.801419929169110E+001 -1.801419929318139E+001
-1.801419929470939E+001 -1.801419929546049E+001 -1.801419929706837E+001 -1.801419929871692E+001
-1.801419930040690E+001 -1.801419930213935E+001 -1.801419930391588E+001 -1.801419930573739E+001
-1.801419930760388E+001 -1.801419930951828E+001 -1.801419931148093E+001 -1.801419931349386E+001
-1.801419931555735E+001 -1.801419931767284E+001 -1.801419931984325E+001 -1.801419932206791E+001
-1.801419932434954E+001 -1.801419932668851E+001 -1.801419932908671E+001 -1.801419933154595E+001
-1.801419933406687E+001 -1.801419933665206E+001 -1.801419933930210E+001 -1.801419934201935E+001
-1.801419934480545E+001 -1.801419934766231E+001 -1.801419935059111E+001 -1.801419935359417E+001
-1.801419935667335E+001 -1.801419935983033E+001 -1.801419936306668E+001 -1.801419936558953E+001
-1.801419936899491E+001 -1.801419937197308E+001 -1.801419937555455E+001 -1.801419937922759E+001
-1.801419938299242E+001 -1.801419938685317E+001 -1.801419939081083E+001 -1.801419939486925E+001
-1.801419939903029E+001 -1.801419940329666E+001 -1.801419940767144E+001 -1.801419941215590E+001
-1.801419941675495E+001 -1.801419942146982E+001 -1.801419942630348E+001 -1.801419943126046E+001
-1.801419943634193E+001 -1.801419944155263E+001 -1.801419944689590E+001 -1.801419945237366E+001
-1.801419945799020E+001 -1.801419946374918E+001 -1.801419946965375E+001 -1.801419947570801E+001
-1.801419948191604E+001 -1.801419948828062E+001 -1.801419949480614E+001 -1.801419950149704E+001
-1.801419950835660E+001 -1.801419951539053E+001 -1.801419952260267E+001 -1.801419952999698E+001
-1.801419953757905E+001 -1.801419954535235E+001 -1.801419955332238E+001 -1.801419956149446E+001
-1.801419956987327E+001 -1.801419957846420E+001 -1.801419958727290E+001 -1.801419959630442E+001
-1.801419960556455E+001 -1.801419961505953E+001 -1.801419962479468E+001 -1.801419963477632E+001
-1.801419964501060E+001 -1.801419965550401E+001 -1.801419966626286E+001 -1.801419967729407E+001
-1.801419968860467E+001 -1.801419970020122E+001 -1.801419971209142E+001 -1.801419972428289E+001
-1.801419973678277E+001 -1.801419974959904E+001 -1.801419976274009E+001 -1.801419977587629E+001
-1.801419978953265E+001 -1.801419980370662E+001 -1.801419981823918E+001 -1.801419983313938E+001
-1.801419984841739E+001 -1.801419986408254E+001 -1.801419988014379E+001 -1.801419989661122E+001
-1.801419991349576E+001 -1.801419993080816E+001 -1.801419994855850E+001 -1.801419996675794E+001
-1.801419998541795E+001 -1.801420000455094E+001 -1.801420002416891E+001 -1.801420004428199E+001
-1.801420006490414E+001 -1.801420008604978E+001 -1.801420010773032E+001 -1.801420012995898E+001
-1.801420015275028E+001 -1.801420017611911E+001 -1.801420020007987E+001 -1.801420022464657E+001
-1.801420024983499E+001 -1.801420027566119E+001 -1.801420030214114E+001 -1.801420032929175E+001
-1.801420035712948E+001 -1.801420038567173E+001 -1.801420041493649E+001 -1.801420044494211E+001
-1.801420047570741E+001 -1.801420050725132E+001 -1.801420053959427E+001 -1.801420057275587E+001
-1.801420060675624E+001 -1.801420064161751E+001 -1.801420067736144E+001 -1.801420071401022E+001
-1.801420075158674E+001 -1.801420079011425E+001 -1.801420082961702E+001 -1.801420087011993E+001
-1.801420091164818E+001 -1.801420095422782E+001 -1.801420099788524E+001 -1.801420104264753E+001
-1.801420108854303E+001 -1.801420113560041E+001 -1.801420118384882E+001 -1.801420123331847E+001
-1.801420128404037E+001 -1.801420133604644E+001 -1.801420138936909E+001 -1.801420144404129E+001
-1.801420150009728E+001 -1.801420155757243E+001 -1.801420161650248E+001 -1.801420167692409E+001
-1.801420173887524E+001 -1.801420180239457E+001 -1.801420186752170E+001 -1.801420193429748E+001
-1.801420200276351E+001 -1.801420207296244E+001 -1.801420214493841E+001 -1.801420221873644E+001
-1.801420229440244E+001 -1.801420237198363E+001 -1.801420245152865E+001 -1.801420253308720E+001
-1.801420261671012E+001 -1.801420270244979E+001 -1.801420279035970E+001 -1.801420288049477E+001
-1.801420297291139E+001 -1.801420306766725E+001 -1.801420316482156E+001 -1.801420326443502E+001
-1.801420336656987E+001 -1.801420347128993E+001 -1.801420357866062E+001 -1.801420368874904E+001
-1.801420380162396E+001 -1.801420391735590E+001 -1.801420403601713E+001 -1.801420415768182E+001
-1.801420428242598E+001 -1.801420441032753E+001 -1.801420454146637E+001 -1.801420467592443E+001
-1.801420481378568E+001 -1.801420495513630E+001 -1.801420510006461E+001 -1.801420524866110E+001
-1.801420540101851E+001 -1.801420555723209E+001 -1.801420571739941E+001 -1.801420588162051E+001
-1.801420604999803E+001 -1.801420622263716E+001 -1.801420639964560E+001 -1.801420658113396E+001
-1.801420676721568E+001 -1.801420695800692E+001 -1.801420715362683E+001 -1.801420735419762E+001
-1.801420755984460E+001 -1.801420777069603E+001 -1.801420798688359E+001 -1.801420820854248E+001
-1.801420843581110E+001 -1.801420866883135E+001 -1.801420890774873E+001 -1.801420915271240E+001
-1.801420940387538E+001 -1.801420966139449E+001 -1.801420992543032E+001 -1.801421019614793E+001
-1.801421047371657E+001 -1.801421075830929E+001 -1.801421105010366E+001 -1.801421134928205E+001
-1.801421165603115E+001 -1.801421197054245E+001 -1.801421229301243E+001 -1.801421262364222E+001
-1.801421296263826E+001 -1.801421331021230E+001 -1.801421366658110E+001 -1.801421403196713E+001
-1.801421440659868E+001 -1.801421479070926E+001 -1.801421518453856E+001 -1.801421558833263E+001
-1.801421600234330E+001 -1.801421642682890E+001 -1.801421686205453E+001 -1.801421730829163E+001
-1.801421776581856E+001 -1.801421823492085E+001 -1.801421871589114E+001 -1.801421920902941E+001
-1.801421971464334E+001 -1.801422023304836E+001 -1.801422076456800E+001 -1.801422130953384E+001
-1.801422186828561E+001 -1.801422244117148E+001 -1.801422302854889E+001 -1.801422363078458E+001
-1.801422424825394E+001 -1.801422488134191E+001 -1.801422553044307E+001 -1.801422619596195E+001
-1.801422687831374E+001 -1.801422757792376E+001 -1.801422829522805E+001 -1.801422903067400E+001
-1.801422978471973E+001 -1.801423055783497E+001 -1.801423135050165E+001 -1.801423216321384E+001
-1.801423299647787E+001 -1.801423385081273E+001 -1.801423472675070E+001 -1.801423562483752E+001
-1.801423654563245E+001 -1.801423748970896E+001 -1.801423845765503E+001 -1.801423945007348E+001
-1.801424046758222E+001 -1.801424151081455E+001 -1.801424258041978E+001 -1.801424367706391E+001
-1.801424480142932E+001 -1.801424595421579E+001 -1.801424713614074E+001 -1.801424834793933E+001
-1.801424959036556E+001 -1.801425086419213E+001 -1.801425217021119E+001 -1.801425350923516E+001
-1.801425488209690E+001 -1.801425628964947E+001 -1.801425773276761E+001 -1.801425921234866E+001
-1.801426072931363E+001 -1.801426228459556E+001 -1.801426387917644E+001 -1.801426551404999E+001
-1.801426719019177E+001 -1.801426890868816E+001 -1.801427067061786E+001 -1.801427247700261E+001
-1.801427432899346E+001 -1.801427622779583E+001 -1.801427817454076E+001 -1.801428017042684E+001
-1.801428221671094E+001 -1.801428431463659E+001 -1.801428646554795E+001 -1.801428867076265E+001
-1.801429093160744E+001 -1.801429324953538E+001 -1.801429562596019E+001 -1.801429806235000E+001
-1.801430056022048E+001 -1.801430312109284E+001 -1.801430574660023E+001 -1.801430843834067E+001
-1.801431119796319E+001 -1.801431402720654E+001 -1.801431692780550E+001 -1.801431990152512E+001
-1.801432295022767E+001 -1.801432607582137E+001 -1.801432928020398E+001 -1.801433256534102E+001
-1.801433593329372E+001 -1.801433938613413E+001 -1.801434292595306E+001 -1.801434655497916E+001
-1.801435027543556E+001 -1.801435408959104E+001 -1.801435799981816E+001 -1.801436200851289E+001
-1.801436611816291E+001 -1.801437033127791E+001 -1.801437465042764E+001 -1.801437907829050E+001
-1.801438361758723E+001 -1.801438827111267E+001 -1.801439304169677E+001 -1.801439793226405E+001
-1.801440294586348E+001 -1.801440808551666E+001 -1.801441335436292E+001 -1.801441875567594E+001
-1.801442429274692E+001 -1.801442996892731E+001 -1.801443578769323E+001 -1.801444175264188E+001
-1.801444786737610E+001 -1.801445413563507E+001 -1.801446056125612E+001 -1.801446714812118E+001
-1.801447390026765E+001 -1.801448082179421E+001 -1.801448791689743E+001 -1.801449518991204E+001
-1.801450264525543E+001 -1.801451028742372E+001 -1.801451812105639E+001 -1.801452615092232E+001
-1.801453438185612E+001 -1.801454281884626E+001 -1.801455146699067E+001 -1.801456033150104E+001
-1.801456941774273E+001 -1.801457873117998E+001 -1.801458827740458E+001 -1.801459806218168E+001
-1.801460809139309E+001 -1.801461837102139E+001 -1.801462890725569E+001 -1.801463970642076E+001
-1.801465077495480E+001 -1.801466211947788E+001 -1.801467374676171E+001 -1.801468566372978E+001
-1.801469787749075E+001 -1.801471039529828E+001 -1.801472322458110E+001 -1.801473637296951E+001
-1.801474984822649E+001 -1.801476365832200E+001 -1.801477781142591E+001 -1.801479231586516E+001
-1.801480718019412E+001 -1.801482241315324E+001 -1.801483802366083E+001 -1.801485402086827E+001
-1.801487041413655E+001 -1.801488721303869E+001 -1.801490442735657E+001 -1.801492206709541E+001
-1.801494014250833E+001 -1.801495866406082E+001 -1.801497764245694E+001 -1.801499708865229E+001
-1.801501701384220E+001 -1.801503742946685E+001 -1.801505834722412E+001 -1.801507977908324E+001
-1.801510173725928E+001 -1.801512423423946E+001 -1.801514728280706E+001 -1.801517089599916E+001
-1.801519508713592E+001 -1.801521986984342E+001 -1.801524525802892E+001 -1.801527126589416E+001
-1.801529790795060E+001 -1.801532519901437E+001 -1.801535315421147E+001 -1.801538178899028E+001
-1.801541111911034E+001 -1.801544116065622E+001 -1.801547193005670E+001 -1.801550344406986E+001
-1.801553571977512E+001 -1.801556877461507E+001 -1.801560262637851E+001 -1.801563729319201E+001
-1.801567279354606E+001 -1.801570914628198E+001 -1.801574637061275E+001 -1.801578448611874E+001
-1.801582351273737E+001 -1.801586347077675E+001 -1.801590438092715E+001 -1.801594626425122E+001
-1.801598914218858E+001 -1.801603303656389E+001 -1.801607796957211E+001 -1.801612396379461E+001
-1.801617104220143E+001 -1.801621922813656E+001 -1.801626854532966E+001 -1.801631901788965E+001
-1.801637067030126E+001 -1.801642352743094E+001 -1.801647761451864E+001 -1.801653295717740E+001
-1.801658958137873E+001 -1.801664751345939E+001 -1.801670678011478E+001 -1.801676740838344E+001
-1.801682942564936E+001 -1.801689285962161E+001 -1.801695773833496E+001 -1.801702409013787E+001
-1.801709194367191E+001 -1.801716132786250E+001 -1.801723227190762E+001 -1.801730480525849E+001
-1.801737895759381E+001 -1.801745475881155E+001 -1.801753223900224E+001 -1.801761142842197E+001
-1.801769235746939E+001 -1.801777505665865E+001 -1.801785955658980E+001 -1.801794588791096E+001
-1.801803408128717E+001 -1.801812416736230E+001 -1.801821617671726E+001 -1.801831013982307E+001
-1.801840608699760E+001 -1.801850404835679E+001 -1.801860405375291E+001 -1.801870613271933E+001
-1.801881031441265E+001 -1.801891662754111E+001 -1.801902510029315E+001 -1.801913576026602E+001
-1.801924863437949E+001 -1.801936374879159E+001 -1.801948112880932E+001 -1.801960079878721E+001
-1.801972278202040E+001 -1.801984710063953E+001 -1.801997377549336E+001 -1.802010282601552E+001
-1.802023427009748E+001 -1.802036812394771E+001 -1.802050440193783E+001 -1.802064311644609E+001
-1.802078427768742E+001 -1.802092789353385E+001 -1.802107396932756E+001 -1.802122250767824E+001
-1.802137350824895E+001 -1.802152696753233E+001 -1.802168287861220E+001 -1.802184123091196E+001
-1.802200200992718E+001 -1.802216519694126E+001 -1.802233076873046E+001 -1.802249869724879E+001
-1.802266894929226E+001 -1.802284148614862E+001 -1.802301626322533E+001 -1.802319322965907E+001
-1.802337232789975E+001 -1.802355349327283E+001 -1.802373665352079E+001 -1.802392172831468E+001
-1.802410862874228E+001 -1.802429725676640E+001 -1.802448750465449E+001 -1.802467925437863E+001
-1.802487237698103E+001 -1.802506673190648E+001 -1.802526216629952E+001 -1.802545851426517E+001
-1.802565559608732E+001 -1.802585321740719E+001 -1.802605116836137E+001 -1.802624922267103E+001
-1.802644713668372E+001 -1.802664464836814E+001 -1.802684147625337E+001 -1.802703731831498E+001
-1.802723185080358E+001 -1.802742472701276E+001 -1.802761557598480E+001 -1.802780400114878E+001
-1.802798957889099E+001 -1.802817185705166E+001 -1.802835035334729E+001 -1.802852455371266E+001
-1.802869391055885E+001 -1.802885784094596E+001 -1.802901572466428E+001 -1.802916690222114E+001
-1.802931067272637E+001 -1.802944629167285E+001 -1.802957296861446E+001 -1.802968986472531E+001
-1.802979609023818E+001 -1.802989070176536E+001 -1.802997269948731E+001 -1.803004102420466E+001
-1.803009455425007E+001 -1.803013210225461E+001 -1.803015241176068E+001 -1.803015415367318E+001
-1.803013592254396E+001 -1.803009623268461E+001 -1.803003351409807E+001 -1.802994610822016E+001
-1.802983226346580E+001 -1.802969013057206E+001 -1.802951775772760E+001 -1.802931308548193E+001
-1.802907394142632E+001 -1.802879803463516E+001 -1.802848294985970E+001 -1.802812614146552E+001
-1.802772492710400E+001 -1.802727648110664E+001 -1.802677782759361E+001 -1.802622583328527E+001
-1.802561720000708E+001 -1.802494845687630E+001 -1.802421595216008E+001 -1.802341584479596E+001
-1.802254409556060E+001 -1.802159645787599E+001 -1.802056846824409E+001 -1.801945543629783E+001
-1.801825243445676E+001 -1.801695428717547E+001 -1.801555555977417E+001 -1.801405054684152E+001
-1.801243326019899E+001 -1.801069741641308E+001 -1.800883642384722E+001 -1.800684336924632E+001
-1.800471100383875E+001 -1.800243172895023E+001 -1.799999758112201E+001 -1.799740021672330E+001
-1.799463089605282E+001 -1.799168046692299E+001 -1.798853934772185E+001 -1.798519750995115E+001
-1.798164446023493E+001 -1.797786922180060E+001 -1.797386031543219E+001 -1.796960573989931E+001
-1.796509295186689E+001 -1.796030884529019E+001 -1.795523973030886E+001 -1.794987131164940E+001
-1.794418866655085E+001 -1.793817622223394E+001 -1.793181773293445E+001 -1.792509625652554E+001
-1.791799413075867E+001 -1.791049294915847E+001 -1.790257353660832E+001 -1.789421592467009E+001
-1.788539932668684E+001 -1.787610211272257E+001 -1.786630178439950E+001 -1.785597494969850E+001
-1.784509729779692E+001 -1.783364357402376E+001 -1.782158755501753E+001 -1.780890202418540E+001
-1.779555874756515E+001 -1.778152845020112E+001 -1.776678079315604E+001 -1.775128435128733E+001
-1.773500659192665E+001 -1.771791385461152E+001 -1.769997133202699E+001 -1.768114305232357E+001
-1.766139186299200E+001 -1.764067941648406E+001 -1.761896615777420E+001 -1.759621131407395E+001
-1.757237288692090E+001 -1.754740764686798E+001 -1.752127113101695E+001 -1.749391764364835E+001
-1.746530026020945E+001 -1.743537083493529E+001 -1.740408001238826E+001 -1.737137724321455E+001
-1.733721080442911E+001 -1.730152782455553E+001 -1.726427431396280E+001 -1.722539520075977E+001
-1.718483437263010E+001 -1.714253472501186E+001 -1.709843821605967E+001 -1.705248592885711E+001
-1.700461814138768E+001 -1.695477440481790E+001 -1.690289363069591E+001 -1.684891418773299E+001
-1.679277400889264E+001 -1.673441070958126E+001 -1.667376171780526E+001 -1.661076441721945E+001
-1.654535630404474E+001 -1.647747515885956E+001 -1.640705923426046E+001 -1.633404745931826E+001
-1.625837966160160E+001 -1.617999680726991E+001 -1.609884125930855E+001 -1.601485705334681E+001
-1.592799018960562E+001 -1.583818893831186E+001 -1.574540415433543E+001 -1.564958959479836E+001
-1.555070223094532E+001 -1.544870254266329E+001 -1.534355478076182E+001 -1.523522717863301E+001
-1.512369209150930E+001 -1.500892603870303E+001 -1.489090962265829E+001 -1.476962729939909E+001
-1.464506697932504E+001 -1.451721944694301E+001 -1.438607760491324E+001 -1.425163557360757E+001
-1.411388771378423E+001 -1.397282768752743E+001 -1.382844772995931E+001 -1.368073836711877E+001
-1.352968887531761E+001 -1.337528882056708E+001 -1.321753102431729E+001 -1.305641625078879E+001
-1.289195977844732E+001 -1.272419978726771E+001 -1.255320716449789E+001 -1.237909593250783E+001
-1.220203309707281E+001 -1.202224640331540E+001 -1.184002839063591E+001 -1.165573536549449E+001
-1.146978050955157E+001 -1.128262125275738E+001 -1.109474208673068E+001 -1.090663490492811E+001
-1.071880664131414E+001 -1.053191432341587E+001 -1.034672983256363E+001 -1.016380367063538E+001
-9.983421847884166E+000 -9.805818303734231E+000 -9.631242294742304E+000 -9.459952029642128E+000
-9.292213100954855E+000 -9.128295566116075E+000 -8.968470082226618E+000 -8.813003380203305E+000
-8.662153266199526E+000 -8.516163265581568E+000 -8.375256976244351E+000 -8.239632169963814E+000
-8.109454668907695E+000 -7.984852026322489E+000 -7.865907053922390E+000 -7.752651262909582E+000
-7.645058321054945E+000 -7.543037675724241E+000 -7.446428553459812E+000 -7.354994622290324E+000
-7.268419695077351E+000 -7.186304962752679E+000 -7.108168377180376E+000 -7.033446956671989E+000
-6.961502965258498E+000 -6.891635122533615E+000 -6.823096237947425E+000 -6.755118936887660E+000
-6.686951462768759E+000 -6.617905909434215E+000 -6.547421674815494E+000 -6.475147447550876E+000
-6.401045664961152E+000 -6.325416444759350E+000 -6.248706180721125E+000 -6.171756497187939E+000
-6.095186951833517E+000 -6.019467822059913E+000 -5.944689847547520E+000 -5.870841250828407E+000
-5.797910413048148E+000 -5.725885870386872E+000 -5.654756310835765E+000 -5.584510570953648E+000
-5.515137632895691E+000 -5.446626621603314E+000 -5.378966802182221E+000 -5.312147577484422E+000
-5.246158485728811E+000 -5.180989198270575E+000 -5.116629517468726E+000 -5.052995600328207E+000
-4.990224761915300E+000 -4.928388596860484E+000 -4.867166824787675E+000 -4.806629805017925E+000
-4.746920705619036E+000 -4.687953346555533E+000 -4.629718510430862E+000 -4.572207094901461E+000
-4.515410111152203E+000 -4.459318682407163E+000 -4.403924042472033E+000 -4.349217534305740E+000
-4.295190608619766E+000 -4.241834822502509E+000 -4.189141838067851E+000 -4.137103421126213E+000
-4.085711439876288E+000 -4.034957863645831E+000 -3.984834761510620E+000 -3.935334301138860E+000
-3.886448747674050E+000 -3.838170462325156E+000 -3.790491901197381E+000 -3.743405614170028E+000
-3.696904243704014E+000 -3.650980523688875E+000 -3.605627278304481E+000 -3.560837420897400E+000
-3.516603952871321E+000 -3.472919962591514E+000 -3.429778624302986E+000 -3.387173197061994E+000
-3.345097023680878E+000 -3.303543529685794E+000 -3.262506222287381E+000 -3.221978689363999E+000
-3.181954598457405E+000 -3.142427695780902E+000 -3.103391805239628E+000 -3.064840827462987E+000
-3.026768738849102E+000 -2.989169590621180E+000 -2.952037507895741E+000 -2.915366688762503E+000
-2.879151403375936E+000 -2.843385993058292E+000 -2.808064869413992E+000 -2.773182513455348E+000
-2.738733474739309E+000 -2.704712370515305E+000 -2.671113884883939E+000 -2.637932767966391E+000
-2.605163835084539E+000 -2.572801965951460E+000 -2.540842103872342E+000 -2.509279254955599E+000
-2.478108487333984E+000 -2.447324930395671E+000 -2.416923774024939E+000 -2.386900267852491E+000
-2.357249720515143E+000 -2.327967498924616E+000 -2.299049027545498E+000 -2.270489787681946E+000
-2.242285316773204E+000 -2.214431207697672E+000 -2.186923108085406E+000 -2.159756719639014E+000
-2.132927797462708E+000 -2.106432149399550E+000 -2.080265635376720E+000 -2.054424166758693E+000
-2.028903705708363E+000 -2.003700264555877E+000 -1.978809905175241E+000 -1.954228738368559E+000
-1.929952923257783E+000 -1.905978666684046E+000 -1.882302222614303E+000 -1.858919891555392E+000
-1.835828019975340E+000 -1.813022999731808E+000 -1.790501267507719E+000 -1.768259304253841E+000
-1.746293634638363E+000 -1.724600826503341E+000 -1.703177490327883E+000 -1.682020278698110E+000
-1.661125885783664E+000 -1.640491046820815E+000 -1.620112537602019E+000 -1.599987173971806E+000
-1.580111811329045E+000 -1.560483344135349E+000 -1.541098705429668E+000 -1.521954866348929E+000
-1.503048835654636E+000 -1.484377659265413E+000 -1.465938419795328E+000 -1.447728236098005E+000
-1.429744262816421E+000 -1.411983689938255E+000 -1.394443742356854E+000 -1.377121679437580E+000
-1.360014794589609E+000 -1.343120414843045E+000 -1.326435900431260E+000 -1.309958644378481E+000
-1.293686072092446E+000 -1.277615640962164E+000 -1.261744839960668E+000 -1.246071189252672E+000
-1.230592239807156E+000 -1.215305573014707E+000 -1.200208800309653E+000 -1.185299562796904E+000
-1.170575530883274E+000 -1.156034403913902E+000 -1.141673909812046E+000 -1.127491804505495E+000
-1.113485872474298E+000 -1.099653925023055E+000 -1.085993800883778E+000 -1.072503365635674E+000
-1.059180511371682E+000 -1.046023156369150E+000 -1.033029244764482E+000 -1.020196746232303E+000
-1.007523655667456E+000 -9.950079926569018E-001 -9.826478020537425E-001 -9.704411523112617E-001
-9.583861360938953E-001 -9.464808699378658E-001 -9.347234929325984E-001 -9.231121650408803E-001
-9.116450974990986E-001 -9.003204299029607E-001 -8.891364873162400E-001 -8.780914082348860E-001
-8.671835923406596E-001 -8.564112645470938E-001 -8.457727528996788E-001 -8.352663949702294E-001
-8.248905491187069E-001 -8.146435940978630E-001 -8.045239287999031E-001 -7.945299720063267E-001
-7.846601621408440E-001 -7.749129570253809E-001 -7.652868336391219E-001 -7.557802878805145E-001
-7.463918343322735E-001 -7.371200060292580E-001 -7.279633542292652E-001 -7.189204479174987E-001
-7.099898746844598E-001 -7.011702388138213E-001 -6.924601622195388E-001 -6.838582839344211E-001
-6.753632598974905E-001 -6.669737627439525E-001 -6.586884815978132E-001 -6.505061218670354E-001
-6.424254050412613E-001 -6.344450684920511E-001 -6.265638652755783E-001 -6.187805639378107E-001
-6.110939483220763E-001 -6.035028173790450E-001 -5.960059849790668E-001 -5.886022797268223E-001
-5.812905447783075E-001 -5.740696376600590E-001 -5.669384300906458E-001 -5.598958078043811E-001
-5.529406703772001E-001 -5.460719310547336E-001 -5.392885165824861E-001 -5.325893670381433E-001
-5.259734356659972E-001 -5.194396887132361E-001 -5.129871052686461E-001 -5.066146771029352E-001
-5.003214085112353E-001 -4.941063161575288E-001 -4.879684289209871E-001 -4.819067877442453E-001
-4.759204454835357E-001 -4.700084667606987E-001 -4.641699278170343E-001 -4.584039163689514E-001
-4.527095314654316E-001 -4.470858833472487E-001 -4.415320933079404E-001 -4.360472935565167E-001
-4.306306270818550E-001 -4.252812475188011E-001 -4.199983190159132E-001 -4.147810161048638E-001
-4.096285235714602E-001 -4.045400363282590E-001 -3.995147592887782E-001 -3.945519072432557E-001
-3.896507047359609E-001 -3.848103859440325E-001 -3.800301945578098E-001 -3.753093836626651E-001
-3.706472156222907E-001 -3.660429619634434E-001 -3.614959032621243E-001 -3.570053290311579E-001
-3.525705376091867E-001 -3.481908360510272E-001 -3.438655400193993E-001 -3.395939736780004E-001
-3.353754695858970E-001 -3.312093685932441E-001 -3.270950197382844E-001 -3.230317801456378E-001
-3.190190149258532E-001 -3.150560970761992E-001 -3.111424073827008E-001 -3.072773343233800E-001
-3.034602739727068E-001 -2.996906299072374E-001 -2.959678131124155E-001 -2.922912418905444E-001
-2.886603417698901E-001 -2.850745454149202E-001 -2.815332925376611E-001 -2.780360298101439E-001
-2.745822107779541E-001 -2.711712957748402E-001 -2.678027518383926E-001 -2.644760526267694E-001
-2.611906783364490E-001 -2.579461156210160E-001 -2.547418575109443E-001 -2.515774033343842E-001
-2.484522586389341E-001 -2.453659351143753E-001 -2.423179505163800E-001 -2.393078285911527E-001
-2.363350990010173E-001 -2.333992972509291E-001 -2.304999646158901E-001 -2.276366480692790E-001
-2.248089002120591E-001 -2.220162792028738E-001 -2.192583486890101E-001 -2.165346777382130E-001
-2.138448407713565E-001 -2.111884174959411E-001 -2.085649928404251E-001 -2.059741568893697E-001
-2.034155048193853E-001 -2.008886368358816E-001 -1.983931581105947E-001 -1.959286787198959E-001
-1.934948135838676E-001 -1.910911824061296E-001 -1.887174096144211E-001 -1.863731243019134E-001
-1.840579601692562E-001 -1.817715554673450E-001 -1.795135529407919E-001 -1.772835997721098E-001
-1.750813475265780E-001 -1.729064520978027E-001 -1.707585736539490E-001 -1.686373765846393E-001
-1.665425294485168E-001 -1.644737049214540E-001 -1.624305797454091E-001 -1.604128346779174E-001
-1.584201544422061E-001 -1.564522276779353E-001 -1.545087468925436E-001 -1.525894084132038E-001
-1.506939123393747E-001 -1.488219624959373E-001 -1.469732663869209E-001 -1.451475351497969E-001
-1.433444835103446E-001 -1.415638297380778E-001 -1.398052956022210E-001 -1.380686063282386E-001
-1.363534905548977E-001 -1.346596802918688E-001 -1.329869108778532E-001 -1.313349209392259E-001
-1.297034523491986E-001 -1.280922501874847E-001 -1.265010627004679E-001 -1.249296412618668E-001
-1.233777403338838E-001 -1.218451174288423E-001 -1.203315330712948E-001
</PP_LOCAL>
<PP_NONLOCAL>
<PP_BETA.1 type="real" size="1151" columns="4" index="1" label="3S" angular_momentum="0" cutoff_radius_index="853"
cutoff_radius="2.000000000000000E+000" ultrasoft_cutoff_radius="2.100000000000000E+000">
-4.793851169236417E-004 -4.854150392113992E-004 -4.915208085777690E-004 -4.977033790612984E-004
-5.038855791696822E-004 -5.108112573982923E-004 -5.166494516916117E-004 -5.236341850683016E-004
-5.291637494643452E-004 -5.366829881702129E-004 -5.432492384697149E-004 -5.498119827743739E-004
-5.566541711624373E-004 -5.640901068702910E-004 -5.714831037100824E-004 -5.777666863079319E-004
-5.855579345092499E-004 -5.930109486026939E-004 -6.000114543773714E-004 -6.074913804326901E-004
-6.158763221809538E-004 -6.233614464733585E-004 -6.311561899952200E-004 -6.384179150973573E-004
-6.473588663735166E-004 -6.554368291528225E-004 -6.632152129216694E-004 -6.715829828132067E-004
-6.810980639683942E-004 -6.891182407375040E-004 -6.975069602185124E-004 -7.058570685845498E-004
-7.158207216943048E-004 -7.238549489099405E-004 -7.332372186217469E-004 -7.425540450745416E-004
-7.519026880143326E-004 -7.610179174223934E-004 -7.705092685779823E-004 -7.801674192729705E-004
-7.904330166281460E-004 -7.998817826833566E-004 -8.105484431554359E-004 -8.207514300275524E-004
-8.307483516014776E-004 -8.410084814238681E-004 -8.515747369287874E-004 -8.626914036385068E-004
-8.735703250331950E-004 -8.843440547556970E-004 -8.955426289456100E-004 -9.066380415697611E-004
-9.188015846384318E-004 -9.295253142762596E-004 -9.414057691889072E-004 -9.535720846824188E-004
-9.653768703275761E-004 -9.778949630746235E-004 -9.899022960895790E-004 -1.002169678968454E-003
-1.015033830613448E-003 -1.027902082040707E-003 -1.040452243944674E-003 -1.053359151650224E-003
-1.066824044338121E-003 -1.080559779909391E-003 -1.094152401209188E-003 -1.107370423745054E-003
-1.121771724393233E-003 -1.135575402203390E-003 -1.150029442320698E-003 -1.164035787069107E-003
-1.179196975369044E-003 -1.193692470180405E-003 -1.208814723106191E-003 -1.224126043084701E-003
-1.239678987544181E-003 -1.255278542711534E-003 -1.270681906555678E-003 -1.287010483838591E-003
-1.303371391350353E-003 -1.319314414331584E-003 -1.336684378035311E-003 -1.352945913460785E-003
-1.369937948422270E-003 -1.387007313354196E-003 -1.404508861276971E-003 -1.422397243134949E-003
-1.439955508866632E-003 -1.458240695704847E-003 -1.476604758794854E-003 -1.495156440771785E-003
-1.514018292748230E-003 -1.532998981319550E-003 -1.552261483763293E-003 -1.571942320592100E-003
-1.591699976385585E-003 -1.611603613360936E-003 -1.632062367841983E-003 -1.652437916713388E-003
-1.673169872508607E-003 -1.694226369949417E-003 -1.715550155833010E-003 -1.737134817037874E-003
-1.758938826713357E-003 -1.781157628232808E-003 -1.803319583840788E-003 -1.826313838444423E-003
-1.849028754434759E-003 -1.872475689162259E-003 -1.896141414204027E-003 -1.919646543532872E-003
-1.944173315408904E-003 -1.968322262083686E-003 -1.993212370790195E-003 -2.018196365551004E-003
-2.043684933465193E-003 -2.069450311239559E-003 -2.095516168477984E-003 -2.121846693041272E-003
-2.148197826572325E-003 -2.175536061919335E-003 -2.202636210802677E-003 -2.230589520654457E-003
-2.258662640463052E-003 -2.287172747588309E-003 -2.315708747175215E-003 -2.344981408444748E-003
-2.374233355857479E-003 -2.404293657240453E-003 -2.434380737989947E-003 -2.465267519251541E-003
-2.496081083365249E-003 -2.527418403736482E-003 -2.559442492872127E-003 -2.591506799540799E-003
-2.624154719914267E-003 -2.657040002354200E-003 -2.690647457229089E-003 -2.724388973057188E-003
-2.758727093903171E-003 -2.793344721444083E-003 -2.828361873529271E-003 -2.864185748873455E-003
-2.900045880070978E-003 -2.936442274293226E-003 -2.973527563695457E-003 -3.010943432236965E-003
-3.048854747020336E-003 -3.087165760117729E-003 -3.125899626919421E-003 -3.165334601504486E-003
-3.205060343955709E-003 -3.245539410328470E-003 -3.286109724078034E-003 -3.327573305575317E-003
-3.369600443151074E-003 -3.411600172390807E-003 -3.454764670562703E-003 -3.498192336921719E-003
-3.542253832039304E-003 -3.586732255376420E-003 -3.631988182923080E-003 -3.677590567572562E-003
-3.723736327151341E-003 -3.770615826391658E-003 -3.818046616175077E-003 -3.866046188958142E-003
-3.914763079984299E-003 -3.963991436954695E-003 -4.013966002957794E-003 -4.064336344450116E-003
-4.115479486979611E-003 -4.167145173868167E-003 -4.219705122495802E-003 -4.272658742981557E-003
-4.326468168909983E-003 -4.380974966057556E-003 -4.435920004528100E-003 -4.491717662795686E-003
-4.548261044448616E-003 -4.605501000185627E-003 -4.663427267217541E-003 -4.722049503764789E-003
-4.781523660648896E-003 -4.841614029647133E-003 -4.902529640898153E-003 -4.964155872644174E-003
-5.026602131635000E-003 -5.089842125647396E-003 -5.153867621556212E-003 -5.218749233688400E-003
-5.284422773997769E-003 -5.350728054725595E-003 -5.418151913296521E-003 -5.486210075863602E-003
-5.555303705484294E-003 -5.625095338722838E-003 -5.695832872183736E-003 -5.767564796536683E-003
-5.840104520701220E-003 -5.913535764434558E-003 -5.987980298887727E-003 -6.063252466438282E-003
-6.139530491598651E-003 -6.216683603936922E-003 -6.295034615354436E-003 -6.374075193527881E-003
-6.454298150075470E-003 -6.535494018962678E-003 -6.617702645701523E-003 -6.700914905033172E-003
-6.785201111062851E-003 -6.870612876679626E-003 -6.956986099893356E-003 -7.044488219605377E-003
-7.133147588002573E-003 -7.222842582449596E-003 -7.313680849819863E-003 -7.405663759375829E-003
-7.498825496789735E-003 -7.593183619844256E-003 -7.688681651342701E-003 -7.785332149262608E-003
-7.883280659656530E-003 -7.982456929816285E-003 -8.082875337873802E-003 -8.184456120711371E-003
-8.287492051041276E-003 -8.391748492463422E-003 -8.497283099941140E-003 -8.604173367609699E-003
-8.712387375542953E-003 -8.821954763782752E-003 -8.932908576159360E-003 -9.045312958975697E-003
-9.159099517609008E-003 -9.274267157870601E-003 -9.390949305745841E-003 -9.509040672714485E-003
-9.628694824922165E-003 -9.749790969599922E-003 -9.872435524491338E-003 -9.996598149731424E-003
-1.012233352679954E-002 -1.024963894279570E-002 -1.037856437668469E-002 -1.050914426013972E-002
-1.064132590977811E-002 -1.077514570158310E-002 -1.091070705616175E-002 -1.104791642136282E-002
-1.118693986595248E-002 -1.132761112985442E-002 -1.147007287248577E-002 -1.161435065393179E-002
-1.176045321800712E-002 -1.190838459503608E-002 -1.205818857973332E-002 -1.220984778636214E-002
-1.236340145825903E-002 -1.251891119298153E-002 -1.267641526353843E-002 -1.283583069463917E-002
-1.299728955067402E-002 -1.316077606012819E-002 -1.332633810678433E-002 -1.349396167139444E-002
-1.366363984453613E-002 -1.383556237515979E-002 -1.400956552197492E-002 -1.418576592834759E-002
-1.436422168866055E-002 -1.454486921112400E-002 -1.472784184266031E-002 -1.491309665579866E-002
-1.510069680369268E-002 -1.529059075577415E-002 -1.548292772107146E-002 -1.567769499383743E-002
-1.587488177537216E-002 -1.607452578684695E-002 -1.627676043383447E-002 -1.648147932340299E-002
-1.668875280147104E-002 -1.689870795630326E-002 -1.711126056291441E-002 -1.732647805172315E-002
-1.754442287178880E-002 -1.776508436796703E-002 -1.798854721136361E-002 -1.821480761290513E-002
-1.844390967361013E-002 -1.867590245767282E-002 -1.891079267036312E-002 -1.914867053553193E-002
-1.938952512498325E-002 -1.963337408396218E-002 -1.988034975394437E-002 -2.013040563871772E-002
-2.038358622429204E-002 -2.063999084897031E-002 -2.089960369609406E-002 -2.116246229219784E-002
-2.142866522768777E-002 -2.169818287813853E-002 -2.197109514577467E-002 -2.224744201911737E-002
-2.252727289834580E-002 -2.281061140440246E-002 -2.309752413339926E-002 -2.338803427393771E-002
-2.368222381692857E-002 -2.398008903671897E-002 -2.428170962246293E-002 -2.458711680374408E-002
-2.489636059885468E-002 -2.520952018731185E-002 -2.552656405196722E-002 -2.584764567509786E-002
-2.617275592567689E-002 -2.650192850343959E-002 -2.683528741758658E-002 -2.717279252389129E-002
-2.751458076253561E-002 -2.786063804422555E-002 -2.821105707860004E-002 -2.856587851564482E-002
-2.892517287533983E-002 -2.928897938378851E-002 -2.965735504136592E-002 -3.003036209246052E-002
-3.040808146036246E-002 -3.079052337606424E-002 -3.117780029497721E-002 -3.156992751508578E-002
-3.196699559431673E-002 -3.236906294090863E-002 -3.277616510648781E-002 -3.318840189253652E-002
-3.360581411494737E-002 -3.402848797770974E-002 -3.445646349505188E-002 -3.488984655748303E-002
-3.532863838387748E-002 -3.577296612957884E-002 -3.622288685805855E-002 -3.667846586204132E-002
-3.713976653035669E-002 -3.760686965847568E-002 -3.807984955753671E-002 -3.855876583970427E-002
-3.904370926487585E-002 -3.953475247013091E-002 -4.003197624370780E-002 -4.053544416631302E-002
-4.104522679087858E-002 -4.156144413652899E-002 -4.208414267631963E-002 -4.261341198812627E-002
-4.314933199336915E-002 -4.369198721579179E-002 -4.424148587837828E-002 -4.479787186381892E-002
-4.536125551161810E-002 -4.593172508163382E-002 -4.650936117567669E-002 -4.709425987894994E-002
-4.768652007490071E-002 -4.828621909961919E-002 -4.889346962870980E-002 -4.950832676575728E-002
-5.013093784400158E-002 -5.076135687155209E-002 -5.139971208198069E-002 -5.204608889823403E-002
-5.270058983628334E-002 -5.336331413992859E-002 -5.403436673667369E-002 -5.471385704165052E-002
-5.540188683502176E-002 -5.609857093018888E-002 -5.680400460687168E-002 -5.751829848163736E-002
-5.824157856544784E-002 -5.897393362444556E-002 -5.971551723052337E-002 -6.046639788494340E-002
-6.122672346711833E-002 -6.199660379408306E-002 -6.277614751361515E-002 -6.356550514161191E-002
-6.436476005793262E-002 -6.517407409306442E-002 -6.599354828919801E-002 -6.682332874206343E-002
-6.766352047618973E-002 -6.851426530171795E-002 -6.937570996632181E-002 -7.024796949940504E-002
-7.113118903117610E-002 -7.202551330383472E-002 -7.293105322712423E-002 -7.384797010190858E-002
-7.477641321472056E-002 -7.571650296784410E-002 -7.666841969212823E-002 -7.763227853632548E-002
-7.860823752339924E-002 -7.959646322959402E-002 -8.059709267995491E-002 -8.161028913537166E-002
-8.263620072699412E-002 -8.367500352400281E-002 -8.472683790502611E-002 -8.579188691385248E-002
-8.687030147709429E-002 -8.796225516442546E-002 -8.906791549220450E-002 -9.018744967108105E-002
-9.132103842274009E-002 -9.246885967032775E-002 -9.363107442313140E-002 -9.480788150247421E-002
-9.599945512010516E-002 -9.720597853139262E-002 -9.842764624292644E-002 -9.966462845399471E-002
-1.009171369934166E-001 -1.021853538163764E-001 -1.034694826457007E-001 -1.047697153576760E-001
-1.060862570285636E-001 -1.074193083823817E-001 -1.087690722231244E-001 -1.101357638904449E-001
-1.115195908552306E-001 -1.129207644456671E-001 -1.143395078238119E-001 -1.157760271074855E-001
-1.172305550162337E-001 -1.187033126038999E-001 -1.201945229871148E-001 -1.217044202289527E-001
-1.232332300171821E-001 -1.247811977098441E-001 -1.263485527231237E-001 -1.279355441604487E-001
-1.295423986231597E-001 -1.311693820937979E-001 -1.328167353066273E-001 -1.344847123717352E-001
-1.361735700492012E-001 -1.378835616950820E-001 -1.396149589176106E-001 -1.413680181705051E-001
-1.431430089497432E-001 -1.449402057939753E-001 -1.467598802806379E-001 -1.486023122081752E-001
-1.504677843020912E-001 -1.523565798658406E-001 -1.542689811279585E-001 -1.562052898085452E-001
-1.581657883227598E-001 -1.601507904640476E-001 -1.621605817428200E-001 -1.641954821901936E-001
-1.662557915662264E-001 -1.683418198184146E-001 -1.704538944564050E-001 -1.725923298913297E-001
-1.747574430679527E-001 -1.769495735700222E-001 -1.791690421057592E-001 -1.814161919060957E-001
-1.836913544124138E-001 -1.859948805519924E-001 -1.883271078517399E-001 -1.906883965194376E-001
-1.930790957699750E-001 -1.954995635385667E-001 -1.979501707163444E-001 -2.004312745005041E-001
-2.029432503970394E-001 -2.054864785563041E-001 -2.080613268742687E-001 -2.106681928112651E-001
-2.133074559749480E-001 -2.159795142390134E-001 -2.186847574271367E-001 -2.214235942449093E-001
-2.241964246119373E-001 -2.270036665316653E-001 -2.298457259386152E-001 -2.327230301416853E-001
-2.356359957850322E-001 -2.385850581870079E-001 -2.415706442926084E-001 -2.445931961030560E-001
-2.476531556159705E-001 -2.507509674909159E-001 -2.538870869973193E-001 -2.570619653390678E-001
-2.602760708873315E-001 -2.635298653044309E-001 -2.668238214037082E-001 -2.701584137108821E-001
-2.735341256372086E-001 -2.769514394708243E-001 -2.804108476490281E-001 -2.839128467651872E-001
-2.874579343167767E-001 -2.910466169911874E-001 -2.946794076629646E-001 -2.983568176707354E-001
-3.020793702311793E-001 -3.058475888795338E-001 -3.096620040129530E-001 -3.135231526257640E-001
-3.174315719678540E-001 -3.213878111026460E-001 -3.253924151163907E-001 -3.294459453688021E-001
-3.335489585402138E-001 -3.377020178188639E-001 -3.419056975014312E-001 -3.461605692270844E-001
-3.504672149680268E-001 -3.548262157691984E-001 -3.592381675741105E-001 -3.637036578957664E-001
-3.682232885839003E-001 -3.727976633970707E-001 -3.774273914154282E-001 -3.821130845448011E-001
-3.868553592288255E-001 -3.916548386972545E-001 -3.965121504344851E-001 -4.014279204617661E-001
-4.064027911933648E-001 -4.114373952963666E-001 -4.165323779851979E-001 -4.216883872813362E-001
-4.269060722009674E-001 -4.321860899340926E-001 -4.375290990429268E-001 -4.429357593176315E-001
-4.484067358032058E-001 -4.539426987392787E-001 -4.595443200774061E-001 -4.652122731992423E-001
-4.709472356843916E-001 -4.767498868607276E-001 -4.826209095673466E-001 -4.885609879344717E-001
-4.945708085054910E-001 -5.006510592588800E-001 -5.068024287016577E-001 -5.130256090201546E-001
-5.193212912577549E-001 -5.256901670286158E-001 -5.321329304413127E-001 -5.386502720705337E-001
-5.452428879871909E-001 -5.519114673478529E-001 -5.586567025467781E-001 -5.654792820628316E-001
-5.723798956991870E-001 -5.793592285903104E-001 -5.864179630397142E-001 -5.935567805652253E-001
-6.007763585834174E-001 -6.080773687374288E-001 -6.154604801576538E-001 -6.229263560997538E-001
-6.304756543382344E-001 -6.381090261256475E-001 -6.458271178658594E-001 -6.536305645964435E-001
-6.615199978739832E-001 -6.694960376793535E-001 -6.775592931533301E-001 -6.857103666595461E-001
-6.939498466562508E-001 -7.022783118012246E-001 -7.106963249707228E-001 -7.192044384551650E-001
-7.278031879963733E-001 -7.364930937676237E-001 -7.452746595239996E-001 -7.541483729477592E-001
-7.631146989732929E-001 -7.721740856191879E-001 -7.813269594000998E-001 -7.905737225350857E-001
-7.999147546702154E-001 -8.093504108370801E-001 -8.188810176598738E-001 -8.285068756143716E-001
-8.382282536590884E-001 -8.480453922810716E-001 -8.579584955047008E-001 -8.679677343538823E-001
-8.780732454179003E-001 -8.882751241280293E-001 -8.985734267849645E-001 -9.089681675521994E-001
-9.194593163899540E-001 -9.300467970074178E-001 -9.407304835961852E-001 -9.515101995556923E-001
-9.623857156884785E-001 -9.733567451818077E-001 -9.844229430070026E-001 -9.955839045444943E-001
-1.006839159361359E+000 -1.018188169649833E+000 -1.029630328632190E+000 -1.041164954949726E+000
-1.052791292592833E+000 -1.064508504950071E+000 -1.076315670749207E+000 -1.088211783234025E+000
-1.100195744170543E+000 -1.112266361567765E+000 -1.124422344471998E+000 -1.136662297594619E+000
-1.148984721069826E+000 -1.161388003275007E+000 -1.173870412782231E+000 -1.186430103106640E+000
-1.199065096450104E+000 -1.211773288217396E+000 -1.224552434656245E+000 -1.237400152009812E+000
-1.250313909386559E+000 -1.263291021596926E+000 -1.276328645504190E+000 -1.289423772962759E+000
-1.302573221603918E+000 -1.315773635356867E+000 -1.329021469305247E+000 -1.342312987772432E+000
-1.355644256901845E+000 -1.369011134756894E+000 -1.382409265722838E+000 -1.395834071787360E+000
-1.409280745252014E+000 -1.422744239344113E+000 -1.436219259690912E+000 -1.449700256668731E+000
-1.463181415200190E+000 -1.476656646103756E+000 -1.490119576029127E+000 -1.503563537646941E+000
-1.516981561318950E+000 -1.530366360934784E+000 -1.543710328231307E+000 -1.557005519101630E+000
-1.570243642257178E+000 -1.583416049728378E+000 -1.596513724295288E+000 -1.609527267671555E+000
-1.622446889600758E+000 -1.635262395294511E+000 -1.647963171269835E+000 -1.660538176553457E+000
-1.672975925227408E+000 -1.685264478509978E+000 -1.697391427307247E+000 -1.709343882777450E+000
-1.721108458632969E+000 -1.732671263130642E+000 -1.744017880107078E+000 -1.755133359586598E+000
-1.766002202144980E+000 -1.776608344950445E+000 -1.786935150848016E+000 -1.796965391582226E+000
-1.806681236719157E+000 -1.816064240217010E+000 -1.825095326591994E+000 -1.833754779595616E+000
-1.842022229197340E+000 -1.849876639835056E+000 -1.857296299207627E+000 -1.864258808026062E+000
-1.870741068227604E+000 -1.876719276378140E+000 -1.882168912141074E+000 -1.887064733320967E+000
-1.891380767269894E+000 -1.895090306907147E+000 -1.898165907033032E+000 -1.900579380681124E+000
-1.902301798472658E+000 -1.903303490032000E+000 -1.903554047250195E+000 -1.903022327899453E+000
-1.901676464635928E+000 -1.899483872666702E+000 -1.896411265587076E+000 -1.892424667699000E+000
-1.887489435276093E+000 -1.881570278042924E+000 -1.874631286229622E+000 -1.866635958711454E+000
-1.857547240731575E+000 -1.847327561333081E+000 -1.835938878256334E+000 -1.823342728442361E+000
-1.809500282612769E+000 -1.794372407879720E+000 -1.777919736335109E+000 -1.760102739375416E+000
-1.740881811285973E+000 -1.720217359058005E+000 -1.698069901916302E+000 -1.674400178822241E+000
-1.649169263508046E+000 -1.622338693434177E+000 -1.593870603446153E+000 -1.563727874731370E+000
-1.531874292297438E+000 -1.498274713414506E+000 -1.462895250639102E+000 -1.425703464179685E+000
-1.386668569521269E+000 -1.345761655534165E+000 -1.302955919076879E+000 -1.258226910673649E+000
-1.211552795443289E+000 -1.162914628500562E+000 -1.112296642812261E+000 -1.059686553080116E+000
-1.005075873490709E+000 -9.484602479212736E-001 -8.898397953298876E-001 -8.292194680889065E-001
-7.666094209213519E-001 -7.020253945471246E-001 -6.354891073107467E-001 -5.670286571543279E-001
-4.966789326271055E-001 -4.244820274117878E-001 -3.504876627086837E-001 -2.747536079067352E-001
-1.973461040227917E-001 -1.183402802786553E-001 -3.782056634102204E-002  4.411890721476297E-002
1.273739233268572E-001  2.118298119928284E-001  2.973611071943250E-001  3.838312351125435E-001
4.710922357785474E-001  5.589845292214832E-001  6.473367269247685E-001  7.359655019575015E-001
8.246755213944628E-001  9.132594499169091E-001  1.001498034358718E+000  1.089160276544883E+000
1.176003703859886E+000  1.261774747843045E+000  1.346209238665635E+000  1.429033026063403E+000
1.509962735632401E+000  1.588706671171881E+000  1.664965868908146E+000  1.738435315461521E+000
1.808805336116048E+000  1.875763158563284E+000  1.938994661323543E+000  1.998186308930737E+000
2.053027277716664E+000  2.103211774489942E+000  2.148441545183207E+000  2.188428573061874E+000
2.222897958550162E+000  2.251590973295706E+000  2.274268276808206E+000  2.290713278591831E+000
2.300735629571824E+000  2.304174815725741E+000  2.300903829809815E+000  2.290832886226591E+000
2.273913141886058E+000  2.250140381397995E+000  2.219558616611123E+000  2.182263546936166E+000
2.138405820550264E+000  2.088194027448155E+000  2.031897353835510E+000  1.969847813612743E+000
1.902441972043893E+000  1.830142064015510E+000  1.753476403768090E+000  1.673038975775638E+000
1.589488085428874E+000  1.503543943591629E+000  1.415985049604552E+000  1.327643230424361E+000
1.239397190865628E+000  1.152164423295403E+000  1.066891329444276E+000  9.845414095629075E-001
9.060813872592757E-001  8.324651598713630E-001  7.646154950105339E-001  7.034034432094414E-001
6.496255015047663E-001  6.039786517262486E-001  5.670335142311280E-001  5.392060045891083E-001
5.207280672117393E-001  5.116182849775308E-001  5.116534333596222E-001  5.203423656804407E-001
5.369039764237795E-001  5.602513969003591E-001  5.889850189029731E-001  6.213974106100187E-001
6.554936683528318E-001  6.890312166989627E-001  7.195835032197130E-001  7.446324009108590E-001
7.616943994292330E-001  7.684857935526999E-001  7.631320302057661E-001  7.444261072716258E-001
7.121403847207068E-001  6.673953142576062E-001  6.130873269912651E-001  5.531694771861753E-001
4.885300737798393E-001  4.191016193068958E-001  3.448404003218152E-001  2.657123337234747E-001
1.818655448257456E-001  9.199073691989376E-002  9.289061752890323E-003 -1.437982388597924E-003
-3.460871268306329E-004 -4.236519260637725E-004 -3.830430787891185E-004 -3.520259167098427E-004
-3.180543423980278E-004 -2.825098920656413E-004 -2.454106262008445E-004 -2.069274122124822E-004
-1.672337927024350E-004 -1.265208311233551E-004 -8.499560009049383E-005 -4.288096553934738E-005
-4.151297977474778E-007  4.214901663154076E-005  8.454482051349807E-005  1.264929034064023E-004
1.677025365494782E-004  2.078731806756079E-004  2.466963222246726E-004  2.838575543159766E-004
3.190389127319496E-004  3.519214300118306E-004  3.821881704600542E-004  4.095269883699400E-004
4.336342722576299E-004  4.542184736085066E-004  4.710034683170130E-004  4.837333412192131E-004
0.000000000000000E+000  0.000000000000000E+000  0.000000000000000E+000  0.000000000000000E+000
0.000000000000000E+000  0.000000000000000E+000  0.000000000000000E+000  0.000000000000000E+000
0.000000000000000E+000  0.000000000000000E+000  0.000000000000000E+000  0.000000000000000E+000
0.000000000000000E+000  0.000000000000000E+000  0.000000000000000E+000  0.000000000000000E+000
0.000000000000000E+000  0.000000000000000E+000  0.000000000000000E+000  0.000000000000000E+000
0.000000000000000E+000  0.000000000000000E+000  0.000000000000000E+000  0.000000000000000E+000
0.000000000000000E+000  0.000000000000000E+000  0.000000000000000E+000  0.000000000000000E+000
0.000000000000000E+000  0.000000000000000E+000  0.000000000000000E+000  0.000000000000000E+000
0.000000000000000E+000  0.000000000000000E+000  0.000000000000000E+000  0.000000000000000E+000
0.000000000000000E+000  0.000000000000000E+000  0.000000000000000E+000  0.000000000000000E+000
0.000000000000000E+000  0.000000000000000E+000  0.000000000000000E+000  0.000000000000000E+000
0.000000000000000E+000  0.000000000000000E+000  0.000000000000000E+000  0.000000000000000E+000
0.000000000000000E+000  0.000000000000000E+000  0.000000000000000E+000  0.000000000000000E+000
0.000000000000000E+000  0.000000000000000E+000  0.000000000000000E+000  0.000000000000000E+000
0.000000000000000E+000  0.000000000000000E+000  0.000000000000000E+000  0.000000000000000E+000
0.000000000000000E+000  0.000000000000000E+000  0.000000000000000E+000  0.000000000000000E+000
0.000000000000000E+000  0.000000000000000E+000  0.000000000000000E+000  0.000000000000000E+000
0.000000000000000E+000  0.000000000000000E+000  0.000000000000000E+000  0.000000000000000E+000
0.000000000000000E+000  0.000000000000000E+000  0.000000000000000E+000  0.000000000000000E+000
0.000000000000000E+000  0.000000000000000E+000  0.000000000000000E+000  0.000000000000000E+000
0.000000000000000E+000  0.000000000000000E+000  0.000000000000000E+000  0.000000000000000E+000
0.000000000000000E+000  0.000000000000000E+000  0.000000000000000E+000  0.000000000000000E+000
0.000000000000000E+000  0.000000000000000E+000  0.000000000000000E+000  0.000000000000000E+000
0.000000000000000E+000  0.000000000000000E+000  0.000000000000000E+000  0.000000000000000E+000
0.000000000000000E+000  0.000000000000000E+000  0.000000000000000E+000  0.000000000000000E+000
0.000000000000000E+000  0.000000000000000E+000  0.000000000000000E+000  0.000000000000000E+000
0.000000000000000E+000  0.000000000000000E+000  0.000000000000000E+000  0.000000000000000E+000
0.000000000000000E+000  0.000000000000000E+000  0.000000000000000E+000  0.000000000000000E+000
0.000000000000000E+000  0.000000000000000E+000  0.000000000000000E+000  0.000000000000000E+000
0.000000000000000E+000  0.000000000000000E+000  0.000000000000000E+000  0.000000000000000E+000
0.000000000000000E+000  0.000000000000000E+000  0.000000000000000E+000  0.000000000000000E+000
0.000000000000000E+000  0.000000000000000E+000  0.000000000000000E+000  0.000000000000000E+000
0.000000000000000E+000  0.000000000000000E+000  0.000000000000000E+000  0.000000000000000E+000
0.000000000000000E+000  0.000000000000000E+000  0.000000000000000E+000  0.000000000000000E+000
0.000000000000000E+000  0.000000000000000E+000  0.000000000000000E+000  0.000000000000000E+000
0.000000000000000E+000  0.000000000000000E+000  0.000000000000000E+000  0.000000000000000E+000
0.000000000000000E+000  0.000000000000000E+000  0.000000000000000E+000  0.000000000000000E+000
0.000000000000000E+000  0.000000000000000E+000  0.000000000000000E+000  0.000000000000000E+000
0.000000000000000E+000  0.000000000000000E+000  0.000000000000000E+000  0.000000000000000E+000
0.000000000000000E+000  0.000000000000000E+000  0.000000000000000E+000  0.000000000000000E+000
0.000000000000000E+000  0.000000000000000E+000  0.000000000000000E+000  0.000000000000000E+000
0.000000000000000E+000  0.000000000000000E+000  0.000000000000000E+000  0.000000000000000E+000
0.000000000000000E+000  0.000000000000000E+000  0.000000000000000E+000  0.000000000000000E+000
0.000000000000000E+000  0.000000000000000E+000  0.000000000000000E+000  0.000000000000000E+000
0.000000000000000E+000  0.000000000000000E+000  0.000000000000000E+000  0.000000000000000E+000
0.000000000000000E+000  0.000000000000000E+000  0.000000000000000E+000  0.000000000000000E+000
0.000000000000000E+000  0.000000000000000E+000  0.000000000000000E+000  0.000000000000000E+000
0.000000000000000E+000  0.000000000000000E+000  0.000000000000000E+000  0.000000000000000E+000
0.000000000000000E+000  0.000000000000000E+000  0.000000000000000E+000  0.000000000000000E+000
0.000000000000000E+000  0.000000000000000E+000  0.000000000000000E+000  0.000000000000000E+000
0.000000000000000E+000  0.000000000000000E+000  0.000000000000000E+000  0.000000000000000E+000
0.000000000000000E+000  0.000000000000000E+000  0.000000000000000E+000  0.000000000000000E+000
0.000000000000000E+000  0.000000000000000E+000  0.000000000000000E+000  0.000000000000000E+000
0.000000000000000E+000  0.000000000000000E+000  0.000000000000000E+000  0.000000000000000E+000
0.000000000000000E+000  0.000000000000000E+000  0.000000000000000E+000  0.000000000000000E+000
0.000000000000000E+000  0.000000000000000E+000  0.000000000000000E+000  0.000000000000000E+000
0.000000000000000E+000  0.000000000000000E+000  0.000000000000000E+000  0.000000000000000E+000
0.000000000000000E+000  0.000000000000000E+000  0.000000000000000E+000  0.000000000000000E+000
0.000000000000000E+000  0.000000000000000E+000  0.000000000000000E+000  0.000000000000000E+000
0.000000000000000E+000  0.000000000000000E+000  0.000000000000000E+000  0.000000000000000E+000
0.000000000000000E+000  0.000000000000000E+000  0.000000000000000E+000  0.000000000000000E+000
0.000000000000000E+000  0.000000000000000E+000  0.000000000000000E+000  0.000000000000000E+000
0.000000000000000E+000  0.000000000000000E+000  0.000000000000000E+000  0.000000000000000E+000
0.000000000000000E+000  0.000000000000000E+000  0.000000000000000E+000  0.000000000000000E+000
0.000000000000000E+000  0.000000000000000E+000  0.000000000000000E+000  0.000000000000000E+000
0.000000000000000E+000  0.000000000000000E+000  0.000000000000000E+000  0.000000000000000E+000
0.000000000000000E+000  0.000000000000000E+000  0.000000000000000E+000  0.000000000000000E+000
0.000000000000000E+000  0.000000000000000E+000  0.000000000000000E+000  0.000000000000000E+000
0.000000000000000E+000  0.000000000000000E+000  0.000000000000000E+000  0.000000000000000E+000
0.000000000000000E+000  0.000000000000000E+000  0.000000000000000E+000
</PP_BETA.1>
<PP_BETA.2 type="real" size="1151" columns="4" index="2" label="3S" angular_momentum="0" cutoff_radius_index="853"
cutoff_radius="2.000000000000000E+000" ultrasoft_cutoff_radius="2.100000000000000E+000">
7.041483668243699E-004  7.130054627416905E-004  7.219739672034533E-004  7.310552815563553E-004
7.401720864881230E-004  7.500859268587002E-004  7.588730767315744E-004  7.689044948178711E-004
7.776069853403797E-004  7.881753824358711E-004  7.979283160528660E-004  8.077008635488736E-004
8.177533620067241E-004  8.285346356855798E-004  8.392238153777944E-004  8.488796665827541E-004
8.600606814284403E-004  8.709728094670587E-004  8.814727374483015E-004  8.925166834345935E-004
9.044399283497243E-004  9.155728876539971E-004  9.270696515303908E-004  9.380693384634735E-004
9.507685983264082E-004  9.626112441889099E-004  9.743042148897063E-004  9.865255795520073E-004
1.000073713231634E-003  1.012062427013756E-003  1.024550348611702E-003  1.036994787577994E-003
1.051116886361059E-003  1.063386379758323E-003  1.077042679065441E-003  1.090685298040517E-003
1.104391423041331E-003  1.117944758771046E-003  1.131942759923452E-003  1.146129046846981E-003
1.161008581538967E-003  1.175124587348983E-003  1.190507971063905E-003  1.205482633844423E-003
1.220320535463069E-003  1.235486821840603E-003  1.251006823759206E-003  1.267141824498433E-003
1.283123120148145E-003  1.299032401338157E-003  1.315456998842882E-003  1.331845796055549E-003
1.349323194877553E-003  1.365488218100095E-003  1.382846163342412E-003  1.400556554023984E-003
1.418015157241144E-003  1.436201888419534E-003  1.453973109338801E-003  1.472088060832543E-003
1.490842598040427E-003  1.509715929494435E-003  1.528308526630400E-003  1.547385983902519E-003
1.567030195773701E-003  1.587071664681567E-003  1.607015944310446E-003  1.626694186299495E-003
1.647635336983239E-003  1.668040054901703E-003  1.689212416089288E-003  1.709995247028326E-003
1.732009508951605E-003  1.753478912558513E-003  1.775649887060491E-003  1.798052604843771E-003
1.820853594915212E-003  1.843766104071934E-003  1.866575956621710E-003  1.890368643106954E-003
1.914352319937543E-003  1.937961140466318E-003  1.963111528577607E-003  1.987266504339997E-003
2.012233515701287E-003  2.037374553684793E-003  2.063052631423403E-003  2.089234463167780E-003
2.115185310816900E-003  2.141964247878375E-003  2.168918668250085E-003  2.196179727220005E-003
2.223865647274290E-003  2.251782634698028E-003  2.280070777313821E-003  2.308910866844107E-003
2.337940381886085E-003  2.367202978883946E-003  2.397203511227792E-003  2.427196758438613E-003
2.457660153638842E-003  2.488576361973062E-003  2.519911387788528E-003  2.551613366751346E-003
2.583661182071556E-003  2.616250363273395E-003  2.648923275647631E-003  2.682545145402444E-003
2.716039600228739E-003  2.750375981268337E-003  2.785093920900374E-003  2.819784980809227E-003
2.855623585642291E-003  2.891250355176327E-003  2.927735023214701E-003  2.964486946063031E-003
3.001875235224284E-003  3.039676908202301E-003  3.077970902555105E-003  3.116637408195415E-003
3.155518639580282E-003  3.195523251121608E-003  3.235449025916914E-003  3.276400665119731E-003
3.317613879789639E-003  3.359455763497826E-003  3.401479554136938E-003  3.444392254950062E-003
3.487498345775147E-003  3.531543514318388E-003  3.575829752862979E-003  3.621059508794686E-003
3.666414408950139E-003  3.712484186042263E-003  3.759408474310263E-003  3.806562729315184E-003
3.854497778436036E-003  3.902857606147662E-003  3.952142044417963E-003  4.001737011535035E-003
4.052143443766103E-003  4.103031022299395E-003  4.154528476196205E-003  4.207034062688228E-003
4.259787457149389E-003  4.313282647041344E-003  4.367683741104432E-003  4.422639551915233E-003
4.478311465485387E-003  4.534597018096104E-003  4.591539382404888E-003  4.649407737007574E-003
4.707799878252360E-003  4.767187520652687E-003  4.826890095513885E-003  4.887737433270006E-003
4.949390894391279E-003  5.011257559342194E-003  5.074553832140062E-003  5.138341956702134E-003
5.203045194106118E-003  5.268406143243346E-003  5.334813833539240E-003  5.401851528228923E-003
5.469664517625206E-003  5.538522312420665E-003  5.608183767659581E-003  5.678697617686872E-003
5.750221528909170E-003  5.822526306892842E-003  5.895885354751558E-003  5.969924005875912E-003
6.045037352378789E-003  6.120980392294584E-003  6.198103660294430E-003  6.275956256202524E-003
6.354956894026285E-003  6.434978895852237E-003  6.515764081886425E-003  6.597719270411972E-003
6.680759540348552E-003  6.764814627421845E-003  6.849901384450661E-003  6.936029609545792E-003
7.023346832431873E-003  7.111644608948264E-003  7.201114393724398E-003  7.291644081178543E-003
7.383378879273414E-003  7.476252693161843E-003  7.570300344566770E-003  7.665572253349837E-003
7.762025227848138E-003  7.859502234664709E-003  7.958467498807242E-003  8.058494133955735E-003
8.159936689961400E-003  8.262486747117593E-003  8.366407149956113E-003  8.471722517573849E-003
8.578280751469269E-003  8.686154391988759E-003  8.795468948400782E-003  8.906062274323355E-003
9.018093160220234E-003  9.131458260667243E-003  9.246470920679328E-003  9.362634167104446E-003
9.480453822447769E-003  9.599708006308626E-003  9.720460343919764E-003  9.842701660260567E-003
9.966507533013116E-003  1.009193806115712E-002  1.021882713551360E-002  1.034736133756710E-002
1.047756216803354E-002  1.060932322649945E-002  1.074276153570217E-002  1.087787066519601E-002
1.101471517465648E-002  1.115329644745782E-002  1.129357049101574E-002  1.143557168079068E-002
1.157942871554727E-002  1.172509872936141E-002  1.187259540599309E-002  1.202184138616527E-002
1.217315001625277E-002  1.232627750188394E-002  1.248130623954473E-002  1.263830631015345E-002
1.279725953049717E-002  1.295821566049486E-002  1.312119057745572E-002  1.328628228330529E-002
1.345341297248940E-002  1.362259292104817E-002  1.379397567164908E-002  1.396744671880952E-002
1.414318084126352E-002  1.432106278161488E-002  1.450120771373341E-002  1.468359228199254E-002
1.486828303284745E-002  1.505528499939291E-002  1.524465878200588E-002  1.543644345133086E-002
1.563060598381696E-002  1.582718040311307E-002  1.602629004871761E-002  1.622784630588418E-002
1.643202273584646E-002  1.663867029975261E-002  1.684793703640491E-002  1.705986077488705E-002
1.727445799775618E-002  1.749174667768675E-002  1.771178047745787E-002  1.793454971546306E-002
1.816011524710517E-002  1.838853655826884E-002  1.861987129708047E-002  1.885404706862034E-002
1.909120318626673E-002  1.933134424560406E-002  1.957452170352247E-002  1.982073610306765E-002
2.006999568713334E-002  2.032250059460578E-002  2.057809768357591E-002  2.083691999595930E-002
2.109903807181769E-002  2.136439833373655E-002  2.163314857024896E-002  2.190526203401157E-002
2.218081240403394E-002  2.245976232716573E-002  2.274227721505341E-002  2.302835433142366E-002
2.331800210043859E-002  2.361126818388086E-002  2.390830280287282E-002  2.420901495628755E-002
2.451348660811359E-002  2.482186583512752E-002  2.513407807519896E-002  2.545020961141999E-002
2.577033802185116E-002  2.609446810350377E-002  2.642270197450687E-002  2.675504809503652E-002
2.709157362909435E-002  2.743233991189355E-002  2.777737257520810E-002  2.812677688116445E-002
2.848056189258201E-002  2.883876159153993E-002  2.920152482388461E-002  2.956882639680135E-002
2.994072740848364E-002  3.031734364376508E-002  3.069868214746814E-002  3.108479803919394E-002
3.147580564696033E-002  3.187170139019478E-002  3.227257973914319E-002  3.267850139564998E-002
3.308953911021131E-002  3.350573148353073E-002  3.392717203127060E-002  3.435390118565974E-002
3.478602178424473E-002  3.522355606559559E-002  3.566659850247193E-002  3.611520908362452E-002
3.656945723994590E-002  3.702944444438244E-002  3.749516341722942E-002  3.796678898449783E-002
3.844433860098806E-002  3.892786591973832E-002  3.941752165518743E-002  3.991328913462341E-002
4.041533205395427E-002  4.092365802685113E-002  4.143838658698945E-002  4.195958597906309E-002
4.248734849744358E-002  4.302174497728871E-002  4.356285422561591E-002  4.411076798572611E-002
4.466559453332283E-002  4.522737050973781E-002  4.579623857996286E-002  4.637223905630689E-002
4.695549391085385E-002  4.754608959846615E-002  4.814409195003494E-002  4.874962905785249E-002
4.936277348472248E-002  4.998364224197482E-002  5.061230460528973E-002  5.124889764453258E-002
5.189345716679042E-002  5.254614057761522E-002  5.320703575716890E-002  5.387624424030454E-002
5.455386077014390E-002  5.524000088960943E-002  5.593477291505128E-002  5.663826997255181E-002
5.735062009896860E-002  5.807192828547025E-002  5.880231515804729E-002  5.954187764046934E-002
6.029072459329635E-002  6.104901257391135E-002  6.181682714475159E-002  6.259429528833024E-002
6.338153494775589E-002  6.417867137899450E-002  6.498585147623057E-002  6.580316039061235E-002
6.663074817050860E-002  6.746874501653077E-002  6.831727351107864E-002  6.917647046901459E-002
7.004647967468777E-002  7.092742065016047E-002  7.181944977325713E-002  7.272266792318721E-002
7.363726651018865E-002  7.456334479749549E-002  7.550107768186187E-002  7.645059825135450E-002
7.741205443935573E-002  7.838559507042692E-002  7.937137202106778E-002  8.036954652360137E-002
8.138026714822652E-002  8.240370014972867E-002  8.343999304756133E-002  8.448930624765352E-002
8.555181915284371E-002  8.662767390850196E-002  8.771707626101902E-002  8.882014974718541E-002
8.993709822158708E-002  9.106808526545448E-002  9.221327744294686E-002  9.337288197464075E-002
9.454703927952343E-002  9.573597110914123E-002  9.693983615882984E-002  9.815884204512787E-002
9.939315365943507E-002  1.006429746667465E-001  1.019085134950843E-001  1.031899491624222E-001
1.044874905228116E-001  1.058013461372121E-001  1.071316935150361E-001  1.084787590692468E-001
1.098427603103020E-001  1.112238854218880E-001  1.126223825530237E-001  1.140384378524656E-001
1.154722791706086E-001  1.169241444867857E-001  1.183942440013392E-001  1.198828131899261E-001
1.213900752126245E-001  1.229162800946866E-001  1.244616453730379E-001  1.260264307788326E-001
1.276108653683002E-001  1.292152010058594E-001  1.308396856397588E-001  1.324845674650433E-001
1.341501088509017E-001  1.358365706720551E-001  1.375441983209760E-001  1.392732753461926E-001
1.410240623766164E-001  1.427968296527205E-001  1.445918598924201E-001  1.464094128183974E-001
1.482497911175032E-001  1.501132674287508E-001  1.520001397474852E-001  1.539106926751029E-001
1.558452269392597E-001  1.578040392152842E-001  1.597874304371377E-001  1.617957147238001E-001
1.638291984750720E-001  1.658881954181035E-001  1.679730305789252E-001  1.700840141209680E-001
1.722214839092639E-001  1.743857673275543E-001  1.765771948532614E-001  1.787961102687462E-001
1.810428490512209E-001  1.833177694152768E-001  1.856212121745541E-001  1.879535429443325E-001
1.903151032803415E-001  1.927062771216392E-001  1.951274239217929E-001  1.975789181266580E-001
2.000611387427458E-001  2.025744627568746E-001  2.051192861810773E-001  2.076959927529292E-001
2.103049792677686E-001  2.129466509278034E-001  2.156214099966165E-001  2.183296694129629E-001
2.210718469692606E-001  2.238483613706184E-001  2.266596338770055E-001  2.295061053649377E-001
2.323881997755229E-001  2.353063744637047E-001  2.382610594691282E-001  2.412527218484524E-001
2.442818100217347E-001  2.473487843522204E-001  2.504541249245497E-001  2.535982997986038E-001
2.567817826061430E-001  2.600050710661920E-001  2.632686450998122E-001  2.665730112501974E-001
2.699186638511468E-001  2.733061204359253E-001  2.767358864261577E-001  2.802084923593886E-001
2.837244597379458E-001  2.872843206795759E-001  2.908886229166348E-001  2.945379022098451E-001
2.982327150393107E-001  3.019736250177067E-001  3.057611849543946E-001  3.095959805585627E-001
3.134785809150220E-001  3.174095767603047E-001  3.213895525914255E-001  3.254191138513158E-001
3.294988603046657E-001  3.336294120084250E-001  3.378113790396587E-001  3.420453961226017E-001
3.463320890329473E-001  3.506721053110956E-001  3.550660865977073E-001  3.595146920712635E-001
3.640185839428515E-001  3.685784289442997E-001  3.731949082257754E-001  3.778687008345143E-001
3.826005059467281E-001  3.873910190807783E-001  3.922409492811889E-001  3.971510106280340E-001
4.021219288152762E-001  4.071544311917270E-001  4.122492586296682E-001  4.174071583431258E-001
4.226288827509839E-001  4.279151952835551E-001  4.332668694042261E-001  4.386846799905335E-001
4.441694166516130E-001  4.497218731171493E-001  4.553428527012968E-001  4.610331687616080E-001
4.667936384758724E-001  4.726250935724889E-001  4.785283657281973E-001  4.845043060230603E-001
4.905537645470543E-001  4.966776010600471E-001  5.028766900095671E-001  5.091519071380952E-001
5.155041415157868E-001  5.219342854718929E-001  5.284432493135565E-001  5.350319391636551E-001
5.417012788526454E-001  5.484521980092332E-001  5.552856355152913E-001  5.622025366727337E-001
5.692038554269718E-001  5.762905562601177E-001  5.834636118223633E-001  5.907239976719521E-001
5.980727093307323E-001  6.055107367837236E-001  6.130390868074123E-001  6.206587728822686E-001
6.283708138416479E-001  6.361762409723744E-001  6.440760907351497E-001  6.520714055648043E-001
6.601632374579292E-001  6.683526473583454E-001  6.766407031856247E-001  6.850284779921214E-001
6.935170537568893E-001  7.021075187436050E-001  7.108009691553170E-001  7.195985070314745E-001
7.285012413417524E-001  7.375102872672463E-001  7.466267649929763E-001  7.558518032024559E-001
7.651865339749242E-001  7.746320948075973E-001  7.841896303716664E-001  7.938602866330844E-001
8.036452198183568E-001  8.135455841333981E-001  8.235625416705612E-001  8.336972558366269E-001
8.439508959816151E-001  8.543246315870991E-001  8.648196347343022E-001  8.754370810647853E-001
8.861781474461412E-001  8.970440098459664E-001  9.080358466786054E-001  9.191548355710535E-001
9.304021534609497E-001  9.417789759377833E-001  9.532864787261639E-001  9.649258311052638E-001
9.766982040207499E-001  9.886047615441860E-001  1.000646662187703E+000  1.012825062555465E+000
1.025141110221011E+000  1.037595948041957E+000  1.050190707810170E+000  1.062926515827426E+000
1.075804486554809E+000  1.088825723767426E+000  1.101991319672985E+000  1.115302354883990E+000
1.128759892395624E+000  1.142364982487045E+000  1.156118658797457E+000  1.170021935128263E+000
1.184075807025411E+000  1.198281249996269E+000  1.212639215245226E+000  1.227150632139540E+000
1.241816402680603E+000  1.256637404200336E+000  1.271614481622155E+000  1.286748450576150E+000
1.302040095930866E+000  1.317490164878191E+000  1.333099368825593E+000  1.348868380201832E+000
1.364797830332054E+000  1.380888307072132E+000  1.397140351551617E+000  1.413554456342782E+000
1.430131063813760E+000  1.446870560742765E+000  1.463773277341895E+000  1.480839485911811E+000
1.498069393977595E+000  1.515463142861843E+000  1.533020805337466E+000  1.550742380137542E+000
1.568627791176977E+000  1.586676881472139E+000  1.604889408558098E+000  1.623265043420722E+000
1.641803363862211E+000  1.660503852085530E+000  1.679365888606887E+000  1.698388746828572E+000
1.717571591908112E+000  1.736913473268078E+000  1.756413315851439E+000  1.776069924294180E+000
1.795881966027139E+000  1.815847975118402E+000  1.835966339165772E+000  1.856235297873575E+000
1.876652934801791E+000  1.897217169697900E+000  1.917925753929921E+000  1.938776262298666E+000
1.959766083168812E+000  1.980892417673217E+000  2.002152263910308E+000  2.023542413495139E+000
2.045059443317010E+000  2.066699704275338E+000  2.088459314317146E+000  2.110334148728993E+000
2.132319830926486E+000  2.154411722093609E+000  2.176604910824764E+000  2.198894203955767E+000
2.221274114626803E+000  2.243738851984889E+000  2.266282308959124E+000  2.288898051059093E+000
2.311579305325384E+000  2.334318944665677E+000  2.357109479508764E+000  2.379943041978860E+000
2.402811372154329E+000  2.425705805881034E+000  2.448617259678495E+000  2.471536216013729E+000
2.494452709571296E+000  2.517356311672091E+000  2.540236112799160E+000  2.563080710658113E+000
2.585878189120103E+000  2.608616106736834E+000  2.631281475556043E+000  2.653860747658462E+000
2.676339793472354E+000  2.698703889366906E+000  2.720937694249434E+000  2.743025235652960E+000
2.764949889028163E+000  2.786694358998611E+000  2.808240662986941E+000  2.829570109017576E+000
2.850663279193007E+000  2.871500009957495E+000  2.892059372563791E+000  2.912319655012684E+000
2.932258342723260E+000  2.951852099789841E+000  2.971076750625667E+000  2.989907262555290E+000
3.008317726226057E+000  3.026281341154133E+000  3.043770396183142E+000  3.060756255936266E+000
3.077209343659728E+000  3.093099128240075E+000  3.108394111235556E+000  3.123061813845526E+000
3.137068766353456E+000  3.150380499613798E+000  3.162961537900363E+000  3.174775392070256E+000
3.185784557697314E+000  3.195950511682838E+000  3.205233716883468E+000  3.213593622910633E+000
3.220988675641401E+000  3.227376327050157E+000  3.232713050013137E+000  3.236954354536875E+000
3.240054813093652E+000  3.241968085856636E+000  3.242646953277680E+000  3.242043354238120E+000
3.240108428427963E+000  3.236792566885843E+000  3.232045468531801E+000  3.225816202878818E+000
3.218053282108539E+000  3.208704739950880E+000  3.197718220573924E+000  3.185041076071133E+000
3.170620472135681E+000  3.154403508388512E+000  3.136337344282904E+000  3.116369341257560E+000
3.094447214604603E+000  3.070519197491359E+000  3.044534220999259E+000  3.016442105093137E+000
2.986193766520463E+000  2.953741439207217E+000  2.919038913168276E+000  2.882041786843775E+000
2.842707737162160E+000  2.800996806889566E+000  2.756871707269402E+000  2.710298140002063E+000
2.661245136466373E+000  2.609685413109613E+000  2.555595745945373E+000  2.498957362258016E+000
2.439756347362904E+000  2.377984070754001E+000  2.313637625364906E+000  2.246720282356470E+000
2.177241960492168E+000  2.105219704843488E+000  2.030678179293778E+000  1.953650163698784E+000
1.874177060085463E+000  1.792309398789220E+000  1.708107346879430E+000  1.621641211781277E+000
1.532991936951628E+000  1.442251585419999E+000  1.349523806929648E+000  1.254924280668257E+000
1.158581131348802E+000  1.060635307271893E+000  9.612409193493470E-001  8.605655272863011E-001
7.587903688228579E-001  6.561105226277011E-001  5.527349942530311E-001  4.488867171684667E-001
3.448024583757530E-001  2.407326172467048E-001  1.369409087118587E-001  3.370391860145183E-002
-6.868947887721610E-002 -1.699388541371256E-001 -2.697331129842855E-001 -3.677515590871234E-001
-4.636651366087126E-001 -5.571378601916734E-001 -6.478284439963478E-001 -7.353921337813656E-001
-8.194827486158331E-001 -8.997549367391695E-001 -9.758666450682618E-001 -1.047481804643768E+000
-1.114273226143611E+000 -1.175925700761411E+000 -1.232139296867578E+000 -1.282632837451279E+000
-1.327147544236661E+000 -1.365450822847173E+000 -1.397340166457466E+000 -1.422647144085674E+000
-1.441241436863861E+000 -1.453034881275252E+000 -1.457985468800288E+000 -1.456101248100114E+000
-1.447444068408577E+000 -1.432133093353809E+000 -1.410348012485353E+000 -1.382331863044883E+000
-1.348393373644464E+000 -1.308908727939112E+000 -1.264322640143077E+000 -1.215148626754913E+000
-1.161968346607507E+000 -1.105429876713740E+000 -1.046244780833006E+000 -9.851838202227530E-001
-9.230711529852726E-001 -8.607768606257022E-001 -7.992076447036744E-001 -7.392955380539026E-001
-6.819844875738450E-001 -6.282146869134768E-001 -5.789045671453776E-001 -5.349304030020430E-001
-4.971035566115702E-001 -4.661454696798930E-001 -4.426606327401170E-001 -4.271079071871624E-001
-4.197707641692965E-001 -4.207272312516148E-001 -4.298206101183843E-001 -4.466323506686151E-001
-4.704588314539772E-001 -5.002942096483693E-001 -5.348219509912722E-001 -5.724181252269609E-001
-6.111700382014323E-001 -6.489142451540254E-001 -6.832984262901338E-001 -7.118719702705466E-001
-7.322103711853520E-001 -7.420786547052085E-001 -7.396389722168546E-001 -7.237071883014631E-001
-6.940626881942975E-001 -6.518146866402404E-001 -5.998269319438743E-001 -5.420131527459839E-001
-4.792795441548879E-001 -4.115934189703995E-001 -3.389460204659657E-001 -2.613384127617596E-001
-1.789512553814539E-001 -9.052989052022348E-002 -9.109419987425061E-003  1.452750901189683E-003
3.754098889895825E-004  4.496148910629197E-004  4.073031998984552E-004  3.743063134189496E-004
3.382772082600442E-004  3.005858435455029E-004  2.612604563488338E-004  2.204808207763471E-004
1.784304131790541E-004  1.353110420341000E-004  9.134135338651042E-005  4.675660478774271E-005
1.808186475358882E-006 -4.323705908965261E-005 -8.809780401923537E-005 -1.324793311832553E-004
-1.760749758534959E-004 -2.185677495142355E-004 -2.596322731241492E-004 -2.989369675547653E-004
-3.361465176640483E-004 -3.709245671613918E-004 -4.029369011396785E-004 -4.318543915051568E-004
-4.573569031558539E-004 -4.791370290763410E-004 -4.969036673207410E-004 -5.103870160776006E-004
0.000000000000000E+000  0.000000000000000E+000  0.000000000000000E+000  0.000000000000000E+000
0.000000000000000E+000  0.000000000000000E+000  0.000000000000000E+000  0.000000000000000E+000
0.000000000000000E+000  0.000000000000000E+000  0.000000000000000E+000  0.000000000000000E+000
0.000000000000000E+000  0.000000000000000E+000  0.000000000000000E+000  0.000000000000000E+000
0.000000000000000E+000  0.000000000000000E+000  0.000000000000000E+000  0.000000000000000E+000
0.000000000000000E+000  0.000000000000000E+000  0.000000000000000E+000  0.000000000000000E+000
0.000000000000000E+000  0.000000000000000E+000  0.000000000000000E+000  0.000000000000000E+000
0.000000000000000E+000  0.000000000000000E+000  0.000000000000000E+000  0.000000000000000E+000
0.000000000000000E+000  0.000000000000000E+000  0.000000000000000E+000  0.000000000000000E+000
0.000000000000000E+000  0.000000000000000E+000  0.000000000000000E+000  0.000000000000000E+000
0.000000000000000E+000  0.000000000000000E+000  0.000000000000000E+000  0.000000000000000E+000
0.000000000000000E+000  0.000000000000000E+000  0.000000000000000E+000  0.000000000000000E+000
0.000000000000000E+000  0.000000000000000E+000  0.000000000000000E+000  0.000000000000000E+000
0.000000000000000E+000  0.000000000000000E+000  0.000000000000000E+000  0.000000000000000E+000
0.000000000000000E+000  0.000000000000000E+000  0.000000000000000E+000  0.000000000000000E+000
0.000000000000000E+000  0.000000000000000E+000  0.000000000000000E+000  0.000000000000000E+000
0.000000000000000E+000  0.000000000000000E+000  0.000000000000000E+000  0.000000000000000E+000
0.000000000000000E+000  0.000000000000000E+000  0.000000000000000E+000  0.000000000000000E+000
0.000000000000000E+000  0.000000000000000E+000  0.000000000000000E+000  0.000000000000000E+000
0.000000000000000E+000  0.000000000000000E+000  0.000000000000000E+000  0.000000000000000E+000
0.000000000000000E+000  0.000000000000000E+000  0.000000000000000E+000  0.000000000000000E+000
0.000000000000000E+000  0.000000000000000E+000  0.000000000000000E+000  0.000000000000000E+000
0.000000000000000E+000  0.000000000000000E+000  0.000000000000000E+000  0.000000000000000E+000
0.000000000000000E+000  0.000000000000000E+000  0.000000000000000E+000  0.000000000000000E+000
0.000000000000000E+000  0.000000000000000E+000  0.000000000000000E+000  0.000000000000000E+000
0.000000000000000E+000  0.000000000000000E+000  0.000000000000000E+000  0.000000000000000E+000
0.000000000000000E+000  0.000000000000000E+000  0.000000000000000E+000  0.000000000000000E+000
0.000000000000000E+000  0.000000000000000E+000  0.000000000000000E+000  0.000000000000000E+000
0.000000000000000E+000  0.000000000000000E+000  0.000000000000000E+000  0.000000000000000E+000
0.000000000000000E+000  0.000000000000000E+000  0.000000000000000E+000  0.000000000000000E+000
0.000000000000000E+000  0.000000000000000E+000  0.000000000000000E+000  0.000000000000000E+000
0.000000000000000E+000  0.000000000000000E+000  0.000000000000000E+000  0.000000000000000E+000
0.000000000000000E+000  0.000000000000000E+000  0.000000000000000E+000  0.000000000000000E+000
0.000000000000000E+000  0.000000000000000E+000  0.000000000000000E+000  0.000000000000000E+000
0.000000000000000E+000  0.000000000000000E+000  0.000000000000000E+000  0.000000000000000E+000
0.000000000000000E+000  0.000000000000000E+000  0.000000000000000E+000  0.000000000000000E+000
0.000000000000000E+000  0.000000000000000E+000  0.000000000000000E+000  0.000000000000000E+000
0.000000000000000E+000  0.000000000000000E+000  0.000000000000000E+000  0.000000000000000E+000
0.000000000000000E+000  0.000000000000000E+000  0.000000000000000E+000  0.000000000000000E+000
0.000000000000000E+000  0.000000000000000E+000  0.000000000000000E+000  0.000000000000000E+000
0.000000000000000E+000  0.000000000000000E+000  0.000000000000000E+000  0.000000000000000E+000
0.000000000000000E+000  0.000000000000000E+000  0.000000000000000E+000  0.000000000000000E+000
0.000000000000000E+000  0.000000000000000E+000  0.000000000000000E+000  0.000000000000000E+000
0.000000000000000E+000  0.000000000000000E+000  0.000000000000000E+000  0.000000000000000E+000
0.000000000000000E+000  0.000000000000000E+000  0.000000000000000E+000  0.000000000000000E+000
0.000000000000000E+000  0.000000000000000E+000  0.000000000000000E+000  0.000000000000000E+000
0.000000000000000E+000  0.000000000000000E+000  0.000000000000000E+000  0.000000000000000E+000
0.000000000000000E+000  0.000000000000000E+000  0.000000000000000E+000  0.000000000000000E+000
0.000000000000000E+000  0.000000000000000E+000  0.000000000000000E+000  0.000000000000000E+000
0.000000000000000E+000  0.000000000000000E+000  0.000000000000000E+000  0.000000000000000E+000
0.000000000000000E+000  0.000000000000000E+000  0.000000000000000E+000  0.000000000000000E+000
0.000000000000000E+000  0.000000000000000E+000  0.000000000000000E+000  0.000000000000000E+000
0.000000000000000E+000  0.000000000000000E+000  0.000000000000000E+000  0.000000000000000E+000
0.000000000000000E+000  0.000000000000000E+000  0.000000000000000E+000  0.000000000000000E+000
0.000000000000000E+000  0.000000000000000E+000  0.000000000000000E+000  0.000000000000000E+000
0.000000000000000E+000  0.000000000000000E+000  0.000000000000000E+000  0.000000000000000E+000
0.000000000000000E+000  0.000000000000000E+000  0.000000000000000E+000  0.000000000000000E+000
0.000000000000000E+000  0.000000000000000E+000  0.000000000000000E+000  0.000000000000000E+000
0.000000000000000E+000  0.000000000000000E+000  0.000000000000000E+000  0.000000000000000E+000
0.000000000000000E+000  0.000000000000000E+000  0.000000000000000E+000  0.000000000000000E+000
0.000000000000000E+000  0.000000000000000E+000  0.000000000000000E+000  0.000000000000000E+000
0.000000000000000E+000  0.000000000000000E+000  0.000000000000000E+000  0.000000000000000E+000
0.000000000000000E+000  0.000000000000000E+000  0.000000000000000E+000  0.000000000000000E+000
0.000000000000000E+000  0.000000000000000E+000  0.000000000000000E+000  0.000000000000000E+000
0.000000000000000E+000  0.000000000000000E+000  0.000000000000000E+000  0.000000000000000E+000
0.000000000000000E+000  0.000000000000000E+000  0.000000000000000E+000  0.000000000000000E+000
0.000000000000000E+000  0.000000000000000E+000  0.000000000000000E+000  0.000000000000000E+000
0.000000000000000E+000  0.000000000000000E+000  0.000000000000000E+000  0.000000000000000E+000
0.000000000000000E+000  0.000000000000000E+000  0.000000000000000E+000  0.000000000000000E+000
0.000000000000000E+000  0.000000000000000E+000  0.000000000000000E+000
</PP_BETA.2>
<PP_BETA.3 type="real" size="1151" columns="4" index="3" label="3P" angular_momentum="1" cutoff_radius_index="853"
cutoff_radius="2.000000000000000E+000" ultrasoft_cutoff_radius="2.100000000000000E+000">
1.950984374015323E-008  2.000373777887955E-008  2.051013480436520E-008  2.102935133120865E-008
2.156171188661255E-008  2.210754921322388E-008  2.266720447710871E-008  2.324102748099218E-008
2.382937688289630E-008  2.443262042031314E-008  2.505113514005230E-008  2.568530763390745E-008
2.633553428028876E-008  2.700222149197210E-008  2.768578597012034E-008  2.838665496473474E-008
2.910526654170016E-008  2.984206985659036E-008  3.059752543540460E-008  3.137210546241152E-008
3.216629407527917E-008  3.298058766767686E-008  3.381549519953716E-008  3.467153851517225E-008
3.554925266944349E-008  3.644918626218776E-008  3.737190178111010E-008  3.831797595335668E-008
3.928800010598772E-008  4.028258053557613E-008  4.130233888716193E-008  4.234791254280079E-008
4.341995501994810E-008  4.451913637992830E-008  4.564614364674507E-008  4.680168123649286E-008
4.798647139763990E-008  4.920125466245654E-008  5.044679030987151E-008  5.172385684004617E-008
5.303325246096116E-008  5.437579558732257E-008  5.575232535209706E-008  5.716370213099693E-008
5.861080808024238E-008  6.009454768793756E-008  6.161584833940387E-008  6.317566089682617E-008
6.477496029357144E-008  6.641474614355378E-008  6.809604336602430E-008  6.981990282617877E-008
7.158740199198169E-008  7.339964560761789E-008  7.525776638399328E-008  7.716292570671467E-008
7.911631436199272E-008  8.111915328092141E-008  8.317269430259829E-008  8.527822095656429E-008
8.743704926504962E-008  8.965052856552962E-008  9.192004235410343E-008  9.424700915022258E-008
9.663288338331106E-008  9.907915630182878E-008  1.015873569053495E-007  1.041590529002333E-007
1.067958516794929E-007  1.094994013274648E-007  1.122713916499132E-007  1.151135552302126E-007
1.180276685122660E-007  1.210155529108378E-007  1.240790759499972E-007  1.272201524303759E-007
1.304407456259807E-007  1.337428685113006E-007  1.371285850194776E-007  1.406000113323314E-007
1.441593172030361E-007  1.478087273122855E-007  1.515505226587867E-007  1.553870419849552E-007
1.593206832387018E-007  1.633539050722232E-007  1.674892283787362E-007  1.717292378681136E-007
1.760765836824077E-007  1.805339830522706E-007  1.851042219953066E-007  1.897901570574180E-007
1.945947170982349E-007  1.995209051217416E-007  2.045718001532457E-007  2.097505591638624E-007
2.150604190437180E-007  2.205046986251038E-007  2.260868007568474E-007  2.318102144311970E-007
2.376785169645450E-007  2.436953762333595E-007  2.498645529667171E-007  2.561899030968722E-007
2.626753801693299E-007  2.693250378139290E-007  2.761430322784824E-007  2.831336250265551E-007
2.903011854010056E-007  2.976501933549555E-007  3.051852422518905E-007  3.129110417366494E-007
3.208324206790884E-007  3.289543301922686E-007  3.372818467270461E-007  3.458201752449987E-007
3.545746524716811E-007  3.635507502322310E-007  3.727540788714182E-007  3.821903907602729E-007
3.918655838914793E-007  4.017857055657921E-007  4.119569561717693E-007  4.223856930611933E-007
4.330784345225952E-007  4.440418638553655E-007  4.552828335470062E-007  4.668083695561264E-007
4.786256757038607E-007  4.907421381764590E-007  5.031653301418534E-007  5.159030164830984E-007
5.289631586516315E-007  5.423539196434002E-007  5.560836691009555E-007  5.701609885446983E-007
5.845946767365634E-007  5.993937551794789E-007  6.145674737560437E-007  6.301253165099484E-007
6.460770075737479E-007  6.624325172466991E-007  6.792020682264541E-007  6.963961419985067E-007
7.140254853873944E-007  7.296618071940565E-007  7.482229087091601E-007  7.672100261909559E-007
7.867199043608615E-007  8.066804245406027E-007  8.271687274358620E-007  8.481640038279588E-007
8.696673726665888E-007  8.918324547710239E-007  9.143732296396173E-007  9.398036648042667E-007
9.635643232354890E-007  9.879612702311964E-007  1.013008925559628E-006  1.038616423614378E-006
1.064928372937493E-006  1.091893654435085E-006  1.119583851293718E-006  1.147920804980755E-006
1.176952067832537E-006  1.206774119053371E-006  1.237327513815908E-006  1.268664943752564E-006
1.300758142938620E-006  1.333710052266636E-006  1.367488424842763E-006  1.402126937147337E-006
1.437599365523229E-006  1.474017222595226E-006  1.511327432763286E-006  1.549632985235881E-006
1.588830388160287E-006  1.629055881722259E-006  1.670292294621150E-006  1.712611595812771E-006
1.755967171741950E-006  1.800415782553520E-006  1.846018131093754E-006  1.892713773983826E-006
1.940698584534524E-006  1.989796796062419E-006  2.040198259219439E-006  2.091846371108096E-006
2.144778629794161E-006  2.199092239156005E-006  2.254756915294003E-006  2.311876757669773E-006
2.370355743152631E-006  2.430417014049901E-006  2.491937778998636E-006  2.555045240417856E-006
2.619690514392197E-006  2.686023921800663E-006  2.754052578828432E-006  2.823753072096451E-006
2.895257853992110E-006  2.968587323135358E-006  3.043674471592110E-006  3.120777598910221E-006
3.199771877777285E-006  3.280801648685614E-006  3.363840216281401E-006  3.449004366767058E-006
3.536326875261750E-006  3.625883498350791E-006  3.717661602174404E-006  3.811774669481924E-006
3.908298817925560E-006  4.007198992700316E-006  4.108702271213274E-006  4.212688567387662E-006
4.319364791657245E-006  4.428688116660119E-006  4.540797057261491E-006  4.655767496921896E-006
4.773645388059845E-006  4.894472329544697E-006  5.018388862453555E-006  5.145466435265107E-006
5.275721806319391E-006  5.409266688972005E-006  5.546227973945893E-006  5.686610993256026E-006
5.830606302342882E-006  5.978166831724723E-006  6.129546782829275E-006  6.284690573284301E-006
6.443822261342842E-006  6.606963311301754E-006  6.774184209653604E-006  6.945728884146811E-006
7.121546975226334E-006  7.301820126097381E-006  7.486701368526404E-006  7.676217288181702E-006
7.870536409794157E-006  8.069826942469884E-006  8.274075850547640E-006  8.483558993914027E-006
8.698357952064874E-006  8.918517837029315E-006  9.144311856682181E-006  9.375804630251588E-006
9.613145575491309E-006  9.856522828030451E-006  1.010608111165356E-005  1.036187562973990E-005
1.062424391462351E-005  1.089315448932134E-005  1.116893871046483E-005  1.145169781919892E-005
1.174157049763531E-005  1.203881412481985E-005  1.234359637131732E-005  1.265607072511722E-005
1.297649082701384E-005  1.330496766378756E-005  1.364179651688489E-005  1.398717752836887E-005
1.434123484568784E-005  1.470429780424514E-005  1.507656322115060E-005  1.545819963475449E-005
1.584955457549781E-005  1.625080132497520E-005  1.666217039413809E-005  1.708400242590219E-005
1.751648923971297E-005  1.795991864325763E-005  1.841457596354034E-005  1.888075142939641E-005
1.935870737887354E-005  1.984879576924490E-005  2.035125025048575E-005  2.086646589864999E-005
2.139470897486619E-005  2.193631600053021E-005  2.249160271120675E-005  2.306099068889536E-005
2.364477911387864E-005  2.424339827826257E-005  2.485708315837430E-005  2.548636980395500E-005
2.613155414431855E-005  2.679309820155886E-005  2.747136437932998E-005  2.816676864194411E-005
2.887982276129591E-005  2.961093038048851E-005  3.036053146993031E-005  3.112910712377519E-005
3.191715781402860E-005  3.272510660352054E-005  3.355354055506636E-005  3.440295762201290E-005
3.527385242967604E-005  3.616681950850624E-005  3.708238244168679E-005  3.802114116826511E-005
3.898358045327999E-005  3.997050971366683E-005  4.098231828892696E-005  4.201979432578102E-005
4.308353924493475E-005  4.417414507440534E-005  4.529240972943827E-005  4.643899974390473E-005
4.761459977966426E-005  4.881996209035486E-005  5.005579270767815E-005  5.132295126890172E-005
5.262218238218105E-005  5.395428539529447E-005  5.532012473947578E-005  5.672056343084751E-005
5.815639828056404E-005  5.962860088487462E-005  6.113809020736054E-005  6.268578201189286E-005
6.427262460361529E-005  6.589968133302048E-005  6.756786292782123E-005  6.927835650130676E-005
7.103207766742130E-005  7.283022891702696E-005  7.467389673531665E-005  7.656416033262505E-005
7.850239129955582E-005  8.048962249869365E-005  8.252717748834446E-005  8.461627742858158E-005
8.675830073886831E-005  8.895451635004069E-005  9.120631319896048E-005  9.351513720412739E-005
9.588240003176237E-005  9.830961220519001E-005  1.007982187959454E-004  1.033498213043452E-004
1.059660436499398E-004  1.086484879296090E-004  1.113988064142252E-004  1.142187464738936E-004
1.171101117057766E-004  1.200746082836017E-004  1.231141861078910E-004  1.262306368220026E-004
1.294260704782168E-004  1.327022985242925E-004  1.360614866200651E-004  1.395057268564765E-004
1.430371228253645E-004  1.466579333000018E-004  1.503704072296115E-004  1.541768171386371E-004
1.580795587394726E-004  1.620811162669186E-004  1.661839363777872E-004  1.703906331809438E-004
1.747037893290442E-004  1.791261309288960E-004  1.836603979508568E-004  1.883094283058596E-004
1.930761485089543E-004  1.979635008142099E-004  2.029745927177754E-004  2.081124739919769E-004
2.133804274372436E-004  2.187816989205896E-004  2.243196889343607E-004  2.299978360229542E-004
2.358197193267658E-004  2.417889631071458E-004  2.479092410562502E-004  2.541845073677674E-004
2.606185053109227E-004  2.672154113948213E-004  2.739792656094315E-004  2.809142749356637E-004
2.880248732359100E-004  2.953153493075978E-004  3.027904038388703E-004  3.104546245415415E-004
3.183127884496199E-004  3.263699313673509E-004  3.346308861230697E-004  3.431009146717413E-004
3.517853456555203E-004  3.606895623972121E-004  3.698191118962781E-004  3.791797012974957E-004
3.887771675043536E-004  3.986175416065839E-004  4.087069166575542E-004  4.190516185832731E-004
4.296581732886168E-004  4.405330642315629E-004  4.516831713835593E-004  4.631154928034873E-004
4.748370729115872E-004  4.868552718537288E-004  4.991775947684497E-004  5.118117364038748E-004
5.247655309896530E-004  5.380471944726769E-004  5.516648994857345E-004  5.656271408697937E-004
5.799427557096305E-004  5.946205457576243E-004  6.096697295233911E-004  6.250997286521987E-004
6.409200943473820E-004  6.571407671300358E-004  6.737718666215439E-004  6.908237211963755E-004
7.083070521742760E-004  7.262326065519235E-004  7.446117769612649E-004  7.634559260194401E-004
7.827768163697890E-004  8.025864947102065E-004  8.228973071320563E-004  8.437219285337217E-004
8.650734446327352E-004  8.869650108683518E-004  9.094104058877399E-004  9.324235734009096E-004
9.560188962742027E-004  9.802110720142786E-004  1.005015143413609E-003  1.030446666412203E-003
1.056521423411982E-003  1.083255682820391E-003  1.110666178072816E-003  1.138769860002247E-003
1.167584388944389E-003  1.197127647478760E-003  1.227418045849196E-003  1.258474526965884E-003
1.290316332378428E-003  1.322963391484574E-003  1.356436039403573E-003  1.390755116641333E-003
1.425941939611711E-003  1.462018563891920E-003  1.499007320429326E-003  1.536931322826464E-003
1.575814140200147E-003  1.615680038042616E-003  1.656553737538193E-003  1.698461671704073E-003
1.741423175096918E-003  1.785486928278575E-003  1.830642479387698E-003  1.876955389201018E-003
1.924431545145361E-003  1.973111262998274E-003  2.023018078834288E-003  2.074193270173549E-003
2.126650217772480E-003  2.180441936048077E-003  2.235592009860233E-003  2.292129313203638E-003
2.350105384975962E-003  2.409537458694682E-003  2.470474620907991E-003  2.532949895525852E-003
2.597005112623442E-003  2.662678793769056E-003  2.730012335835218E-003  2.799037901620715E-003
2.869824322475497E-003  2.942376719087173E-003  3.016777653895124E-003  3.093053610907358E-003
3.171249762668528E-003  3.251430020313143E-003  3.333628534671510E-003  3.417898716185919E-003
3.504305302567467E-003  3.592885035307860E-003  3.683704282285687E-003  3.776816675591949E-003
3.872277101293529E-003  3.970145023705419E-003  4.070487051015944E-003  4.173356493170775E-003
4.278820223012646E-003  4.386951962220168E-003  4.497800417951428E-003  4.611454123102762E-003
4.727967105402081E-003  4.847423538830513E-003  4.969890821407552E-003  5.095440648301723E-003
5.224162375313469E-003  5.356124716821042E-003  5.491413498097893E-003  5.630112202023908E-003
5.772307210311819E-003  5.918082584829008E-003  6.067531196145330E-003  6.220744334149162E-003
6.377814816536161E-003  6.538843435956778E-003  6.703924443517174E-003  6.873162113427370E-003
7.046660485017002E-003  7.224523069488290E-003  7.406863109616090E-003  7.593794248856992E-003
7.785420212871812E-003  7.981873954013886E-003  8.183262325074037E-003  8.389719082472880E-003
8.601364534608656E-003  8.818325329891571E-003  9.040746535150326E-003  9.268749028699719E-003
9.502486518180198E-003  9.742086167859400E-003  9.987710354253696E-003  1.023949622905677E-002
1.049760374378603E-002  1.076218985421455E-002  1.103341064670676E-002  1.131144145181519E-002
1.159643484858310E-002  1.188858278855250E-002  1.218805073481470E-002  1.249502089507509E-002
1.280968343400558E-002  1.313222725822850E-002  1.346284781852824E-002  1.380174213401333E-002
1.414912131768426E-002  1.450518724936054E-002  1.487016065992506E-002  1.524425790819862E-002
1.562770720144366E-002  1.602073651123456E-002  1.642358140630241E-002  1.683648640309156E-002
1.725969893296257E-002  1.769346723079870E-002  1.813805911289487E-002  1.859373090983404E-002
1.906076297414737E-002  1.953942774211124E-002  2.003001372467409E-002  2.053280718736225E-002
2.104811681176240E-002  2.157623657412817E-002  2.211748483476288E-002  2.267218314478080E-002
2.324065575465286E-002  2.382323765189416E-002  2.442027438150427E-002  2.503211384159915E-002
2.565911685466173E-002  2.630164964170447E-002  2.696008816814681E-002  2.763481661754832E-002
2.832622744539766E-002  2.903472403637890E-002  2.976071520044232E-002  3.050462307110541E-002
3.126687799513819E-002  3.204791709654477E-002  3.284819291978912E-002  3.366816169295095E-002
3.450829548497369E-002  3.536907424613216E-002  3.625098696553540E-002  3.715453616441937E-002
3.808023586984016E-002  3.902860605825099E-002  4.000018455072424E-002  4.099551823924442E-002
4.201516288801160E-002  4.305969094545946E-002  4.412968295645639E-002  4.522573664308246E-002
4.634845506608684E-002  4.749846050237468E-002  4.867638557553725E-002  4.988287615571804E-002
5.111858932003135E-002  5.238420038998151E-002  5.368039365225799E-002  5.500786768671337E-002
5.636733954616560E-002  5.775953292610042E-002  5.918519363187091E-002  6.064507441343059E-002
6.213994880805856E-002  6.367060080540071E-002  6.523783126005225E-002  6.684245500321101E-002
6.848530179870027E-002  7.016721812530430E-002  7.188906280616569E-002  7.365171195002324E-002
7.545605658001237E-002  7.730300283287614E-002  7.919347192494336E-002  8.112840067652580E-002
8.310874179090094E-002  8.513546122403445E-002  8.720954401183861E-002  8.933198534660100E-002
9.150380002902619E-002  9.372601489559226E-002  9.599967196004766E-002  9.832582955226235E-002
1.007055576719195E-001  1.031399422941400E-001  1.056300823212363E-001  1.081770902922387E-001
1.107820916271610E-001  1.134462243768822E-001  1.161706383549762E-001  1.189564960560128E-001
1.218049691555438E-001  1.247172411425433E-001  1.276945050910019E-001  1.307379610991383E-001
1.338488198529696E-001  1.370282973533420E-001  1.402776161091189E-001  1.435980037339968E-001
1.469906918301588E-001  1.504569142240732E-001  1.539979061891726E-001  1.576149028791305E-001
1.613091371995862E-001  1.650818387931914E-001  1.689342327306878E-001  1.728675352328628E-001
1.768829551713736E-001  1.809816880994060E-001  1.851649171951749E-001  1.894338083747690E-001
1.937895086800311E-001  1.982331436000759E-001  2.027658131497891E-001  2.073885893741736E-001
2.121025132755504E-001  2.169085893256837E-001  2.218077837890655E-001  2.268010198042448E-001
2.318891724013961E-001  2.370730641841503E-001  2.423534615935590E-001  2.477310680117866E-001
2.532065193143447E-001  2.587803780766486E-001  2.644531268769170E-001  2.702251628548877E-001
2.760967897740858E-001  2.820682117395337E-001  2.881395254438834E-001  2.943107115352153E-001
3.005816278228699E-001  3.069519984307297E-001  3.134214064510035E-001  3.199892830164457E-001
3.266548972496106E-001  3.334173461815281E-001  3.402755429023340E-001  3.472282045044982E-001
3.542738408613149E-001  3.614107405155539E-001  3.686369575377211E-001  3.759502975200950E-001
3.833483028430378E-001  3.908282365733069E-001  3.983870670909990E-001  4.060214507936875E-001
4.137277147735279E-001  4.215018382623863E-001  4.293394339356389E-001  4.372357281171662E-001
4.451855399997358E-001  4.531832605828090E-001  4.612228306411617E-001  4.692977176661186E-001
4.774008922022765E-001  4.855248040715843E-001  4.936613561096865E-001  5.018018792160084E-001
5.099371049677996E-001  5.180571386672010E-001  5.261514307810202E-001  5.342087486852534E-001
5.422171464879244E-001  5.501639357533079E-001  5.580356546084513E-001  5.658180365515333E-001
5.734959796554173E-001  5.810535141892608E-001  5.884737713580748E-001  5.957389510048241E-001
6.028302897295004E-001  6.097280293349465E-001  6.164113854890911E-001  6.228585166906826E-001
6.290464944000558E-001  6.349512739602337E-001  6.405476664573677E-001  6.458093126710347E-001
6.507086580213937E-001  6.552169302712327E-001  6.593041193754048E-001  6.629389603353326E-001
6.660889186727772E-001  6.687201807632674E-001  6.707976472448522E-001  6.722849317341271E-001
6.731443646653097E-001  6.733370028900509E-001  6.728226458546054E-001  6.715598591240997E-001
6.695060055150419E-001  6.666172850417005E-001  6.628487843759037E-001  6.581545366273982E-001
6.524875920537001E-001  6.458001013330481E-001  6.380434114980882E-001  6.291681760354866E-001
6.191244803492624E-001  6.078619825784872E-001  5.953300724959578E-001  5.814780476938917E-001
5.662553094510252E-001  5.496115788571418E-001  5.314971339451358E-001  5.118630691051336E-001
4.906615778577574E-001  4.678462590345278E-001  4.433724480538883E-001  4.171975733478961E-001
3.892815382984010E-001  3.595871297435718E-001  3.280804515888844E-001  2.947313857908185E-001
2.595140774495537E-001  2.224074460027268E-001  1.833957190842703E-001  1.424689896773659E-001
9.962379309970171E-002  5.486370214711123E-002  8.199937796791623E-003 -4.034800869887700E-002
-9.075174596910607E-002 -1.429733492944747E-001 -1.969647305766449E-001 -2.526670158883331E-001
-3.100099394446412E-001 -3.689112606478675E-001 -4.292762120861013E-001 -4.909969904946099E-001
-5.539522973557727E-001 -6.180069438534948E-001 -6.830115288651299E-001 -7.488022053979431E-001
-8.152005474380868E-001 -8.820135307854393E-001 -9.490336445518386E-001 -1.016039146058586E+000
-1.082794475668953E+000 -1.149050847231596E+000 -1.214547027619981E+000 -1.279010322574038E+000
-1.342157780571531E+000 -1.403697629705404E+000 -1.463330958767484E+000 -1.520753651397969E+000
-1.575658583591752E+000 -1.627738087011329E+000 -1.676686682117394E+000 -1.722204079082375E+000
-1.763998438895346E+000 -1.801789886612108E+000 -1.835314257554425E+000 -1.864327055434483E+000
-1.888607592400801E+000 -1.907963272357200E+000 -1.922233973662232E+000 -1.931296473077585E+000
-1.935068847171580E+000 -1.933514773258274E+000 -1.926647639611813E+000 -1.914534364708486E+000
-1.897298806363235E+000 -1.875124631602551E+000 -1.848257499815776E+000 -1.817006395557110E+000
-1.781743935266936E+000 -1.742905451624571E+000 -1.700986650883754E+000 -1.656539624827410E+000
-1.610166991889152E+000 -1.562513945495880E+000 -1.514257990312602E+000 -1.466096174015336E+000
-1.418729653956236E+000 -1.372845497056966E+000 -1.329095695108290E+000 -1.288073489101910E+000
-1.250287252409680E+000 -1.216132377300296E+000 -1.185861858424791E+000 -1.159556574634524E+000
-1.137096634573058E+000 -1.118135587483066E+000 -1.102079794719771E+000 -1.088075814270756E+000
-1.075009260206963E+000 -1.061519241123635E+000 -1.046033144142313E+000 -1.026827179553514E+000
-1.002118704906627E+000 -9.701968689431464E-001 -9.295985049104498E-001 -8.793364171516909E-001
-8.191871806997350E-001 -7.500452468298732E-001 -6.743494210872203E-001 -5.955639598954315E-001
-5.146964284704345E-001 -4.319658154089417E-001 -3.476101295645347E-001 -2.618707525409828E-001
-1.751486936345124E-001 -8.649050462492786E-002 -8.301301561805564E-003  1.584233807649659E-003
5.765548580501124E-004  6.460491679462079E-004  6.059721542501614E-004  5.740448038268642E-004
5.386760836292398E-004  5.011117687501351E-004  4.613433783200289E-004  4.195059188024614E-004
3.757400936342174E-004  3.302066127560006E-004  2.830853941627113E-004  2.345760040799204E-004
1.848978144727880E-004  1.342900664573054E-004  8.301158664701025E-005  3.134042402845821E-005
-2.042687520431968E-005 -7.197619234504121E-005 -1.229770513115011E-004 -1.730841655776783E-004
-2.219392407601261E-004 -2.691731591357901E-004 -3.144084455938016E-004 -3.572621417188682E-004
-3.973485317402256E-004 -4.342871065911687E-004 -4.676629520331738E-004 -4.971928149694918E-004
0.000000000000000E+000  0.000000000000000E+000  0.000000000000000E+000  0.000000000000000E+000
0.000000000000000E+000  0.000000000000000E+000  0.000000000000000E+000  0.000000000000000E+000
0.000000000000000E+000  0.000000000000000E+000  0.000000000000000E+000  0.000000000000000E+000
0.000000000000000E+000  0.000000000000000E+000  0.000000000000000E+000  0.000000000000000E+000
0.000000000000000E+000  0.000000000000000E+000  0.000000000000000E+000  0.000000000000000E+000
0.000000000000000E+000  0.000000000000000E+000  0.000000000000000E+000  0.000000000000000E+000
0.000000000000000E+000  0.000000000000000E+000  0.000000000000000E+000  0.000000000000000E+000
0.000000000000000E+000  0.000000000000000E+000  0.000000000000000E+000  0.000000000000000E+000
0.000000000000000E+000  0.000000000000000E+000  0.000000000000000E+000  0.000000000000000E+000
0.000000000000000E+000  0.000000000000000E+000  0.000000000000000E+000  0.000000000000000E+000
0.000000000000000E+000  0.000000000000000E+000  0.000000000000000E+000  0.000000000000000E+000
0.000000000000000E+000  0.000000000000000E+000  0.000000000000000E+000  0.000000000000000E+000
0.000000000000000E+000  0.000000000000000E+000  0.000000000000000E+000  0.000000000000000E+000
0.000000000000000E+000  0.000000000000000E+000  0.000000000000000E+000  0.000000000000000E+000
0.000000000000000E+000  0.000000000000000E+000  0.000000000000000E+000  0.000000000000000E+000
0.000000000000000E+000  0.000000000000000E+000  0.000000000000000E+000  0.000000000000000E+000
0.000000000000000E+000  0.000000000000000E+000  0.000000000000000E+000  0.000000000000000E+000
0.000000000000000E+000  0.000000000000000E+000  0.000000000000000E+000  0.000000000000000E+000
0.000000000000000E+000  0.000000000000000E+000  0.000000000000000E+000  0.000000000000000E+000
0.000000000000000E+000  0.000000000000000E+000  0.000000000000000E+000  0.000000000000000E+000
0.000000000000000E+000  0.000000000000000E+000  0.000000000000000E+000  0.000000000000000E+000
0.000000000000000E+000  0.000000000000000E+000  0.000000000000000E+000  0.000000000000000E+000
0.000000000000000E+000  0.000000000000000E+000  0.000000000000000E+000  0.000000000000000E+000
0.000000000000000E+000  0.000000000000000E+000  0.000000000000000E+000  0.000000000000000E+000
0.000000000000000E+000  0.000000000000000E+000  0.000000000000000E+000  0.000000000000000E+000
0.000000000000000E+000  0.000000000000000E+000  0.000000000000000E+000  0.000000000000000E+000
0.000000000000000E+000  0.000000000000000E+000  0.000000000000000E+000  0.000000000000000E+000
0.000000000000000E+000  0.000000000000000E+000  0.000000000000000E+000  0.000000000000000E+000
0.000000000000000E+000  0.000000000000000E+000  0.000000000000000E+000  0.000000000000000E+000
0.000000000000000E+000  0.000000000000000E+000  0.000000000000000E+000  0.000000000000000E+000
0.000000000000000E+000  0.000000000000000E+000  0.000000000000000E+000  0.000000000000000E+000
0.000000000000000E+000  0.000000000000000E+000  0.000000000000000E+000  0.000000000000000E+000
0.000000000000000E+000  0.000000000000000E+000  0.000000000000000E+000  0.000000000000000E+000
0.000000000000000E+000  0.000000000000000E+000  0.000000000000000E+000  0.000000000000000E+000
0.000000000000000E+000  0.000000000000000E+000  0.000000000000000E+000  0.000000000000000E+000
0.000000000000000E+000  0.000000000000000E+000  0.000000000000000E+000  0.000000000000000E+000
0.000000000000000E+000  0.000000000000000E+000  0.000000000000000E+000  0.000000000000000E+000
0.000000000000000E+000  0.000000000000000E+000  0.000000000000000E+000  0.000000000000000E+000
0.000000000000000E+000  0.000000000000000E+000  0.000000000000000E+000  0.000000000000000E+000
0.000000000000000E+000  0.000000000000000E+000  0.000000000000000E+000  0.000000000000000E+000
0.000000000000000E+000  0.000000000000000E+000  0.000000000000000E+000  0.000000000000000E+000
0.000000000000000E+000  0.000000000000000E+000  0.000000000000000E+000  0.000000000000000E+000
0.000000000000000E+000  0.000000000000000E+000  0.000000000000000E+000  0.000000000000000E+000
0.000000000000000E+000  0.000000000000000E+000  0.000000000000000E+000  0.000000000000000E+000
0.000000000000000E+000  0.000000000000000E+000  0.000000000000000E+000  0.000000000000000E+000
0.000000000000000E+000  0.000000000000000E+000  0.000000000000000E+000  0.000000000000000E+000
0.000000000000000E+000  0.000000000000000E+000  0.000000000000000E+000  0.000000000000000E+000
0.000000000000000E+000  0.000000000000000E+000  0.000000000000000E+000  0.000000000000000E+000
0.000000000000000E+000  0.000000000000000E+000  0.000000000000000E+000  0.000000000000000E+000
0.000000000000000E+000  0.000000000000000E+000  0.000000000000000E+000  0.000000000000000E+000
0.000000000000000E+000  0.000000000000000E+000  0.000000000000000E+000  0.000000000000000E+000
0.000000000000000E+000  0.000000000000000E+000  0.000000000000000E+000  0.000000000000000E+000
0.000000000000000E+000  0.000000000000000E+000  0.000000000000000E+000  0.000000000000000E+000
0.000000000000000E+000  0.000000000000000E+000  0.000000000000000E+000  0.000000000000000E+000
0.000000000000000E+000  0.000000000000000E+000  0.000000000000000E+000  0.000000000000000E+000
0.000000000000000E+000  0.000000000000000E+000  0.000000000000000E+000  0.000000000000000E+000
0.000000000000000E+000  0.000000000000000E+000  0.000000000000000E+000  0.000000000000000E+000
0.000000000000000E+000  0.000000000000000E+000  0.000000000000000E+000  0.000000000000000E+000
0.000000000000000E+000  0.000000000000000E+000  0.000000000000000E+000  0.000000000000000E+000
0.000000000000000E+000  0.000000000000000E+000  0.000000000000000E+000  0.000000000000000E+000
0.000000000000000E+000  0.000000000000000E+000  0.000000000000000E+000  0.000000000000000E+000
0.000000000000000E+000  0.000000000000000E+000  0.000000000000000E+000  0.000000000000000E+000
0.000000000000000E+000  0.000000000000000E+000  0.000000000000000E+000  0.000000000000000E+000
0.000000000000000E+000  0.000000000000000E+000  0.000000000000000E+000  0.000000000000000E+000
0.000000000000000E+000  0.000000000000000E+000  0.000000000000000E+000  0.000000000000000E+000
0.000000000000000E+000  0.000000000000000E+000  0.000000000000000E+000  0.000000000000000E+000
0.000000000000000E+000  0.000000000000000E+000  0.000000000000000E+000  0.000000000000000E+000
0.000000000000000E+000  0.000000000000000E+000  0.000000000000000E+000  0.000000000000000E+000
0.000000000000000E+000  0.000000000000000E+000  0.000000000000000E+000  0.000000000000000E+000
0.000000000000000E+000  0.000000000000000E+000  0.000000000000000E+000
</PP_BETA.3>
<PP_BETA.4 type="real" size="1151" columns="4" index="4" label="3P" angular_momentum="1" cutoff_radius_index="853"
cutoff_radius="2.000000000000000E+000" ultrasoft_cutoff_radius="2.100000000000000E+000">
2.004916306760679E-008  2.055671003999725E-008  2.107710562480258E-008  2.161067508617601E-008
2.215775192237112E-008  2.271867807418889E-008  2.329380413870187E-008  2.388348958838864E-008
2.448810299581569E-008  2.510802226400737E-008  2.574363486264721E-008  2.639533807025919E-008
2.706353922251953E-008  2.774865596685468E-008  2.845111652348462E-008  2.917135995307399E-008
2.990983643115933E-008  3.066700752952341E-008  3.144334650469226E-008  3.223933859373611E-008
3.305548131755775E-008  3.389228479185948E-008  3.475027204598166E-008  3.562997934981304E-008
3.653195654897665E-008  3.745676740850098E-008  3.840498996519130E-008  3.937721688892121E-008
4.037405585307045E-008  4.139612991434038E-008  4.244407790218426E-008  4.351855481809623E-008
4.462023224500839E-008  4.574979876705157E-008  4.690796039994277E-008  4.809544103226728E-008
4.931298287793247E-008  5.056134694007530E-008  5.184131348671359E-008  5.315368253843874E-008
5.449927436845391E-008  5.587893001527119E-008  5.729351180838766E-008  5.874390390726872E-008
6.023101285397650E-008  6.175576813978679E-008  6.331912278615161E-008  6.492205394036760E-008
6.656556348632420E-008  6.825067867071361E-008  6.997845274509207E-008  7.174996562419581E-008
7.356632456092255E-008  7.542866483839896E-008  7.733815047957009E-008  7.929597497474933E-008
8.130336202758833E-008  8.336156631993092E-008  8.547187429602865E-008  8.763560496660967E-008
8.985411073330171E-008  9.212877823392623E-008  9.446102920919121E-008  9.685232139132324E-008
9.930414941519743E-008  1.018180457525303E-007  1.043955816697234E-007  1.070383682099546E-007
1.097480572001300E-007  1.125263422833293E-007  1.153749599773842E-007  1.182956907602575E-007
1.212903601828980E-007  1.243608400102659E-007  1.275090493912469E-007  1.307369560581773E-007
1.340465775567404E-007  1.374399825069949E-007  1.409192918963269E-007  1.444866804051332E-007
1.481443777660648E-007  1.518946701576777E-007  1.557399016333672E-007  1.596824755864729E-007
1.637248562524751E-007  1.678695702492162E-007  1.721192081561172E-007  1.764764261333687E-007
1.809439475821125E-007  1.855245648466527E-007  1.902211409597545E-007  1.950366114321295E-007
1.999739860872184E-007  2.050363509424238E-007  2.102268701379652E-007  2.155487879145622E-007
2.210054306411844E-007  2.266002088941333E-007  2.323366195887546E-007  2.382182481651192E-007
2.442487708290276E-007  2.504319568497523E-007  2.567716709159431E-007  2.632718755511738E-007
2.699366335906401E-007  2.767701107205497E-007  2.837765780818027E-007  2.909604149395816E-007
2.983261114205210E-007  3.058782713191716E-007  3.136216149755073E-007  3.215609822252751E-007
3.297013354250357E-007  3.380477625537830E-007  3.466054803930797E-007  3.553798377876960E-007
3.643763189887928E-007  3.736005470817417E-007  3.830582875007104E-007  3.927554516322297E-007
4.026981005099766E-007  4.128924486030945E-007  4.233448677004148E-007  4.340618908930032E-007
4.450502166575314E-007  4.563167130430076E-007  4.678684219635043E-007  4.797125635995496E-007
4.918565409109412E-007  5.043079442638050E-007  5.170745561747778E-007  5.301643561752968E-007
5.435855257990257E-007  5.573464536955341E-007  5.714557408734349E-007  5.859222060762402E-007
6.007548912943168E-007  6.159630674163699E-007  6.315562400239934E-007  6.475441553329129E-007
6.639368062846202E-007  6.807444387922254E-007  6.979775581444170E-007  7.156469355715375E-007
7.337636149778784E-007  7.498446752721146E-007  7.689356708156810E-007  7.884168430648742E-007
8.084784030357938E-007  8.289902027810070E-007  8.500638398750951E-007  8.716091502848976E-007
8.937366251846551E-007  9.164852490292131E-007  9.396767774847875E-007  9.657885141226243E-007
9.902248713686986E-007  1.015264582563979E-006  1.041009029448114E-006  1.067341960524078E-006
1.094384438704303E-006  1.122082802298950E-006  1.150514796219758E-006  1.179645082279012E-006
1.209495003985956E-006  1.240166887297326E-006  1.271527628086075E-006  1.303711609408403E-006
1.336751481403491E-006  1.370569528043701E-006  1.405294268078464E-006  1.440868343788443E-006
1.477367346816413E-006  1.514757125219167E-006  1.553121891457915E-006  1.592440386910866E-006
1.632769494759788E-006  1.674074982789072E-006  1.716475789196451E-006  1.759975353300526E-006
1.804509439127398E-006  1.850187373379776E-006  1.897037810234711E-006  1.945045788356662E-006
1.994314651679737E-006  2.044781235267863E-006  2.096584548419226E-006  2.149677986480506E-006
2.204066932560114E-006  2.259879520961669E-006  2.317102770580843E-006  2.375774458904238E-006
2.435890834030483E-006  2.497592856713086E-006  2.560839246498755E-006  2.625651744099473E-006
2.692148228178345E-006  2.760267807236450E-006  2.830171391600185E-006  2.901824362660266E-006
2.975322276844948E-006  3.050605961553109E-006  3.127859809874776E-006  3.207065962305880E-006
3.288239863031152E-006  3.371499897936451E-006  3.456847445141996E-006  3.544336497824060E-006
3.634103941334314E-006  3.726091550198215E-006  3.820409798691492E-006  3.917160826844336E-006
4.016307500374652E-006  4.118010671748040E-006  4.222249609001057E-006  4.329156529354425E-006
4.438769154715066E-006  4.551107005943524E-006  4.666349154984558E-006  4.784455014651347E-006
4.905626971379929E-006  5.029771887114138E-006  5.157131488857398E-006  5.287678417413200E-006
5.421558837001781E-006  5.558802979512372E-006  5.699543842302488E-006  5.843820661408877E-006
5.991770017895416E-006  6.143444655756240E-006  6.298989520144151E-006  6.458459767139208E-006
6.621927736937816E-006  6.789584433920037E-006  6.961455285205387E-006  7.137711994934808E-006
7.318412328765576E-006  7.503656763495170E-006  7.693661875514976E-006  7.888418127635095E-006
8.088140456894963E-006  8.292872526806189E-006  8.502824473983891E-006  8.718101203592859E-006
8.938758684397195E-006  9.165093612839327E-006  9.397079165807043E-006  9.634993027952947E-006
9.878910473580504E-006  1.012897558517729E-005  1.038543675142837E-005  1.064835209259759E-005
1.091791298038403E-005  1.119427542803572E-005  1.147768598112095E-005  1.176826127739776E-005
1.206614798674698E-005  1.237163575230615E-005  1.268482761890936E-005  1.300591747630090E-005
1.333519387813772E-005  1.367280189519520E-005  1.401889873859444E-005  1.437382941379156E-005
1.473767289194176E-005  1.511082040691495E-005  1.549329292923254E-005  1.588554318003576E-005
1.628767015170918E-005  1.670001914480525E-005  1.712276980704603E-005  1.755623327536640E-005
1.800070633407943E-005  1.845638458472264E-005  1.892361916446658E-005  1.940269035748691E-005
1.989383177917912E-005  2.039748417808725E-005  2.091384252572542E-005  2.144331515659173E-005
2.198612509488855E-005  2.254269936206060E-005  2.311337438125037E-005  2.369847176795493E-005
2.429842223903009E-005  2.491357783713107E-005  2.554425722512724E-005  2.619089911784679E-005
2.685394270825688E-005  2.753373113325925E-005  2.823076152150497E-005  2.894541100101721E-005
2.967816240623356E-005  3.042948703572757E-005  3.119980723893788E-005  3.198963848342101E-005
3.279944111073851E-005  3.362973994121339E-005  3.448108328782493E-005  3.535400250787527E-005
3.624894249376689E-005  3.716661816206729E-005  3.810746218045255E-005  3.907215772593807E-005
4.006126946231422E-005  4.107542433612496E-005  4.211525120990491E-005  4.318136848098130E-005
4.427452553077248E-005  4.539529309680488E-005  4.654446635268713E-005  4.772274996428161E-005
4.893084328741470E-005  5.016951115510688E-005  5.143953155342127E-005  5.274169830325582E-005
5.407686186170504E-005  5.544577346698772E-005  5.684937899134320E-005  5.828850162839329E-005
5.976408094097080E-005  6.127694175534800E-005  6.282818828918585E-005  6.441864036621552E-005
6.604936122019459E-005  6.772139644434913E-005  6.943568358230541E-005  7.119346664531171E-005
7.299566469569737E-005  7.484352442128870E-005  7.673813738912248E-005  7.868072925857269E-005
8.067246442831669E-005  8.271467681349607E-005  8.480853784929255E-005  8.695541581538161E-005
8.915661709625854E-005  9.141354494041754E-005  9.372758522097196E-005  9.610025422297135E-005
9.853295656494601E-005  1.010272630710445E-004  1.035846713846980E-004  1.062068134087470E-004
1.088953574792758E-004  1.116519463296550E-004  1.144782839958084E-004  1.173762165941985E-004
1.203474634604980E-004  1.233939526247665E-004  1.265175318344349E-004  1.297201634233930E-004
1.330039041276360E-004  1.363707322053771E-004  1.398227789223792E-004  1.433622213408126E-004
1.469912532958083E-004  1.507121360098208E-004  1.545272306709676E-004  1.584388856490642E-004
1.624494928004719E-004  1.665616775027438E-004  1.707779215575268E-004  1.751009194283367E-004
1.795332892371778E-004  1.840779011059929E-004  1.887374961070326E-004  1.935150804033931E-004
1.984135634583525E-004  2.034360406125130E-004  2.085856599641253E-004  2.138655665454381E-004
2.192791509836153E-004  2.248297416133934E-004  2.305208227017163E-004  2.363559380375275E-004
2.423387582311268E-004  2.484730497592659E-004  2.547625207890247E-004  2.612112251311897E-004
2.678231526128308E-004  2.746023958710453E-004  2.815532394827314E-004  2.886800049110323E-004
2.959871223005194E-004  3.034792115981481E-004  3.111608777747016E-004  3.190369798450227E-004
3.271123985265279E-004  3.353922638131416E-004  3.438816025945358E-004  3.525858112816102E-004
3.615103146614568E-004  3.706606870465122E-004  3.800426207032086E-004  3.896620156010980E-004
3.995248164469930E-004  4.096372325130436E-004  4.200055358362391E-004  4.306362442112496E-004
4.415360088271751E-004  4.527115598196754E-004  4.641699466467919E-004  4.759182820407517E-004
4.879639518081567E-004  5.003144014029735E-004  5.129774249279086E-004  5.259608083792498E-004
5.392727856384132E-004  5.529216215355501E-004  5.669158328475868E-004  5.812640927702676E-004
5.959754621587183E-004  6.110590557776854E-004  6.265243355043004E-004  6.423809290302047E-004
6.586386839344523E-004  6.753078372899643E-004  6.923987537630876E-004  7.099220718207637E-004
7.278887360829620E-004  7.463099522177089E-004  7.651972500955825E-004  7.845623992144464E-004
8.044174731452183E-004  8.247748543110994E-004  8.456472340059593E-004  8.670476918669887E-004
8.889895014682733E-004  9.114863856381230E-004  9.345523846488010E-004  9.582018492096753E-004
9.824495944339715E-004  1.007310635406501E-003  1.032800568480367E-003  1.058935270882076E-003
1.085730990480607E-003  1.113204497886079E-003  1.141372882727045E-003  1.170253659398748E-003
1.199864945630682E-003  1.230225122517835E-003  1.261353072743763E-003  1.293268316069847E-003
1.325990582274490E-003  1.359540464546084E-003  1.393938666397632E-003  1.429206765910894E-003
1.465366637958021E-003  1.502440825309621E-003  1.540452463548516E-003  1.579425165188746E-003
1.619383266830403E-003  1.660351655503691E-003  1.702355616888304E-003  1.745423124685932E-003
1.789572105059312E-003  1.834853759949737E-003  1.881257430073439E-003  1.928852710787567E-003
1.977645880463666E-003  2.027662298146998E-003  2.078958842850468E-003  2.131544190053041E-003
2.185451108980173E-003  2.240736282812701E-003  2.297406026346793E-003  2.355508854818115E-003
2.415087505058372E-003  2.476166445497225E-003  2.538786348543994E-003  2.602991544273298E-003
2.668815685672238E-003  2.736311249912251E-003  2.805498124516631E-003  2.876445881459950E-003
2.949174756205430E-003  3.023750585066589E-003  3.100195883889162E-003  3.178592902221980E-003
3.258946535809132E-003  3.341343125844619E-003  3.425817891071476E-003  3.512422910597442E-003
3.601215640456680E-003  3.692244450768363E-003  3.785585640729916E-003  3.881263206600071E-003
3.979370626183885E-003  4.079948069529250E-003  4.183060563588685E-003  4.288781173640959E-003
4.397164869532986E-003  4.508281310781155E-003  4.622204452933657E-003  4.739001025277020E-003
4.858738958896335E-003  4.981500240082329E-003  5.107356168652400E-003  5.236382746675341E-003
5.368667528450789E-003  5.504280290872696E-003  5.643315177170488E-003  5.785854644579199E-003
5.931981177841253E-003  6.081796269102959E-003  6.235379721581936E-003  6.392835488512641E-003
6.554255092690848E-003  6.719740149484336E-003  6.889393037641377E-003  7.063317388190528E-003
7.241617794952172E-003  7.424406208814589E-003  7.611799252260038E-003  7.803899982475486E-003
8.000839086651518E-003  8.202732288433403E-003  8.409697018680717E-003  8.621874142645918E-003
8.839378950757901E-003  9.062355881656915E-003  9.290932039575917E-003  9.525257243340680E-003
9.765464338490810E-003  1.001170783088700E-002  1.026413607272084E-002  1.052289946289814E-002
1.078815979959002E-002  1.106007839118505E-002  1.133881882467774E-002  1.162454916451339E-002
1.191745228909654E-002  1.221769320235328E-002  1.252546281274552E-002  1.284094686978871E-002
1.316433312805199E-002  1.349582290316745E-002  1.383560866575251E-002  1.418390705845680E-002
1.454091579591114E-002  1.490686272137661E-002  1.528196071007582E-002  1.566643649693322E-002
1.606052641834910E-002  1.646445931972696E-002  1.687848757035303E-002  1.730285194374579E-002
1.773780955584889E-002  1.818362400018148E-002  1.864055486957289E-002  1.910888387329075E-002
1.958888164326437E-002  2.008084331033553E-002  2.058505407512671E-002  2.110181905848676E-002
2.163144145340297E-002  2.217423829165607E-002  2.273052996335935E-002  2.330064382919675E-002
2.388491996462171E-002  2.448370045253724E-002  2.509733767075123E-002  2.572619412153667E-002
2.637063681857998E-002  2.703104580852814E-002  2.770780418704082E-002  2.840131061252567E-002
2.911196604838485E-002  2.984018550971147E-002  3.058639270636523E-002  3.135101770444007E-002
3.213450379105129E-002  3.293730397471650E-002  3.375987961422490E-002  3.460270233052794E-002
3.546625683928678E-002  3.635103686890113E-002  3.725754680852936E-002  3.818630087635100E-002
3.913783011663766E-002  4.011266953538195E-002  4.111137142828246E-002  4.213449731717642E-002
4.318262266301089E-002  4.425633271545622E-002  4.535622807545453E-002  4.648292007905069E-002
4.763703193976980E-002  4.881920539872507E-002  5.003008746282293E-002  5.127034476645520E-002
5.254065592738381E-002  5.384171167776133E-002  5.517421909095391E-002  5.653889824832153E-002
5.793648339523777E-002  5.936772378256688E-002  6.083338439119937E-002  6.233424153507555E-002
6.387109192505616E-002  6.544474135444006E-002  6.705601597678690E-002  6.870575465470752E-002
7.039481151154928E-002  7.212405863435498E-002  7.389438057793771E-002  7.570668052708324E-002
7.756187538795287E-002  7.946089978926080E-002  8.140470151221049E-002  8.339424794518976E-002
8.543051901228887E-002  8.751451189240414E-002  8.964724074372543E-002  9.182973232361488E-002
9.406303233085325E-002  9.634820004142625E-002  9.868631001441872E-002  1.010784534198725E-001
1.035257345081078E-001  1.060292731581228E-001  1.085902041149244E-001  1.112096743526396E-001
1.138888462605154E-001  1.166288948074423E-001  1.194310068491014E-001  1.222963826900706E-001
1.252262336044805E-001  1.282217813735437E-001  1.312842587341100E-001  1.344149076441784E-001
1.376149781392884E-001  1.408857287114235E-001  1.442284237800335E-001  1.476443338213976E-001
1.511347335731443E-001  1.547009007401792E-001  1.583441145716075E-001  1.620656560081415E-001
1.658668020043983E-001  1.697488292777414E-001  1.737130079283872E-001  1.777606020110040E-001
1.818928664883616E-001  1.861110450863114E-001  1.904163684250491E-001  1.948100503492918E-001
1.992932870098062E-001  2.038672512709370E-001  2.085330931458511E-001  2.132919328947609E-001
2.181448606360211E-001  2.230929299112704E-001  2.281371563627157E-001  2.332785113498775E-001
2.385179191761448E-001  2.438562511749136E-001  2.492943216437079E-001  2.548328820603739E-001
2.604726157024514E-001  2.662141319958308E-001  2.720579599295881E-001  2.780045417849156E-001
2.840542262198420E-001  2.902072607979365E-001  2.964637846808742E-001  3.028238200963360E-001
3.092872642079133E-001  3.158538799516700E-001  3.225232868339960E-001  3.292949508123193E-001
3.361681740019394E-001  3.431420838063577E-001  3.502156213066054E-001  3.573875296801238E-001
3.646563410269051E-001  3.720203636874988E-001  3.794776682472503E-001  3.870260729461057E-001
3.946631292792679E-001  4.023861051044342E-001  4.101919696022709E-001  4.180773747453665E-001
4.260386385811281E-001  4.340717259423335E-001  4.421722292100523E-001  4.503353485577928E-001
4.585558704809207E-001  4.668281466057982E-001  4.751460707070783E-001  4.835030561467513E-001
4.918920108423790E-001  5.003053134507465E-001  5.087347866288312E-001  5.171716715284334E-001
5.256065999146766E-001  5.340295664404870E-001  5.424299000915123E-001  5.507962345913788E-001
5.591164784142633E-001  5.673777843356482E-001  5.755665181407184E-001  5.836682267417110E-001
5.916676068820805E-001  5.995484718111412E-001  6.072937195734056E-001  6.148852998941527E-001
6.223041816861978E-001  6.295303207065377E-001  6.365426274854737E-001  6.433189356969833E-001
6.498359715327759E-001  6.560693236313844E-001  6.619934148334430E-001  6.675814746006639E-001
6.728055140909226E-001  6.776363027293386E-001  6.820433473279577E-001  6.859948746566427E-001
6.894578160888223E-001  6.923977975688307E-001  6.947791322674641E-001  6.965648191321598E-001
6.977165461661863E-001  6.981946997791786E-001  6.979583808056113E-001  6.969654279509521E-001
6.951724487118107E-001  6.925348595363694E-001  6.890069356019093E-001  6.845418708808353E-001
6.790918494455771E-001  6.726081294208739E-001  6.650411397737725E-001  6.563405917498417E-001
6.464556052719694E-001  6.353348519673094E-001  6.229267151155464E-001  6.091794686307885E-001
5.940414751344987E-001  5.774614046227127E-001  5.593884749748654E-001  5.397727146181595E-001
5.185652491770325E-001  4.957186117531904E-001  4.711870790957171E-001  4.449270327301349E-001
4.168973465830845E-001  3.870598012188191E-001  3.553795242815045E-001  3.218254576654287E-001
2.863708505155413E-001  2.489937779507745E-001  2.096776832031617E-001  1.684119434243607E-001
1.251924560334068E-001  8.002224309173656E-002  3.291207213568992E-002 -1.611891143104405E-002
-6.704254424773559E-002 -1.198210006382281E-001 -1.744061519397473E-001 -2.307389329433551E-001
-2.887487249994214E-001 -3.483527620049820E-001 -4.094555682916496E-001 -4.719484389450654E-001
-5.357089710990079E-001 -6.006006598543738E-001 -6.664725684265682E-001 -7.331590875622789E-001
-8.004797966873163E-001 -8.682394410679932E-001 -9.362280407400951E-001 -1.004221145211864E+000
-1.071980250462340E+000 -1.139253394081587E+000 -1.205775941970734E+000 -1.271271585081219E+000
-1.335453557119858E+000 -1.398026089069321E+000 -1.458686111755703E+000 -1.517125215700859E+000
-1.573031878726873E+000 -1.626093963705880E+000 -1.676001491048496E+000 -1.722449683546189E+000
-1.765142276217652E+000 -1.803795083342770E+000 -1.838139802566620E+000 -1.867928035702095E+000
-1.892935495572414E+000 -1.912966359389910E+000 -1.927857724888335E+000 -1.937484109728608E+000
-1.941761929762605E+000 -1.940653876855446E+000 -1.934173104632798E+000 -1.922387120547343E+000
-1.905421262569793E+000 -1.883461629631749E+000 -1.856757315338707E+000 -1.825621778622619E+000
-1.790433171793361E+000 -1.751633426157544E+000 -1.709725886208449E+000 -1.665271269417750E+000
-1.618881720730574E+000 -1.571212735143828E+000 -1.522952723168267E+000 -1.474810021372769E+000
-1.427497182404229E+000 -1.381712438504215E+000 -1.338118317195893E+000 -1.297317501973057E+000
-1.259826188541326E+000 -1.226045386846840E+000 -1.196230872047733E+000 -1.170462802512923E+000
-1.148616394531253E+000 -1.130335489935835E+000 -1.115011358193840E+000 -1.101769646363610E+000
-1.089469016329504E+000 -1.076715669271566E+000 -1.061898642365088E+000 -1.043251433272710E+000
-1.018946137974620E+000 -9.872268353989821E-001 -9.465893693994616E-001 -8.960149214345730E-001
-8.352647716623899E-001 -7.652433468300927E-001 -6.884359521934290E-001 -6.083796930750187E-001
-5.261000367326572E-001 -4.418161827120520E-001 -3.557673794363173E-001 -2.681969646528871E-001
-1.795127164380050E-001 -8.873405292590034E-002 -8.582258788622107E-003  1.561231064908065E-003
5.322193350350280E-004  6.078909665167242E-004  5.710760445084537E-004  5.425048486315258E-004
5.102818397787913E-004  4.756778460269507E-004  4.386778218029580E-004  3.994143700644256E-004
3.580264409422438E-004  3.146739521867233E-004  2.695369996643426E-004  2.228162427487248E-004
1.747330993549302E-004  1.255297819362504E-004  7.546901626675383E-005  2.483365821771169E-005
-2.607402116579316E-005 -7.693328373820434E-005 -1.274061411157725E-004 -1.771389120283817E-004
-2.257640459318528E-004 -2.729023138479626E-004 -3.181653092801322E-004 -3.611583497360484E-004
-4.014832046443720E-004 -4.387464875140756E-004 -4.725165559202913E-004 -5.025029439330705E-004
0.000000000000000E+000  0.000000000000000E+000  0.000000000000000E+000  0.000000000000000E+000
0.000000000000000E+000  0.000000000000000E+000  0.000000000000000E+000  0.000000000000000E+000
0.000000000000000E+000  0.000000000000000E+000  0.000000000000000E+000  0.000000000000000E+000
0.000000000000000E+000  0.000000000000000E+000  0.000000000000000E+000  0.000000000000000E+000
0.000000000000000E+000  0.000000000000000E+000  0.000000000000000E+000  0.000000000000000E+000
0.000000000000000E+000  0.000000000000000E+000  0.000000000000000E+000  0.000000000000000E+000
0.000000000000000E+000  0.000000000000000E+000  0.000000000000000E+000  0.000000000000000E+000
0.000000000000000E+000  0.000000000000000E+000  0.000000000000000E+000  0.000000000000000E+000
0.000000000000000E+000  0.000000000000000E+000  0.000000000000000E+000  0.000000000000000E+000
0.000000000000000E+000  0.000000000000000E+000  0.000000000000000E+000  0.000000000000000E+000
0.000000000000000E+000  0.000000000000000E+000  0.000000000000000E+000  0.000000000000000E+000
0.000000000000000E+000  0.000000000000000E+000  0.000000000000000E+000  0.000000000000000E+000
0.000000000000000E+000  0.000000000000000E+000  0.000000000000000E+000  0.000000000000000E+000
0.000000000000000E+000  0.000000000000000E+000  0.000000000000000E+000  0.000000000000000E+000
0.000000000000000E+000  0.000000000000000E+000  0.000000000000000E+000  0.000000000000000E+000
0.000000000000000E+000  0.000000000000000E+000  0.000000000000000E+000  0.000000000000000E+000
0.000000000000000E+000  0.000000000000000E+000  0.000000000000000E+000  0.000000000000000E+000
0.000000000000000E+000  0.000000000000000E+000  0.000000000000000E+000  0.000000000000000E+000
0.000000000000000E+000  0.000000000000000E+000  0.000000000000000E+000  0.000000000000000E+000
0.000000000000000E+000  0.000000000000000E+000  0.000000000000000E+000  0.000000000000000E+000
0.000000000000000E+000  0.000000000000000E+000  0.000000000000000E+000  0.000000000000000E+000
0.000000000000000E+000  0.000000000000000E+000  0.000000000000000E+000  0.000000000000000E+000
0.000000000000000E+000  0.000000000000000E+000  0.000000000000000E+000  0.000000000000000E+000
0.000000000000000E+000  0.000000000000000E+000  0.000000000000000E+000  0.000000000000000E+000
0.000000000000000E+000  0.000000000000000E+000  0.000000000000000E+000  0.000000000000000E+000
0.000000000000000E+000  0.000000000000000E+000  0.000000000000000E+000  0.000000000000000E+000
0.000000000000000E+000  0.000000000000000E+000  0.000000000000000E+000  0.000000000000000E+000
0.000000000000000E+000  0.000000000000000E+000  0.000000000000000E+000  0.000000000000000E+000
0.000000000000000E+000  0.000000000000000E+000  0.000000000000000E+000  0.000000000000000E+000
0.000000000000000E+000  0.000000000000000E+000  0.000000000000000E+000  0.000000000000000E+000
0.000000000000000E+000  0.000000000000000E+000  0.000000000000000E+000  0.000000000000000E+000
0.000000000000000E+000  0.000000000000000E+000  0.000000000000000E+000  0.000000000000000E+000
0.000000000000000E+000  0.000000000000000E+000  0.000000000000000E+000  0.000000000000000E+000
0.000000000000000E+000  0.000000000000000E+000  0.000000000000000E+000  0.000000000000000E+000
0.000000000000000E+000  0.000000000000000E+000  0.000000000000000E+000  0.000000000000000E+000
0.000000000000000E+000  0.000000000000000E+000  0.000000000000000E+000  0.000000000000000E+000
0.000000000000000E+000  0.000000000000000E+000  0.000000000000000E+000  0.000000000000000E+000
0.000000000000000E+000  0.000000000000000E+000  0.000000000000000E+000  0.000000000000000E+000
0.000000000000000E+000  0.000000000000000E+000  0.000000000000000E+000  0.000000000000000E+000
0.000000000000000E+000  0.000000000000000E+000  0.000000000000000E+000  0.000000000000000E+000
0.000000000000000E+000  0.000000000000000E+000  0.000000000000000E+000  0.000000000000000E+000
0.000000000000000E+000  0.000000000000000E+000  0.000000000000000E+000  0.000000000000000E+000
0.000000000000000E+000  0.000000000000000E+000  0.000000000000000E+000  0.000000000000000E+000
0.000000000000000E+000  0.000000000000000E+000  0.000000000000000E+000  0.000000000000000E+000
0.000000000000000E+000  0.000000000000000E+000  0.000000000000000E+000  0.000000000000000E+000
0.000000000000000E+000  0.000000000000000E+000  0.000000000000000E+000  0.000000000000000E+000
0.000000000000000E+000  0.000000000000000E+000  0.000000000000000E+000  0.000000000000000E+000
0.000000000000000E+000  0.000000000000000E+000  0.000000000000000E+000  0.000000000000000E+000
0.000000000000000E+000  0.000000000000000E+000  0.000000000000000E+000  0.000000000000000E+000
0.000000000000000E+000  0.000000000000000E+000  0.000000000000000E+000  0.000000000000000E+000
0.000000000000000E+000  0.000000000000000E+000  0.000000000000000E+000  0.000000000000000E+000
0.000000000000000E+000  0.000000000000000E+000  0.000000000000000E+000  0.000000000000000E+000
0.000000000000000E+000  0.000000000000000E+000  0.000000000000000E+000  0.000000000000000E+000
0.000000000000000E+000  0.000000000000000E+000  0.000000000000000E+000  0.000000000000000E+000
0.000000000000000E+000  0.000000000000000E+000  0.000000000000000E+000  0.000000000000000E+000
0.000000000000000E+000  0.000000000000000E+000  0.000000000000000E+000  0.000000000000000E+000
0.000000000000000E+000  0.000000000000000E+000  0.000000000000000E+000  0.000000000000000E+000
0.000000000000000E+000  0.000000000000000E+000  0.000000000000000E+000  0.000000000000000E+000
0.000000000000000E+000  0.000000000000000E+000  0.000000000000000E+000  0.000000000000000E+000
0.000000000000000E+000  0.000000000000000E+000  0.000000000000000E+000  0.000000000000000E+000
0.000000000000000E+000  0.000000000000000E+000  0.000000000000000E+000  0.000000000000000E+000
0.000000000000000E+000  0.000000000000000E+000  0.000000000000000E+000  0.000000000000000E+000
0.000000000000000E+000  0.000000000000000E+000  0.000000000000000E+000  0.000000000000000E+000
0.000000000000000E+000  0.000000000000000E+000  0.000000000000000E+000  0.000000000000000E+000
0.000000000000000E+000  0.000000000000000E+000  0.000000000000000E+000  0.000000000000000E+000
0.000000000000000E+000  0.000000000000000E+000  0.000000000000000E+000  0.000000000000000E+000
0.000000000000000E+000  0.000000000000000E+000  0.000000000000000E+000  0.000000000000000E+000
0.000000000000000E+000  0.000000000000000E+000  0.000000000000000E+000  0.000000000000000E+000
0.000000000000000E+000  0.000000000000000E+000  0.000000000000000E+000  0.000000000000000E+000
0.000000000000000E+000  0.000000000000000E+000  0.000000000000000E+000
</PP_BETA.4>
<PP_BETA.5 type="real" size="1151" columns="4" index="5" label="3P" angular_momentum="1" cutoff_radius_index="853"
cutoff_radius="2.000000000000000E+000" ultrasoft_cutoff_radius="2.100000000000000E+000">
-7.228922158304552E-008 -7.411923192735506E-008 -7.599556920344148E-008 -7.791940618313288E-008
-7.989194532711594E-008 -8.191441953651267E-008 -8.398809292348357E-008 -8.611426160133907E-008
-8.829425449465181E-008 -9.052943416987859E-008 -9.282119768700747E-008 -9.517097747276617E-008
-9.758024221593512E-008 -1.000504977853254E-007 -1.025832881709964E-007 -1.051801964492982E-007
-1.078428457723466E-007 -1.105729003825458E-007 -1.133720666527931E-007 -1.162420941530184E-007
-1.191847767437211E-007 -1.222019536971912E-007 -1.252955108471143E-007 -1.284673817672787E-007
-1.317195489801216E-007 -1.350540451958698E-007 -1.384729545830490E-007 -1.419784140711571E-007
-1.455726146863140E-007 -1.492578029207246E-007 -1.530362821368076E-007 -1.569104140068728E-007
-1.608826199892420E-007 -1.649553828417389E-007 -1.691312481734938E-007 -1.734128260360300E-007
-1.778027925546317E-007 -1.823038916010081E-007 -1.869189365083019E-007 -1.916508118295144E-007
-1.965024751404425E-007 -2.014769588882604E-007 -2.065773722868963E-007 -2.118069032603918E-007
-2.171688204354580E-007 -2.226664751844707E-007 -2.283033037201880E-007 -2.340828292434932E-007
-2.400086641455088E-007 -2.460845122654590E-007 -2.523141712056862E-007 -2.587015347052761E-007
-2.652505950737700E-007 -2.719654456864858E-007 -2.788502835430118E-007 -2.859094118904634E-007
-2.931472429131527E-007 -3.005683004903455E-007 -3.081772230238300E-007 -3.159787663370700E-007
-3.239778066477437E-007 -3.321793436155384E-007 -3.405885034670979E-007 -3.492105422000782E-007
-3.580508488683166E-007 -3.671149489501603E-007 -3.764085078020693E-007 -3.859373341996455E-007
-3.957073839683021E-007 -4.057247637058490E-007 -4.159957345993069E-007 -4.265267163383528E-007
-4.373242911278303E-007 -4.483952078018368E-007 -4.597463860419651E-007 -4.713849207023186E-007
-4.833180862440261E-007 -4.955533412820107E-007 -5.080983332468620E-007 -5.209609031647254E-007
-5.341490905581897E-007 -5.476711384712478E-007 -5.615354986214602E-007 -5.757508366825462E-007
-5.903260377007093E-007 -6.052702116480675E-007 -6.205926991166789E-007 -6.363030771567067E-007
-6.524111652623785E-007 -6.689270315094846E-007 -6.858609988482394E-007 -7.032236515554530E-007
-7.210258418500403E-007 -7.392786966759994E-007 -7.579936246571046E-007 -7.771823232276518E-007
-7.968567859437276E-007 -8.170293099795562E-007 -8.377125038136213E-007 -8.589192951093653E-007
-8.806629387953766E-007 -9.029570253501420E-007 -9.258154892965183E-007 -9.492526179112469E-007
-9.732830601549516E-007 -9.979218358281889E-007 -1.023184344959298E-006 -1.049086377429896E-006
-1.075644122844046E-006 -1.102874180647268E-006 -1.130793570501698E-006 -1.159419742923914E-006
-1.188770590192040E-006 -1.218864457528986E-006 -1.249720154568772E-006 -1.281356967113127E-006
-1.313794669185715E-006 -1.347053535391506E-006 -1.381154353589027E-006 -1.416118437883414E-006
-1.451967641948379E-006 -1.488724372685421E-006 -1.526411604228828E-006 -1.565052892305210E-006
-1.604672388956553E-006 -1.645294857635962E-006 -1.686945688685585E-006 -1.729650915206337E-006
-1.773437229329379E-006 -1.818331998899511E-006 -1.864363284580883E-006 -1.911559857395765E-006
-1.959951216707292E-006 -2.009567608657449E-006 -2.060440045071827E-006 -2.112600322842910E-006
-2.166081043804095E-006 -2.220915635106801E-006 -2.277138370113423E-006 -2.334784389819203E-006
-2.393889724816370E-006 -2.454491317814328E-006 -2.516627046729924E-006 -2.580335748362252E-006
-2.645657242666790E-006 -2.709256329842712E-006 -2.777965517813353E-006 -2.848353383523561E-006
-2.920581392434606E-006 -2.994577999428525E-006 -3.070478951362965E-006 -3.148285165208447E-006
-3.228028659016019E-006 -3.309953286176513E-006 -3.393695223272807E-006 -3.480619221487692E-006
-3.568759136938563E-006 -3.659137482185897E-006 -3.751914954925248E-006 -3.846872805390556E-006
-3.944344177133209E-006 -4.044260938988143E-006 -4.146715423690312E-006 -4.251825825148850E-006
-4.359372311179837E-006 -4.469918182321970E-006 -4.583092177912493E-006 -4.699155596025561E-006
-4.818237803802480E-006 -4.940190818170342E-006 -5.065385169010271E-006 -5.193659809136862E-006
-5.325169465897544E-006 -5.460129583866497E-006 -5.598291322847234E-006 -5.740198697288385E-006
-5.885514830694940E-006 -6.034547239894830E-006 -6.187418832802838E-006 -6.344075099336708E-006
-6.504801840796968E-006 -6.669481561779824E-006 -6.838384267112807E-006 -7.011613124760314E-006
-7.189113889685897E-006 -7.371228530127737E-006 -7.557885577895032E-006 -7.749245995017692E-006
-7.945510937859473E-006 -8.146659081007753E-006 -8.353001834147866E-006 -8.564538748303022E-006
-8.781327738388721E-006 -9.003811252846436E-006 -9.231690104921696E-006 -9.465561674450973E-006
-9.705195967949680E-006 -9.950902123192413E-006 -1.020297347807443E-005 -1.046122767194402E-005
-1.072618099178903E-005 -1.099779294586757E-005 -1.127618682722138E-005 -1.156181888431184E-005
-1.185446073237040E-005 -1.215470501383570E-005 -1.246241678934201E-005 -1.277794169350047E-005
-1.310157711256528E-005 -1.343322729482482E-005 -1.377338919314040E-005 -1.412211700802811E-005
-1.447968368800633E-005 -1.484632468281105E-005 -1.522217996581900E-005 -1.560764327136250E-005
-1.600281843153716E-005 -1.640793484863713E-005 -1.682342918713445E-005 -1.724927698606179E-005
-1.768612520686626E-005 -1.813384742846462E-005 -1.859295691436174E-005 -1.906379293334003E-005
-1.954636622093084E-005 -2.004129011432438E-005 -2.054870972338261E-005 -2.106889678564275E-005
-2.160243112912884E-005 -2.214922850783735E-005 -2.271009006878127E-005 -2.328503447709643E-005
-2.387452740207679E-005 -2.447908049478563E-005 -2.509869257820640E-005 -2.573426539520280E-005
-2.638574167654432E-005 -2.705373357778034E-005 -2.773875183874702E-005 -2.844092175849033E-005
-2.916102324628586E-005 -2.989931917821594E-005 -3.065622034188185E-005 -3.143239649490582E-005
-3.222817444549378E-005 -3.304408276625163E-005 -3.388066504529240E-005 -3.473839883901145E-005
-3.561787298100952E-005 -3.651959222398639E-005 -3.744421196776774E-005 -3.839213674841134E-005
-3.936412401201319E-005 -4.036065720928412E-005 -4.138246064939719E-005 -4.243016185968662E-005
-4.350429353754775E-005 -4.460565392654148E-005 -4.573497824171489E-005 -4.689276241085951E-005
-4.807998109298058E-005 -4.929713584523182E-005 -5.054516132929713E-005 -5.182482239498287E-005
-5.313678642256298E-005 -5.448204986769974E-005 -5.586132397519274E-005 -5.727549343052103E-005
-5.872552108381170E-005 -6.021219427125455E-005 -6.173655567412005E-005 -6.329947468060803E-005
-6.490198414296570E-005 -6.654503086527482E-005 -6.822966527497465E-005 -6.995700898688285E-005
-7.172798909774883E-005 -7.354385606699003E-005 -7.540570533434756E-005 -7.731464989075616E-005
-7.927197108120492E-005 -8.127876893511391E-005 -8.333638227426849E-005 -8.544612538549120E-005
-8.760922300579347E-005 -8.982720573263498E-005 -9.210116592222167E-005 -9.443281112157494E-005
-9.682345769811531E-005 -9.927459032819617E-005 -1.017878182349876E-004 -1.043645902306336E-004
-1.070066302620623E-004 -1.097156208827711E-004 -1.124931010385339E-004 -1.153409434904922E-004
-1.182608549584134E-004 -1.212546559697560E-004 -1.243242944829247E-004 -1.274716199337857E-004
-1.306986226153263E-004 -1.340073102037806E-004 -1.373997529176134E-004 -1.408781261414217E-004
-1.444444368738730E-004 -1.481011854622731E-004 -1.518503689597014E-004 -1.556945127317356E-004
-1.596360085142739E-004 -1.636771776457482E-004 -1.678207320582960E-004 -1.720691748801437E-004
-1.764251443238053E-004 -1.808914202605814E-004 -1.854706852112466E-004 -1.901659454241340E-004
-1.949800328079138E-004 -1.999159655233699E-004 -2.049768869347336E-004 -2.101659238219911E-004
-2.154863162615268E-004 -2.209413522713191E-004 -2.265345233644785E-004 -2.322692562107788E-004
-2.381491754891395E-004 -2.441779614146974E-004 -2.503592987931305E-004 -2.566972022169306E-004
-2.631954445879906E-004 -2.698583112415157E-004 -2.766897377467508E-004 -2.836940988729392E-004
-2.908758662816442E-004 -2.982393331213347E-004 -3.057893149579114E-004 -3.135302902948109E-004
-3.214673111636426E-004 -3.296052186749506E-004 -3.379490795329226E-004 -3.465042662510357E-004
-3.552759384945884E-004 -3.642697468724670E-004 -3.734911405304805E-004 -3.829459495679165E-004
-3.926402115269830E-004 -4.025797896955632E-004 -4.127709853324876E-004 -4.232201611108878E-004
-4.339338730762542E-004 -4.449187978145604E-004 -4.561817812630982E-004 -4.677298208734230E-004
-4.795702907086995E-004 -4.917103567872116E-004 -5.041578470482402E-004 -5.169203815904307E-004
-5.300059928988266E-004 -5.434228731699344E-004 -5.571793674311554E-004 -5.712841408974564E-004
-5.857458311534208E-004 -6.005736964436693E-004 -6.157768699250608E-004 -6.313649165107557E-004
-6.473475347847390E-004 -6.637347452960444E-004 -6.805367377851395E-004 -6.977640601166365E-004
-7.154274633451780E-004 -7.335380252928064E-004 -7.521069826859853E-004 -7.711459697639425E-004
-7.906669323337968E-004 -8.106819623908922E-004 -8.312037116682326E-004 -8.522448592383446E-004
-8.738186628679444E-004 -8.959385753169202E-004 -9.186183175281433E-004 -9.418723138270987E-004
-9.657147691010402E-004 -9.901608101218504E-004 -1.015225636904515E-003 -1.040924889090001E-003
-1.067274683306851E-003 -1.094291463073892E-003 -1.121992060901343E-003 -1.150393852176384E-003
-1.179514506809191E-003 -1.209372350877303E-003 -1.239985905302763E-003 -1.271374324955228E-003
-1.303557261871109E-003 -1.336554855382766E-003 -1.370387591472224E-003 -1.405076772236470E-003
-1.440643933432696E-003 -1.477111330700576E-003 -1.514501785234508E-003 -1.552838607628756E-003
-1.592145899079607E-003 -1.632447955802999E-003 -1.673770148791030E-003 -1.716138255958516E-003
-1.759578716239368E-003 -1.804118698330153E-003 -1.849785963977453E-003 -1.896609110259821E-003
-1.944617329764824E-003 -1.993840673095354E-003 -2.044309907617768E-003 -2.096056384668513E-003
-2.149112682937246E-003 -2.203511696585566E-003 -2.259287578005917E-003 -2.316475133986711E-003
-2.375110015688697E-003 -2.435228901618593E-003 -2.496869334846828E-003 -2.560069751926085E-003
-2.624869792364321E-003 -2.691309639725479E-003 -2.759431082536500E-003 -2.829276525990845E-003
-2.900889585549778E-003 -2.974315047335184E-003 -3.049598640330393E-003 -3.126787475714093E-003
-3.205929783249671E-003 -3.287074850509127E-003 -3.370273510880004E-003 -3.455577564180228E-003
-3.543040399883018E-003 -3.632716526279922E-003 -3.724661934825551E-003 -3.818934170696360E-003
-3.915591924955660E-003 -4.014695580734048E-003 -4.116307094020783E-003 -4.220489737300819E-003
-4.327308744799504E-003 -4.436830642158308E-003 -4.549123810031665E-003 -4.664258442604235E-003
-4.782306237879372E-003 -4.903341075596844E-003 -5.027438319488743E-003 -5.154675531088695E-003
-5.285132019082539E-003 -5.418889287570241E-003 -5.556030777406502E-003 -5.696642008057334E-003
-5.840810737071701E-003 -5.988627005710229E-003 -6.140182833245370E-003 -6.295573930530456E-003
-6.454888858616789E-003 -6.618256162770271E-003 -6.785725089057600E-003 -6.957454752975418E-003
-7.133515307729334E-003 -7.314038068211007E-003 -7.499120479352445E-003 -7.688894019843079E-003
-7.883455921648620E-003 -8.082947063101142E-003 -8.287484949936252E-003 -8.497187989236441E-003
-8.712207732486625E-003 -8.932655517697641E-003 -9.158682644378684E-003 -9.390423898715101E-003
-9.628030451316397E-003 -9.871644074310128E-003 -1.012142001437100E-002 -1.037750348964515E-002
-1.064008289498648E-002 -1.090927648303128E-002 -1.118529615865618E-002 -1.146829094165042E-002
-1.175843540248573E-002 -1.205592534521185E-002 -1.236093262358745E-002 -1.267364465160560E-002
-1.299427558059481E-002 -1.332300175053168E-002 -1.366004213164106E-002 -1.400560663843104E-002
-1.435990247735861E-002 -1.472315165556387E-002 -1.509559089688774E-002 -1.547743568053435E-002
-1.586893311993994E-002 -1.627033333287201E-002 -1.668186431715489E-002 -1.710380837884548E-002
-1.753640541541743E-002 -1.797994064928785E-002 -1.843468422081751E-002 -1.890090853719237E-002
-1.937892252556868E-002 -1.986900906173526E-002 -2.037147588941730E-002 -2.088663897207346E-002
-2.141481493677096E-002 -2.195633172491574E-002 -2.251152566172432E-002 -2.308074271420307E-002
-2.366433407064606E-002 -2.426266575691646E-002 -2.487610517926740E-002 -2.550503324808992E-002
-2.614984354250289E-002 -2.681092981888854E-002 -2.748870820664901E-002 -2.818359677299012E-002
-2.889602307549679E-002 -2.962643254915150E-002 -3.037527560601308E-002 -3.114301786567830E-002
-3.193013151102858E-002 -3.273710454995067E-002 -3.356444217846352E-002 -3.441264561743724E-002
-3.528225128865267E-002 -3.617378566383906E-002 -3.708780955692045E-002 -3.802488168379937E-002
-3.898558191817708E-002 -3.997050903076714E-002 -4.098025993680736E-002 -4.201547411768667E-002
-4.307677095600812E-002 -4.416482370536770E-002 -4.528029100228802E-002 -4.642386622923562E-002
-4.759625002025310E-002 -4.879816996510954E-002 -5.003036231886741E-002 -5.129358435928387E-002
-5.258862012523394E-002 -5.391625662421785E-002 -5.527731842171896E-002 -5.667263722365840E-002
-5.810307165636580E-002 -5.956950001160786E-002 -6.107282221547741E-002 -6.261396045716196E-002
-6.419385956115131E-002 -6.581348735397335E-002 -6.747383794158643E-002 -6.917592352309171E-002
-7.092079082471438E-002 -7.270950329757823E-002 -7.454315474685030E-002 -7.642286488484135E-002
-7.834978522676141E-002 -8.032508459936628E-002 -8.234997215827221E-002 -8.442568021211271E-002
-8.655347377186912E-002 -8.873464505581583E-002 -9.097052288869333E-002 -9.326246407432964E-002
-9.561186195570714E-002 -9.802013990361100E-002 -1.004887595838337E-001 -1.030192156113091E-001
-1.056130393094576E-001 -1.082717999311399E-001 -1.109971031507420E-001 -1.137905946448842E-001
-1.166539594813818E-001 -1.195889216803796E-001 -1.225972502233056E-001 -1.256807512128435E-001
-1.288412796406795E-001 -1.320807314346457E-001 -1.354010474186670E-001 -1.388042167480025E-001
-1.422922759661299E-001 -1.458673060242690E-001 -1.495314422970413E-001 -1.532868683884109E-001
-1.571358184295776E-001 -1.610805804229233E-001 -1.651234966714199E-001 -1.692669634949079E-001
-1.735134327539112E-001 -1.778654150144109E-001 -1.823254786167742E-001 -1.868962517929809E-001
-1.915804224543465E-001 -1.963807436217597E-001 -2.013000283897462E-001 -2.063411559877857E-001
-2.115070734826937E-001 -2.168007909977689E-001 -2.222253927299733E-001 -2.277840272537862E-001
-2.334799193518330E-001 -2.393163632517714E-001 -2.452967290865000E-001 -2.514244611728881E-001
-2.577030821637700E-001 -2.641361917796796E-001 -2.707274698937587E-001 -2.774806773225412E-001
-2.843996580274298E-001 -2.914883391880173E-001 -2.987507334974304E-001 -3.061909408631922E-001
-3.138131493022332E-001 -3.216216356996117E-001 -3.296207698131073E-001 -3.378150114257248E-001
-3.462089164504195E-001 -3.548071345521082E-001 -3.636144121425438E-001 -3.726355947897300E-001
-3.818756251541429E-001 -3.913395482887592E-001 -4.010325098962015E-001 -4.109597588377476E-001
-4.211266484293609E-001 -4.315386365985302E-001 -4.422012879874739E-001 -4.531202743722690E-001
-4.643013756717527E-001 -4.757504808409481E-001 -4.874735893817261E-001 -4.994768099192146E-001
-5.117663639515163E-001 -5.243485836370212E-001 -5.372299135170242E-001 -5.504169105313340E-001
-5.639162442969576E-001 -5.777346970292117E-001 -5.918791630926112E-001 -6.063566494335254E-001
-6.211742744100544E-001 -6.363392672460889E-001 -6.518589682669055E-001 -6.677408255157083E-001
-6.839923961599279E-001 -7.006213426785550E-001 -7.176354325720735E-001 -7.350425356239887E-001
-7.528506210370691E-001 -7.710677559050982E-001 -7.897021012105270E-001 -8.087619080503289E-001
-8.282555156544816E-001 -8.481913443714656E-001 -8.685778931613051E-001 -8.894237338918578E-001
-9.107375048162329E-001 -9.325279052628639E-001 -9.548036886104321E-001 -9.775736544661957E-001
-1.000846641331340E+000 -1.024631517067430E+000 -1.048937170228128E+000 -1.073772499334857E+000
-1.099146401741999E+000 -1.125067762585113E+000 -1.151545440714921E+000 -1.178588256136983E+000
-1.206204974731808E+000 -1.234404291941987E+000 -1.263194817213838E+000 -1.292585054251082E+000
-1.322583382637439E+000 -1.353198037031154E+000 -1.384437084575735E+000 -1.416308402023980E+000
-1.448819649916745E+000 -1.481978246954985E+000 -1.515791340243474E+000 -1.550265776096319E+000
-1.585408068354224E+000 -1.621224362802546E+000 -1.657720403212395E+000 -1.694901491776138E+000
-1.732772449218586E+000 -1.771337572417050E+000 -1.810600588691671E+000 -1.850564608934814E+000
-1.891232076808072E+000 -1.932604715715687E+000 -1.974683473935525E+000 -2.017468464466178E+000
-2.060958904574247E+000 -2.105153050211153E+000 -2.150048127773858E+000 -2.195640263380200E+000
-2.241924406768655E+000 -2.288894254121544E+000 -2.336542164968088E+000 -2.384859077063153E+000
-2.433834416732601E+000 -2.483456005075476E+000 -2.533709961718195E+000 -2.584580602499603E+000
-2.636050335216319E+000 -2.688099550336847E+000 -2.740706507685276E+000 -2.793847220231008E+000
-2.847495332422755E+000 -2.901621996181639E+000 -2.956195743004984E+000 -3.011182351024680E+000
-3.066544711344326E+000 -3.122242688731240E+000 -3.178232980835203E+000 -3.234468975136378E+000
-3.290900601916507E+000 -3.347474188065426E+000 -3.404132307264614E+000 -3.460813631065395E+000
-3.517452779001049E+000 -3.573980169841312E+000 -3.630321874261965E+000 -3.686399469556235E+000
-3.742129897915648E+000 -3.797425329640903E+000 -3.852193030681512E+000 -3.906335239082124E+000
-3.959749048166919E+000 -4.012326300521250E+000 -4.063953494392893E+000 -4.114511702083578E+000
-4.163876506027045E+000 -4.211917950848104E+000 -4.258500516824343E+000 -4.303483115634839E+000
-4.346719110980725E+000 -4.388056367985792E+000 -4.427337332859807E+000 -4.464399147032790E+000
-4.499073798894103E+000 -4.531188315264158E+000 -4.560564998340040E+000 -4.587021708956349E+000
-4.610372202430182E+000 -4.630426519011028E+000 -4.646991432774934E+000 -4.659870964237188E+000
-4.668866957889366E+000 -4.673779730774489E+000 -4.674408793580536E+000 -4.670553648753735E+000
-4.662014668075454E+000 -4.648594052301956E+000 -4.630096875183277E+000 -4.606332214047702E+000
-4.577114366783468E+000 -4.542264157211994E+000 -4.501610327200646E+000 -4.454991014766827E+000
-4.402255315626634E+000 -4.343264924550638E+000 -4.277895851848462E+000 -4.206040208548723E+000
-4.127608052250021E+000 -4.042529284316288E+000 -3.950755587318296E+000 -3.852262388326589E+000
-3.747050834335832E+000 -3.635149760622033E+000 -3.516617634013929E+000 -3.391544447814362E+000
-3.260053544843014E+000 -3.122303342590667E+000 -2.978488930703064E+000 -2.828843511306138E+000
-2.673639648738023E+000 -2.513190294108266E+000 -2.347849549972977E+000 -2.178013135825839E+000
-2.004118518927668E+000 -1.826644670333926E+000 -1.646111408524827E+000 -1.463078294624132E+000
-1.278143041058982E+000 -1.091939403012653E+000 -9.051345201737546E-001 -7.184256832427494E-001
-5.325365055179097E-001 -3.482124815751273E-001 -1.662159287537350E-001  1.267969021793203E-002
1.876960518419211E-001  3.580568410201214E-001  5.229951730259930E-001  6.817615170416695E-001
8.336320603642219E-001  9.779174321554707E-001  1.113971686922281E+000  1.241201432505000E+000
1.359074959400040E+000  1.467131212593302E+000  1.564988418943261E+000  1.652352158601147E+000
1.729022648294984E+000  1.794900971808280E+000  1.849993976046888E+000  1.894417524516551E+000
1.928397781180072E+000  1.952270189688027E+000  1.966475800887914E+000  1.971554616943451E+000
1.968135638550907E+000  1.956923347784206E+000  1.938680434336517E+000  1.914206673263401E+000
1.884314016119398E+000  1.849798150600194E+000  1.811407038533044E+000  1.769807264601253E+000
1.725549411413525E+000  1.679034145024982E+000  1.630481226171906E+000  1.579904264747404E+000
1.527094693866978E+000  1.471619124639118E+000  1.412834939528579E+000  1.349929634985226E+000
1.281989989389338E+000  1.208107549230981E+000  1.127527111400604E+000  1.039844762213366E+000
9.452615041045441E-001  8.448974534459075E-001  7.411698830853056E-001  6.374184420152784E-001
5.351069904327161E-001  4.350810573869341E-001  3.381957170696552E-001  2.452957165364592E-001
1.573361209679983E-001  7.413180298979283E-002  6.421987152267272E-003 -1.678620577646666E-003
-8.388781016219275E-004 -8.814627130569381E-004 -8.325913034919646E-004 -7.889052885072137E-004
-7.409432613163932E-004 -6.897858748192949E-004 -6.354935174940964E-004 -5.782537248045495E-004
-5.182685377803457E-004 -4.557666019807238E-004 -3.910028059348139E-004 -3.242588485582172E-004
-2.558435026977273E-004 -1.860926667128453E-004 -1.153690472183243E-004 -4.406162223432687E-005
2.741530973228409E-005  9.862340643891088E-005  1.691019581264110E-004  2.383699843758846E-004
3.059287484745223E-004  3.712647335439123E-004  4.338530625364816E-004  4.931614255754328E-004
5.486542562958642E-004  5.997993767039258E-004  6.460562523376242E-004  6.869451018097101E-004
0.000000000000000E+000  0.000000000000000E+000  0.000000000000000E+000  0.000000000000000E+000
0.000000000000000E+000  0.000000000000000E+000  0.000000000000000E+000  0.000000000000000E+000
0.000000000000000E+000  0.000000000000000E+000  0.000000000000000E+000  0.000000000000000E+000
0.000000000000000E+000  0.000000000000000E+000  0.000000000000000E+000  0.000000000000000E+000
0.000000000000000E+000  0.000000000000000E+000  0.000000000000000E+000  0.000000000000000E+000
0.000000000000000E+000  0.000000000000000E+000  0.000000000000000E+000  0.000000000000000E+000
0.000000000000000E+000  0.000000000000000E+000  0.000000000000000E+000  0.000000000000000E+000
0.000000000000000E+000  0.000000000000000E+000  0.000000000000000E+000  0.000000000000000E+000
0.000000000000000E+000  0.000000000000000E+000  0.000000000000000E+000  0.000000000000000E+000
0.000000000000000E+000  0.000000000000000E+000  0.000000000000000E+000  0.000000000000000E+000
0.000000000000000E+000  0.000000000000000E+000  0.000000000000000E+000  0.000000000000000E+000
0.000000000000000E+000  0.000000000000000E+000  0.000000000000000E+000  0.000000000000000E+000
0.000000000000000E+000  0.000000000000000E+000  0.000000000000000E+000  0.000000000000000E+000
0.000000000000000E+000  0.000000000000000E+000  0.000000000000000E+000  0.000000000000000E+000
0.000000000000000E+000  0.000000000000000E+000  0.000000000000000E+000  0.000000000000000E+000
0.000000000000000E+000  0.000000000000000E+000  0.000000000000000E+000  0.000000000000000E+000
0.000000000000000E+000  0.000000000000000E+000  0.000000000000000E+000  0.000000000000000E+000
0.000000000000000E+000  0.000000000000000E+000  0.000000000000000E+000  0.000000000000000E+000
0.000000000000000E+000  0.000000000000000E+000  0.000000000000000E+000  0.000000000000000E+000
0.000000000000000E+000  0.000000000000000E+000  0.000000000000000E+000  0.000000000000000E+000
0.000000000000000E+000  0.000000000000000E+000  0.000000000000000E+000  0.000000000000000E+000
0.000000000000000E+000  0.000000000000000E+000  0.000000000000000E+000  0.000000000000000E+000
0.000000000000000E+000  0.000000000000000E+000  0.000000000000000E+000  0.000000000000000E+000
0.000000000000000E+000  0.000000000000000E+000  0.000000000000000E+000  0.000000000000000E+000
0.000000000000000E+000  0.000000000000000E+000  0.000000000000000E+000  0.000000000000000E+000
0.000000000000000E+000  0.000000000000000E+000  0.000000000000000E+000  0.000000000000000E+000
0.000000000000000E+000  0.000000000000000E+000  0.000000000000000E+000  0.000000000000000E+000
0.000000000000000E+000  0.000000000000000E+000  0.000000000000000E+000  0.000000000000000E+000
0.000000000000000E+000  0.000000000000000E+000  0.000000000000000E+000  0.000000000000000E+000
0.000000000000000E+000  0.000000000000000E+000  0.000000000000000E+000  0.000000000000000E+000
0.000000000000000E+000  0.000000000000000E+000  0.000000000000000E+000  0.000000000000000E+000
0.000000000000000E+000  0.000000000000000E+000  0.000000000000000E+000  0.000000000000000E+000
0.000000000000000E+000  0.000000000000000E+000  0.000000000000000E+000  0.000000000000000E+000
0.000000000000000E+000  0.000000000000000E+000  0.000000000000000E+000  0.000000000000000E+000
0.000000000000000E+000  0.000000000000000E+000  0.000000000000000E+000  0.000000000000000E+000
0.000000000000000E+000  0.000000000000000E+000  0.000000000000000E+000  0.000000000000000E+000
0.000000000000000E+000  0.000000000000000E+000  0.000000000000000E+000  0.000000000000000E+000
0.000000000000000E+000  0.000000000000000E+000  0.000000000000000E+000  0.000000000000000E+000
0.000000000000000E+000  0.000000000000000E+000  0.000000000000000E+000  0.000000000000000E+000
0.000000000000000E+000  0.000000000000000E+000  0.000000000000000E+000  0.000000000000000E+000
0.000000000000000E+000  0.000000000000000E+000  0.000000000000000E+000  0.000000000000000E+000
0.000000000000000E+000  0.000000000000000E+000  0.000000000000000E+000  0.000000000000000E+000
0.000000000000000E+000  0.000000000000000E+000  0.000000000000000E+000  0.000000000000000E+000
0.000000000000000E+000  0.000000000000000E+000  0.000000000000000E+000  0.000000000000000E+000
0.000000000000000E+000  0.000000000000000E+000  0.000000000000000E+000  0.000000000000000E+000
0.000000000000000E+000  0.000000000000000E+000  0.000000000000000E+000  0.000000000000000E+000
0.000000000000000E+000  0.000000000000000E+000  0.000000000000000E+000  0.000000000000000E+000
0.000000000000000E+000  0.000000000000000E+000  0.000000000000000E+000  0.000000000000000E+000
0.000000000000000E+000  0.000000000000000E+000  0.000000000000000E+000  0.000000000000000E+000
0.000000000000000E+000  0.000000000000000E+000  0.000000000000000E+000  0.000000000000000E+000
0.000000000000000E+000  0.000000000000000E+000  0.000000000000000E+000  0.000000000000000E+000
0.000000000000000E+000  0.000000000000000E+000  0.000000000000000E+000  0.000000000000000E+000
0.000000000000000E+000  0.000000000000000E+000  0.000000000000000E+000  0.000000000000000E+000
0.000000000000000E+000  0.000000000000000E+000  0.000000000000000E+000  0.000000000000000E+000
0.000000000000000E+000  0.000000000000000E+000  0.000000000000000E+000  0.000000000000000E+000
0.000000000000000E+000  0.000000000000000E+000  0.000000000000000E+000  0.000000000000000E+000
0.000000000000000E+000  0.000000000000000E+000  0.000000000000000E+000  0.000000000000000E+000
0.000000000000000E+000  0.000000000000000E+000  0.000000000000000E+000  0.000000000000000E+000
0.000000000000000E+000  0.000000000000000E+000  0.000000000000000E+000  0.000000000000000E+000
0.000000000000000E+000  0.000000000000000E+000  0.000000000000000E+000  0.000000000000000E+000
0.000000000000000E+000  0.000000000000000E+000  0.000000000000000E+000  0.000000000000000E+000
0.000000000000000E+000  0.000000000000000E+000  0.000000000000000E+000  0.000000000000000E+000
0.000000000000000E+000  0.000000000000000E+000  0.000000000000000E+000  0.000000000000000E+000
0.000000000000000E+000  0.000000000000000E+000  0.000000000000000E+000  0.000000000000000E+000
0.000000000000000E+000  0.000000000000000E+000  0.000000000000000E+000  0.000000000000000E+000
0.000000000000000E+000  0.000000000000000E+000  0.000000000000000E+000  0.000000000000000E+000
0.000000000000000E+000  0.000000000000000E+000  0.000000000000000E+000  0.000000000000000E+000
0.000000000000000E+000  0.000000000000000E+000  0.000000000000000E+000  0.000000000000000E+000
0.000000000000000E+000  0.000000000000000E+000  0.000000000000000E+000  0.000000000000000E+000
0.000000000000000E+000  0.000000000000000E+000  0.000000000000000E+000
</PP_BETA.5>
<PP_BETA.6 type="real" size="1151" columns="4" index="6" label="3P" angular_momentum="1" cutoff_radius_index="853"
cutoff_radius="2.000000000000000E+000" ultrasoft_cutoff_radius="2.100000000000000E+000">
-7.214090032547148E-008 -7.396715589927095E-008 -7.583964335237944E-008 -7.775953305036027E-008
-7.972802498672064E-008 -8.174634953294601E-008 -8.381576820752238E-008 -8.593757446442638E-008
-8.811309450157558E-008 -9.034368808974605E-008 -9.263074942247221E-008 -9.497570798746348E-008
-9.738002946008035E-008 -9.984521661942889E-008 -1.023728102876472E-007 -1.049643902929678E-007
-1.076215764571626E-007 -1.103460296079835E-007 -1.131394526172334E-007 -1.160035914651172E-007
-1.189402363315349E-007 -1.219512227150022E-007 -1.250384325798971E-007 -1.282037955327480E-007
-1.314492900283008E-007 -1.347769446061167E-007 -1.381888391584750E-007 -1.416871062303738E-007
-1.452739323524384E-007 -1.489515594075756E-007 -1.527222860322210E-007 -1.565884690530623E-007
-1.605525249601320E-007 -1.646169314171912E-007 -1.687842288103512E-007 -1.730570218358950E-007
-1.774379811282973E-007 -1.819298449294581E-007 -1.865354208001912E-007 -1.912575873750417E-007
-1.960992961615241E-007 -2.010635733849108E-007 -2.061535218797203E-007 -2.113723230290882E-007
-2.167232387532367E-007 -2.222096135482766E-007 -2.278348765766274E-007 -2.336025438103541E-007
-2.395162202287623E-007 -2.455796020716281E-007 -2.517964791494651E-007 -2.581707372122788E-007
-2.647063603782861E-007 -2.714074336241160E-007 -2.782781453380542E-007 -2.853227899379172E-007
-2.925457705552032E-007 -2.999516017871915E-007 -3.075449125187091E-007 -3.153304488153354E-007
-3.233130768898421E-007 -3.314977861437350E-007 -3.398896922857890E-007 -3.484940405295300E-007
-3.573162088716640E-007 -3.663617114534939E-007 -3.756362020074370E-007 -3.851454773907886E-007
-3.948954812089415E-007 -4.048923075303342E-007 -4.151422046954336E-007 -4.256515792221504E-007
-4.364269998101176E-007 -4.474752014463356E-007 -4.588030896147595E-007 -4.704177446124397E-007
-4.823264259749390E-007 -4.945365770137719E-007 -5.070558294687112E-007 -5.198920082778712E-007
-5.330531364685390E-007 -5.465474401718254E-007 -5.603833537642565E-007 -5.745695251395279E-007
-5.891148211137153E-007 -6.040283329673107E-007 -6.193193821275665E-007 -6.349975259946800E-007
-6.510725639154718E-007 -6.675545433082915E-007 -6.844537659429666E-007 -7.017807943797371E-007
-7.195464585711897E-007 -7.377618626313189E-007 -7.564383917759534E-007 -7.755877194388659E-007
-7.952218145680450E-007 -8.153529491066598E-007 -8.359937056634116E-007 -8.571569853770645E-007
-8.788560159800515E-007 -9.011043600662321E-007 -9.239159235679321E-007 -9.473049644475882E-007
-9.712861016094267E-007 -9.958743240367236E-007 -1.021085000160395E-006 -1.046933887464742E-006
-1.073437142336370E-006 -1.100611330162438E-006 -1.128473435684529E-006 -1.157040873614649E-006
-1.186331499519957E-006 -1.216363620983048E-006 -1.247156009044766E-006 -1.278727909936669E-006
-1.311099057110527E-006 -1.344289683572335E-006 -1.378320534528557E-006 -1.413212880352533E-006
-1.448988529879094E-006 -1.485669844035761E-006 -1.523279749819010E-006 -1.561841754624334E-006
-1.601379960939097E-006 -1.641919081407301E-006 -1.683484454275751E-006 -1.726102059231221E-006
-1.769798533638545E-006 -1.814601189189780E-006 -1.860538028974819E-006 -1.907637764984177E-006
-1.955929836054838E-006 -2.005444426270409E-006 -2.056212483827086E-006 -2.108265740377175E-006
-2.161636730862333E-006 -2.216358813848864E-006 -2.272466192377808E-006 -2.329993935342860E-006
-2.388977999409443E-006 -2.449455251488688E-006 -2.511463491780328E-006 -2.575041477398924E-006
-2.640228946598197E-006 -2.703650322300552E-006 -2.772242281792129E-006 -2.842443118039980E-006
-2.914540559648274E-006 -2.988384233962420E-006 -3.064155588764157E-006 -3.141760446515832E-006
-3.221380205658972E-006 -3.303099084174896E-006 -3.386704545988260E-006 -3.473500205957763E-006
-3.561480452137840E-006 -3.651637413935968E-006 -3.744239888862151E-006 -3.839012667069455E-006
-3.936295158686013E-006 -4.035981704341237E-006 -4.138227762648327E-006 -4.243129883495844E-006
-4.350456670445775E-006 -4.460793965964669E-006 -4.573711963978339E-006 -4.689525277787411E-006
-4.808405404308839E-006 -4.930069384468091E-006 -5.055023383979221E-006 -5.183023069890890E-006
-5.314278121445625E-006 -5.448953662176445E-006 -5.586836342918711E-006 -5.728428166556152E-006
-5.873483478312966E-006 -6.022182296327864E-006 -6.174756429275857E-006 -6.331090887477100E-006
-6.491486998126976E-006 -6.655823992688385E-006 -6.824374333234251E-006 -6.997249642047605E-006
-7.174388042265647E-006 -7.356106401100232E-006 -7.542411173833613E-006 -7.733369247211832E-006
-7.929237667632711E-006 -8.129953265429969E-006 -8.335908657228510E-006 -8.546977416602616E-006
-8.763354176292146E-006 -8.985357763672253E-006 -9.212793399488463E-006 -9.446140541353853E-006
-9.685340893718054E-006 -9.930507182301219E-006 -1.018206182724611E-005 -1.043979175089282E-005
-1.070423337787727E-005 -1.097520970613447E-005 -1.125311706404315E-005 -1.153812164239684E-005
-1.183017691305819E-005 -1.212979544158391E-005 -1.243687978216554E-005 -1.275175098615656E-005
-1.307472496699601E-005 -1.340567887965032E-005 -1.374515328363993E-005 -1.409317246825066E-005
-1.444998770094693E-005 -1.481590547844935E-005 -1.519096135353163E-005 -1.557565348258726E-005
-1.597000962663142E-005 -1.637429234349103E-005 -1.678895615322066E-005 -1.721390593383935E-005
-1.764987817173052E-005 -1.809665959473454E-005 -1.855484837995565E-005 -1.902469870771727E-005
-1.950627655880535E-005 -2.000020074657531E-005 -2.050657069916192E-005 -2.102570835355619E-005
-2.155812257665285E-005 -2.210381143666921E-005 -2.266352353046920E-005 -2.323731143238496E-005
-2.382555381291716E-005 -2.442887300151564E-005 -2.504722870327500E-005 -2.568147161914292E-005
-2.633164183835626E-005 -2.699823399669940E-005 -2.768186306820258E-005 -2.838260272862746E-005
-2.910124057170324E-005 -2.983796959930951E-005 -3.059336811948202E-005 -3.136795052671229E-005
-3.216204491671818E-005 -3.297633438859740E-005 -3.381116305250256E-005 -3.466715906963180E-005
-3.554483266834828E-005 -3.644468478824054E-005 -3.736740346474195E-005 -3.831341070068148E-005
-3.928338091156594E-005 -4.027786654954653E-005 -4.129757712816402E-005 -4.234313658624247E-005
-4.341504696727011E-005 -4.451418246885319E-005 -4.564116382818053E-005 -4.679656922826715E-005
-4.798134239131608E-005 -4.919604394243998E-005 -5.044148061010597E-005 -5.171851214902183E-005
-5.302777687409270E-005 -5.437032758770875E-005 -5.574670380910779E-005 -5.715802116664202E-005
-5.860503802026030E-005 -6.008867219996921E-005 -6.160991520903021E-005 -6.316960745228936E-005
-6.476884338167387E-005 -6.640850925099504E-005 -6.808970962579491E-005 -6.981349341290230E-005
-7.158083874505806E-005 -7.339297808881532E-005 -7.525102224367655E-005 -7.715605545716282E-005
-7.910933751884816E-005 -8.111203313385194E-005 -8.316541347573987E-005 -8.527084444926723E-005
-8.742949512872093E-005 -8.964293122106104E-005 -9.191224893791856E-005 -9.423906770529027E-005
-9.662483144039693E-005 -9.907091669888432E-005 -1.015789851385474E-004 -1.041505026322559E-004
-1.067870880716468E-004 -1.094905373451959E-004 -1.122623046645949E-004 -1.151043168327694E-004
-1.180182282623213E-004 -1.210058885705074E-004 -1.240692336609881E-004 -1.272101060606927E-004
-1.304304744043483E-004 -1.337323950967747E-004 -1.371178513518547E-004 -1.405890841924996E-004
-1.441481183123968E-004 -1.477973143221427E-004 -1.515388546763929E-004 -1.553750726659736E-004
-1.593084930145606E-004 -1.633413813527814E-004 -1.674764147763109E-004 -1.717161554159412E-004
-1.760631747424301E-004 -1.805202880121457E-004 -1.850901554933419E-004 -1.897757876767581E-004
-1.945799986007482E-004 -1.995057905127557E-004 -2.045563494105903E-004 -2.097346992190054E-004
-2.150442196200616E-004 -2.204880371974866E-004 -2.260697525302273E-004 -2.317926831338614E-004
-2.376605751615243E-004 -2.436769668860632E-004 -2.498456277478501E-004 -2.561705229257851E-004
-2.626554311779438E-004 -2.693046321189645E-004 -2.761220175226534E-004 -2.831120599569702E-004
-2.902790272943451E-004 -2.976274264892252E-004 -3.051619017404687E-004 -3.128870160104705E-004
-3.208077266832288E-004 -3.289289266933650E-004 -3.372556703570412E-004 -3.457933093516248E-004
-3.545469982791402E-004 -3.635223174130239E-004 -3.727248188844605E-004 -3.821602118495552E-004
-3.918345800889872E-004 -4.017537674974202E-004 -4.119240351092461E-004 -4.223518032775858E-004
-4.330434811748204E-004 -4.440059039960335E-004 -4.552457517146277E-004 -4.667701241323729E-004
-4.785862641083433E-004 -4.907014539688150E-004 -5.031233800383487E-004 -5.158597290632573E-004
-5.289184904524482E-004 -5.423078281622750E-004 -5.560360816876343E-004 -5.701119207680435E-004
-5.845439333297523E-004 -5.993413597148085E-004 -6.145133492464499E-004 -6.300693915100455E-004
-6.460192237184329E-004 -6.623727907989808E-004 -6.791402997725573E-004 -6.963322852889078E-004
-7.139594330559643E-004 -7.320328306841776E-004 -7.505636936366728E-004 -7.695636014715516E-004
-7.890444798965007E-004 -8.090184605539116E-004 -8.294980724511917E-004 -8.504960521978615E-004
-8.720255390800194E-004 -8.941001049955554E-004 -9.167332984081681E-004 -9.399395224484396E-004
-9.637330968534742E-004 -9.881289418805391E-004 -1.013142315371922E-003 -1.038788853168652E-003
-1.065084531971747E-003 -1.092045900954752E-003 -1.119689607322822E-003 -1.148033118792546E-003
-1.177094009487240E-003 -1.206890555330780E-003 -1.237441278820090E-003 -1.268765275556622E-003
-1.300882168043916E-003 -1.333811998179951E-003 -1.367575303483270E-003 -1.402193280838751E-003
-1.437687434754935E-003 -1.474079983444652E-003 -1.511393668762817E-003 -1.549651825564829E-003
-1.588878393218205E-003 -1.629097729997301E-003 -1.670335113670077E-003 -1.712616217566506E-003
-1.755967511091808E-003 -1.800416060180908E-003 -1.845989593470813E-003 -1.892716572658129E-003
-1.940626281858878E-003 -1.989748529136819E-003 -2.040114171572559E-003 -2.091754403873252E-003
-2.144701758928710E-003 -2.198989085392361E-003 -2.254650456114067E-003 -2.311720607531415E-003
-2.370235069589513E-003 -2.430230535885734E-003 -2.491744397843221E-003 -2.554815066163413E-003
-2.619481999624613E-003 -2.685785454413129E-003 -2.753767007308560E-003 -2.823469003698395E-003
-2.894934985841077E-003 -2.968209678238431E-003 -3.043338642651826E-003 -3.120369007052854E-003
-3.199348732172547E-003 -3.280327149854267E-003 -3.363354956206560E-003 -3.448483790322990E-003
-3.535766980541943E-003 -3.625258898478376E-003 -3.717015461807744E-003 -3.811094049141572E-003
-3.907553216825553E-003 -4.006453334574564E-003 -4.107856082072492E-003 -4.211824684732969E-003
-4.318424249490414E-003 -4.427721139764654E-003 -4.539783581370941E-003 -4.654681652563374E-003
-4.772486869129764E-003 -4.893273034374364E-003 -5.017115249987506E-003 -5.144091022208289E-003
-5.274279424449036E-003 -5.407761767263535E-003 -5.544621421875360E-003 -5.684943630244629E-003
-5.828816055540568E-003 -5.976328517870380E-003 -6.127572739600458E-003 -6.282644987556153E-003
-6.441633397632937E-003 -6.604658883017393E-003 -6.771790234633162E-003 -6.943161566901627E-003
-7.118870209681370E-003 -7.299007255611729E-003 -7.483721077605371E-003 -7.673099757250362E-003
-7.867256926705460E-003 -8.066348038566994E-003 -8.270456305436602E-003 -8.479731629581641E-003
-8.694306373397461E-003 -8.914306597067410E-003 -9.139861649045842E-003 -9.371132784175791E-003
-9.608242548087273E-003 -9.851364633907390E-003 -1.010061372535820E-002 -1.035618594269425E-002
-1.061820753942060E-002 -1.088686313028045E-002 -1.116230130813530E-002 -1.144472573028927E-002
-1.173426429492744E-002 -1.203114163626441E-002 -1.233552276157173E-002 -1.264759473368963E-002
-1.296755935314660E-002 -1.329560676748567E-002 -1.363196457409173E-002 -1.397680340206460E-002
-1.433037436651668E-002 -1.469287950271432E-002 -1.506454146554535E-002 -1.544560690395920E-002
-1.583629801694951E-002 -1.623686143557401E-002 -1.664755288521936E-002 -1.706862359445473E-002
-1.750032883824536E-002 -1.794294947328214E-002 -1.839675138061507E-002 -1.886201718989801E-002
-1.933904585639185E-002 -1.982811683748243E-002 -2.032954915638664E-002 -2.084364966440998E-002
-2.137072971730960E-002 -2.191113335064187E-002 -2.246517751272770E-002 -2.303322004638872E-002
-2.361560552234170E-002 -2.421269915232497E-002 -2.482487101016490E-002 -2.545250087824233E-002
-2.609597459275658E-002 -2.675569385341588E-002 -2.743207409270300E-002 -2.812551940028130E-002
-2.883647426345082E-002 -2.956537250702895E-002 -3.031266161959872E-002 -3.107881701287595E-002
-3.186429810986564E-002 -3.266960174499272E-002 -3.349522130083069E-002 -3.434166988449057E-002
-3.520946850008930E-002 -3.609915648887184E-002 -3.701128306639814E-002 -3.794641110616251E-002
-3.890511691128459E-002 -3.988799776745922E-002 -4.089565391905324E-002 -4.192871215198518E-002
-4.298781012234707E-002 -4.407359517533746E-002 -4.518674451569289E-002 -4.632794031000752E-002
-4.749788463239487E-002 -4.869730287901503E-002 -4.992692613402402E-002 -5.118752038860731E-002
-5.247985263254136E-002 -5.380472354138303E-002 -5.516294593833065E-002 -5.655535185479752E-002
-5.798280188000689E-002 -5.944616548861230E-002 -6.094634783298984E-002 -6.248426392641707E-002
-6.406085814675619E-002 -6.567709830167959E-002 -6.733397078656457E-002 -6.903249425547306E-002
-7.077370160614328E-002 -7.255866623408744E-002 -7.438846927517188E-002 -7.626423610994254E-002
-7.818710694639092E-002 -8.015825657828918E-002 -8.217888640700223E-002 -8.425022703469467E-002
-8.637354078911016E-002 -8.855011761405256E-002 -9.078128175555811E-002 -9.306838906063716E-002
-9.541282632965066E-002 -9.781601807448981E-002 -1.002794190394974E-001 -1.028045219898756E-001
-1.053928544581514E-001 -1.080459812449628E-001 -1.107655063591228E-001 -1.135530701489772E-001
-1.164103520626054E-001 -1.193390767844904E-001 -1.223410038256157E-001 -1.254179391291641E-001
-1.285717309300694E-001 -1.318042712124676E-001 -1.351174971951781E-001 -1.385133915700406E-001
-1.419939867672879E-001 -1.455613596926653E-001 -1.492176394319363E-001 -1.529650034655408E-001
-1.568056824703742E-001 -1.607419580908578E-001 -1.647761662158035E-001 -1.689106977267180E-001
-1.731479978526936E-001 -1.774905730108796E-001 -1.819409821975796E-001 -1.865018484101728E-001
-1.911758538127143E-001 -1.959657421627337E-001 -2.008743208867553E-001 -2.059044626735050E-001
-2.110591036206755E-001 -2.163412509913498E-001 -2.217539756061753E-001 -2.273004222923242E-001
-2.329838049586530E-001 -2.388074092466698E-001 -2.447745969120629E-001 -2.508888034304267E-001
-2.571535401648647E-001 -2.635723993440431E-001 -2.701490490226341E-001 -2.768872407331204E-001
-2.837908072010826E-001 -2.908636650375732E-001 -2.981098153756556E-001 -3.055333469675879E-001
-3.131384350843719E-001 -3.209293458220366E-001 -3.289104344637487E-001 -3.370861495725416E-001
-3.454610322446953E-001 -3.540397194036441E-001 -3.628269430478764E-001 -3.718275337585858E-001
-3.810464198903312E-001 -3.904886304224391E-001 -4.001592959760883E-001 -4.100636481950447E-001
-4.202070241287660E-001 -4.305948645275640E-001 -4.412327155251446E-001 -4.521262314152260E-001
-4.632811727406607E-001 -4.747034092426116E-001 -4.863989201181473E-001 -4.983737939304528E-001
-5.106342307430412E-001 -5.231865407363949E-001 -5.360371463156136E-001 -5.491925813272645E-001
-5.626594915573288E-001 -5.764446346170466E-001 -5.905548798365184E-001 -6.049972086437261E-001
-6.197787120479049E-001 -6.349065925305526E-001 -6.503881615702842E-001 -6.662308389764809E-001
-6.824421512928844E-001 -6.990297308841421E-001 -7.160013133298383E-001 -7.333647359024478E-001
-7.511279350096414E-001 -7.692989424011885E-001 -7.878858845507919E-001 -8.068969761674541E-001
-8.263405187049153E-001 -8.462248946624779E-001 -8.665585635358849E-001 -8.873500564866840E-001
-9.086079704541952E-001 -9.303409620675113E-001 -9.525577408584678E-001 -9.752670614378334E-001
-9.984777161939021E-001 -1.022198525730805E+000 -1.046438330036895E+000 -1.071205977795556E+000
-1.096510315509927E+000 -1.122360175956683E+000 -1.148764364537846E+000 -1.175731646519317E+000
-1.203270731673317E+000 -1.231390258170572E+000 -1.260098776875689E+000 -1.289404731478802E+000
-1.319316440734204E+000 -1.349842076683662E+000 -1.380989642733919E+000 -1.412766951105719E+000
-1.445181596017312E+000 -1.478240928998109E+000 -1.511952028887902E+000 -1.546321672472880E+000
-1.581356303104016E+000 -1.617061995080184E+000 -1.653444419901747E+000 -1.690508806387244E+000
-1.728259901302201E+000 -1.766701927012110E+000 -1.805838535426112E+000 -1.845672762018217E+000
-1.886206974367179E+000 -1.927442819932134E+000 -1.969381170725066E+000 -2.012022064088181E+000
-2.055364641681630E+000 -2.099407084569280E+000 -2.144146545097207E+000 -2.189579076455331E+000
-2.235699556772751E+000 -2.282501612325523E+000 -2.329977534785419E+000 -2.378118196216787E+000
-2.426912960316259E+000 -2.476349588433703E+000 -2.526414144200826E+000 -2.577090891434960E+000
-2.628362190637758E+000 -2.680208390012167E+000 -2.732607712972441E+000 -2.785536142292953E+000
-2.838967299407706E+000 -2.892872320953747E+000 -2.947219731534565E+000 -3.001975311959708E+000
-3.057101966021966E+000 -3.112559582239566E+000 -3.168304894344770E+000 -3.224291338595792E+000
-3.280468908523537E+000 -3.336784009434652E+000 -3.393179309859613E+000 -3.449593593877577E+000
-3.505961612662522E+000 -3.562213936877547E+000 -3.618276810955581E+000 -3.674072009057722E+000
-3.729516695199615E+000 -3.784523287639511E+000 -3.838999328399772E+000 -3.892847361284701E+000
-3.945964816662154E+000 -3.998243907333612E+000 -4.049571536734918E+000 -4.099829219093800E+000
-4.148893017400280E+000 -4.196633497325418E+000 -4.242915702483820E+000 -4.287599152116965E+000
-4.330537863500168E+000 -4.371580403213077E+000 -4.410569968320342E+000 -4.447344502547187E+000
-4.481736849333061E+000 -4.513574944892325E+000 -4.542682056487176E+000 -4.568877066932592E+000
-4.591974811467986E+000 -4.611786468848836E+000 -4.628120011174803E+000 -4.640780716392399E+000
-4.649571746090182E+000 -4.654294793565743E+000 -4.654750804357009E+000 -4.650740772897727E+000
-4.642066618702915E+000 -4.628532143751479E+000 -4.609944073724810E+000 -4.586113185338076E+000
-4.556855519307249E+000 -4.521993680948617E+000 -4.481358226935567E+000 -4.434789137076302E+000
-4.382137368682407E+000 -4.323266489986314E+000 -4.258054387605128E+000 -4.186395041736333E+000
-4.108200360995840E+000 -4.023402067716104E+000 -3.931953621894578E+000 -3.833832170642384E+000
-3.729040507914275E+000 -3.617609026464075E+000 -3.499597643473513E+000 -3.375097676630346E+000
-3.244233647526128E+000 -3.107164985643633E+000 -2.964087604166888E+000 -2.815235317401863E+000
-2.660881066953966E+000 -2.501337921743599E+000 -2.336959817892643E+000 -2.168141998654517E+000
-1.995321119459570E+000 -1.818974978069410E+000 -1.639621832399624E+000 -1.457819270154221E+000
-1.274162592492705E+000 -1.089282681239755E+000 -9.038433175421723E-001 -7.185379265725900E-001
-5.340857291708569E-001 -3.512272824352090E-001 -1.707194058346144E-001  6.670508805669106E-003
1.801707913681818E-001  3.490123679485077E-001  5.124361841570277E-001  6.697011248845395E-001
8.200923692976694E-001  9.629300990198260E-001  1.097578458972148E+000  1.223454654788455E+000
1.340038042360829E+000  1.446879049679233E+000  1.543607742503096E+000  1.629941820863368E+000
1.705693812246520E+000  1.770777194879315E+000  1.825211167219221E+000  1.869123752936351E+000
1.902752911441301E+000  1.926445316464631E+000  1.940652452296187E+000  1.945923693423660E+000
1.942896051271601E+000  1.932280319017003E+000  1.914843420790674E+000  1.891386874426438E+000
1.862721431808281E+000  1.829638158003024E+000  1.792876468313507E+000  1.753089970505307E+000
1.710811349077786E+000  1.666418005398748E+000  1.620100708498833E+000  1.571838126200348E+000
1.521380779715051E+000  1.468248666490367E+000  1.411747513603395E+000  1.351009299015903E+000
1.285063270226017E+000  1.212944135625119E+000  1.133844321991321E+000  1.047317110681535E+000
9.535369756038875E-001  8.536224425097171E-001  7.500251262425373E-001  6.461445122154800E-001
5.434485241079892E-001  4.427692614930991E-001  3.449499505160800E-001  2.508249368907806E-001
1.613446362325119E-001  7.628631914783739E-002  6.697893368815230E-003 -1.661572323883738E-003
-8.001474400066058E-004 -8.487781266877098E-004 -8.031013144728823E-004 -7.627745034834302E-004
-7.180228011053555E-004 -6.699447051227075E-004 -6.185868689049510E-004 -5.641274780408293E-004
-5.067600600045536E-004 -4.467059162517032E-004 -3.842137384657318E-004 -3.195601592083148E-004
-2.530500206898655E-004 -1.850164191971042E-004 -1.158203862160460E-004 -4.585034614402184E-005
2.447882576829547E-005  9.472708413995344E-005  1.644308808171098E-004  2.331052564328664E-004
3.002463533756911E-004  3.653343814800369E-004  4.278370473961669E-004  4.872134840809810E-004
5.429184182115602E-004  5.944091068620732E-004  6.411311170990696E-004  6.825968728558626E-004
0.000000000000000E+000  0.000000000000000E+000  0.000000000000000E+000  0.000000000000000E+000
0.000000000000000E+000  0.000000000000000E+000  0.000000000000000E+000  0.000000000000000E+000
0.000000000000000E+000  0.000000000000000E+000  0.000000000000000E+000  0.000000000000000E+000
0.000000000000000E+000  0.000000000000000E+000  0.000000000000000E+000  0.000000000000000E+000
0.000000000000000E+000  0.000000000000000E+000  0.000000000000000E+000  0.000000000000000E+000
0.000000000000000E+000  0.000000000000000E+000  0.000000000000000E+000  0.000000000000000E+000
0.000000000000000E+000  0.000000000000000E+000  0.000000000000000E+000  0.000000000000000E+000
0.000000000000000E+000  0.000000000000000E+000  0.000000000000000E+000  0.000000000000000E+000
0.000000000000000E+000  0.000000000000000E+000  0.000000000000000E+000  0.000000000000000E+000
0.000000000000000E+000  0.000000000000000E+000  0.000000000000000E+000  0.000000000000000E+000
0.000000000000000E+000  0.000000000000000E+000  0.000000000000000E+000  0.000000000000000E+000
0.000000000000000E+000  0.000000000000000E+000  0.000000000000000E+000  0.000000000000000E+000
0.000000000000000E+000  0.000000000000000E+000  0.000000000000000E+000  0.000000000000000E+000
0.000000000000000E+000  0.000000000000000E+000  0.000000000000000E+000  0.000000000000000E+000
0.000000000000000E+000  0.000000000000000E+000  0.000000000000000E+000  0.000000000000000E+000
0.000000000000000E+000  0.000000000000000E+000  0.000000000000000E+000  0.000000000000000E+000
0.000000000000000E+000  0.000000000000000E+000  0.000000000000000E+000  0.000000000000000E+000
0.000000000000000E+000  0.000000000000000E+000  0.000000000000000E+000  0.000000000000000E+000
0.000000000000000E+000  0.000000000000000E+000  0.000000000000000E+000  0.000000000000000E+000
0.000000000000000E+000  0.000000000000000E+000  0.000000000000000E+000  0.000000000000000E+000
0.000000000000000E+000  0.000000000000000E+000  0.000000000000000E+000  0.000000000000000E+000
0.000000000000000E+000  0.000000000000000E+000  0.000000000000000E+000  0.000000000000000E+000
0.000000000000000E+000  0.000000000000000E+000  0.000000000000000E+000  0.000000000000000E+000
0.000000000000000E+000  0.000000000000000E+000  0.000000000000000E+000  0.000000000000000E+000
0.000000000000000E+000  0.000000000000000E+000  0.000000000000000E+000  0.000000000000000E+000
0.000000000000000E+000  0.000000000000000E+000  0.000000000000000E+000  0.000000000000000E+000
0.000000000000000E+000  0.000000000000000E+000  0.000000000000000E+000  0.000000000000000E+000
0.000000000000000E+000  0.000000000000000E+000  0.000000000000000E+000  0.000000000000000E+000
0.000000000000000E+000  0.000000000000000E+000  0.000000000000000E+000  0.000000000000000E+000
0.000000000000000E+000  0.000000000000000E+000  0.000000000000000E+000  0.000000000000000E+000
0.000000000000000E+000  0.000000000000000E+000  0.000000000000000E+000  0.000000000000000E+000
0.000000000000000E+000  0.000000000000000E+000  0.000000000000000E+000  0.000000000000000E+000
0.000000000000000E+000  0.000000000000000E+000  0.000000000000000E+000  0.000000000000000E+000
0.000000000000000E+000  0.000000000000000E+000  0.000000000000000E+000  0.000000000000000E+000
0.000000000000000E+000  0.000000000000000E+000  0.000000000000000E+000  0.000000000000000E+000
0.000000000000000E+000  0.000000000000000E+000  0.000000000000000E+000  0.000000000000000E+000
0.000000000000000E+000  0.000000000000000E+000  0.000000000000000E+000  0.000000000000000E+000
0.000000000000000E+000  0.000000000000000E+000  0.000000000000000E+000  0.000000000000000E+000
0.000000000000000E+000  0.000000000000000E+000  0.000000000000000E+000  0.000000000000000E+000
0.000000000000000E+000  0.000000000000000E+000  0.000000000000000E+000  0.000000000000000E+000
0.000000000000000E+000  0.000000000000000E+000  0.000000000000000E+000  0.000000000000000E+000
0.000000000000000E+000  0.000000000000000E+000  0.000000000000000E+000  0.000000000000000E+000
0.000000000000000E+000  0.000000000000000E+000  0.000000000000000E+000  0.000000000000000E+000
0.000000000000000E+000  0.000000000000000E+000  0.000000000000000E+000  0.000000000000000E+000
0.000000000000000E+000  0.000000000000000E+000  0.000000000000000E+000  0.000000000000000E+000
0.000000000000000E+000  0.000000000000000E+000  0.000000000000000E+000  0.000000000000000E+000
0.000000000000000E+000  0.000000000000000E+000  0.000000000000000E+000  0.000000000000000E+000
0.000000000000000E+000  0.000000000000000E+000  0.000000000000000E+000  0.000000000000000E+000
0.000000000000000E+000  0.000000000000000E+000  0.000000000000000E+000  0.000000000000000E+000
0.000000000000000E+000  0.000000000000000E+000  0.000000000000000E+000  0.000000000000000E+000
0.000000000000000E+000  0.000000000000000E+000  0.000000000000000E+000  0.000000000000000E+000
0.000000000000000E+000  0.000000000000000E+000  0.000000000000000E+000  0.000000000000000E+000
0.000000000000000E+000  0.000000000000000E+000  0.000000000000000E+000  0.000000000000000E+000
0.000000000000000E+000  0.000000000000000E+000  0.000000000000000E+000  0.000000000000000E+000
0.000000000000000E+000  0.000000000000000E+000  0.000000000000000E+000  0.000000000000000E+000
0.000000000000000E+000  0.000000000000000E+000  0.000000000000000E+000  0.000000000000000E+000
0.000000000000000E+000  0.000000000000000E+000  0.000000000000000E+000  0.000000000000000E+000
0.000000000000000E+000  0.000000000000000E+000  0.000000000000000E+000  0.000000000000000E+000
0.000000000000000E+000  0.000000000000000E+000  0.000000000000000E+000  0.000000000000000E+000
0.000000000000000E+000  0.000000000000000E+000  0.000000000000000E+000  0.000000000000000E+000
0.000000000000000E+000  0.000000000000000E+000  0.000000000000000E+000  0.000000000000000E+000
0.000000000000000E+000  0.000000000000000E+000  0.000000000000000E+000  0.000000000000000E+000
0.000000000000000E+000  0.000000000000000E+000  0.000000000000000E+000  0.000000000000000E+000
0.000000000000000E+000  0.000000000000000E+000  0.000000000000000E+000  0.000000000000000E+000
0.000000000000000E+000  0.000000000000000E+000  0.000000000000000E+000  0.000000000000000E+000
0.000000000000000E+000  0.000000000000000E+000  0.000000000000000E+000  0.000000000000000E+000
0.000000000000000E+000  0.000000000000000E+000  0.000000000000000E+000  0.000000000000000E+000
0.000000000000000E+000  0.000000000000000E+000  0.000000000000000E+000  0.000000000000000E+000
0.000000000000000E+000  0.000000000000000E+000  0.000000000000000E+000  0.000000000000000E+000
0.000000000000000E+000  0.000000000000000E+000  0.000000000000000E+000
</PP_BETA.6>
<PP_DIJ type="real" size="36" columns="4">
9.409064998609793E-001  2.750679143586439E-001  0.000000000000000E+000  0.000000000000000E+000
0.000000000000000E+000  0.000000000000000E+000  2.750679143586439E-001 -1.637485194451664E-001
0.000000000000000E+000  0.000000000000000E+000  0.000000000000000E+000  0.000000000000000E+000
0.000000000000000E+000  0.000000000000000E+000  4.967784993001759E-001  0.000000000000000E+000
6.321250371599356E-001  0.000000000000000E+000  0.000000000000000E+000  0.000000000000000E+000
0.000000000000000E+000  4.900983854803863E-001  0.000000000000000E+000  6.181684077601300E-001
0.000000000000000E+000  0.000000000000000E+000  6.321250371599356E-001  0.000000000000000E+000
1.779100693969484E+000  0.000000000000000E+000  0.000000000000000E+000  0.000000000000000E+000
0.000000000000000E+000  6.181684077601300E-001  0.000000000000000E+000  1.766170192527636E+000
</PP_DIJ>
<PP_AUGMENTATION q_with_l="T" nqf="0" nqlc="5">
<PP_Q type="real" size="36" columns="4">
-3.650438654651989E-001 -3.631178134055069E-001  0.000000000000000E+000  0.000000000000000E+000
0.000000000000000E+000  0.000000000000000E+000 -3.631178134055069E-001 -4.299713427705565E-001
0.000000000000000E+000  0.000000000000000E+000  0.000000000000000E+000  0.000000000000000E+000
0.000000000000000E+000  0.000000000000000E+000 -3.964861246470491E-002  0.000000000000000E+000
4.292922355331819E-002  0.000000000000000E+000  0.000000000000000E+000  0.000000000000000E+000
0.000000000000000E+000 -4.057271483097712E-002  0.000000000000000E+000  4.077293272208125E-002
0.000000000000000E+000  0.000000000000000E+000  4.292922355331819E-002  0.000000000000000E+000
6.037562375735685E-002  0.000000000000000E+000  0.000000000000000E+000  0.000000000000000E+000
0.000000000000000E+000  4.077293272208125E-002  0.000000000000000E+000  5.893804570986594E-002
</PP_Q>
<PP_QIJL.1.1.0 type="real" size="1151" columns="4" first_index="1" second_index="1" composite_index="1" angular_momentum="0">
-5.451387786117463E-009 -5.589390324290408E-009 -5.730886413316139E-009 -5.875964492853817E-009
-6.024715241423168E-009 -6.177231633081454E-009 -6.333608995535313E-009 -6.493945069723667E-009
-6.658340070908956E-009 -6.826896751315001E-009 -6.999720464350394E-009 -7.176919230457848E-009
-7.358603804630465E-009 -7.544887745637205E-009 -7.735887487000835E-009 -7.931722409772597E-009
-8.132514917149277E-009 -8.338390510979180E-009 -8.549477870204825E-009 -8.765908931291531E-009
-8.987818970691900E-009 -9.215346689398033E-009 -9.448634299634150E-009 -9.687827613743824E-009
-9.933076135327491E-009 -1.018453315268693E-008 -1.044235583463553E-008 -1.070670532873384E-008
-1.097774686201200E-008 -1.125564984424211E-008 -1.154058797382466E-008 -1.183273934635576E-008
-1.213228656594267E-008 -1.243941685933721E-008 -1.275432219295865E-008 -1.307719939287884E-008
-1.340825026784491E-008 -1.374768173541632E-008 -1.409570595129497E-008 -1.445254044192947E-008
-1.481840824047608E-008 -1.519353802620178E-008 -1.557816426741614E-008 -1.597252736802161E-008
-1.637687381777381E-008 -1.679145634634549E-008 -1.721653408129079E-008 -1.765237271000840E-008
-1.809924464580466E-008 -1.855742919816087E-008 -1.902721274731051E-008 -1.950888892323630E-008
-2.000275878919840E-008 -2.050913102990860E-008 -2.102832214446841E-008 -2.156065664419099E-008
-2.210646725543135E-008 -2.266609512755104E-008 -2.323989004614743E-008 -2.382821065168118E-008
-2.443142466363788E-008 -2.504990911036470E-008 -2.568405056472527E-008 -2.633424538572008E-008
-2.700089996622388E-008 -2.768443098699399E-008 -2.838526567710942E-008 -2.910384208100275E-008
-2.984060933225187E-008 -3.059602793430324E-008 -3.137057004830105E-008 -3.216471978820320E-008
-3.297897352336821E-008 -3.381384018880181E-008 -3.466984160325801E-008 -3.554751279539223E-008
-3.644740233817156E-008 -3.737007269175045E-008 -3.831610055502637E-008 -3.928607722609520E-008
-4.028060897183132E-008 -4.130031740682397E-008 -4.234583988190622E-008 -4.341782988251967E-008
-4.451695743716399E-008 -4.564390953618573E-008 -4.679939056116967E-008 -4.798412272519957E-008
-4.919884652426455E-008 -5.044432120009289E-008 -5.172132521470204E-008 -5.303065673696236E-008
-5.437313414147817E-008 -5.574959652009788E-008 -5.716090420637346E-008 -5.860793931329570E-008
-6.009160628464347E-008 -6.161283246028948E-008 -6.317256865581732E-008 -6.477178975681177E-008
-6.641149532819250E-008 -6.809271023897447E-008 -6.981648530284326E-008 -7.158389793494694E-008
-7.339605282531519E-008 -7.525408262932467E-008 -7.715914867564499E-008 -7.911244169210567E-008
-8.111518254993861E-008 -8.316862302686154E-008 -8.527404658947784E-008 -8.743276919548410E-008
-8.964614011618493E-008 -9.191554277982990E-008 -9.424239563630018E-008 -9.662815304368335E-008
-9.907430617729346E-008 -1.015823839617022E-007 -1.041539540263642E-007 -1.067906236854355E-007
-1.094940409423939E-007 -1.122658955200932E-007 -1.151079199168925E-007 -1.180218904895215E-007
-1.210096285633594E-007 -1.240730015708186E-007 -1.272139242185488E-007 -1.304343596841878E-007
-1.337363208434079E-007 -1.371218715280265E-007 -1.405931278159630E-007 -1.441522593538542E-007
-1.478014907131493E-007 -1.515431027805354E-007 -1.553794341835631E-007 -1.593128827523584E-007
-1.633459070183410E-007 -1.674810277508811E-007 -1.717208295328573E-007 -1.760679623761000E-007
-1.805251433777284E-007 -1.850951584184190E-007 -1.897808639036656E-007 -1.945851885491184E-007
-1.995111352111211E-007 -2.045617827635843E-007 -2.097402880223755E-007 -2.150498877184237E-007
-2.204939005207720E-007 -2.260757291108465E-007 -2.317988623092317E-007 -2.376668772562877E-007
-2.436834416479688E-007 -2.498523160282419E-007 -2.561773561395381E-007 -2.626625153327034E-007
-2.693118470379598E-007 -2.761295072984179E-007 -2.831197573677240E-007 -2.902869663734698E-007
-2.976356140480206E-007 -3.051702935284792E-007 -3.128957142275291E-007 -3.208167047769504E-007
-3.289382160456577E-007 -3.372653242341262E-007 -3.458032340471702E-007 -3.545572819470241E-007
-3.635329394887837E-007 -3.727358167402850E-007 -3.821716657885458E-007 -3.918463843349896E-007
-4.017660193816651E-007 -4.119367710107920E-007 -4.223649962599859E-007 -4.330572130955718E-007
-4.440201044865022E-007 -4.552605225813840E-007 -4.667854929912600E-007 -4.786022191808063E-007
-4.907180869706820E-007 -5.031406691538731E-007 -5.158777302288793E-007 -5.289372312527324E-007
-5.423273348168671E-007 -5.560564101489418E-007 -5.701330383438343E-007 -5.845660177270356E-007
-5.993643693538281E-007 -6.145373426476775E-007 -6.300944211813421E-007 -6.460453286043556E-007
-6.624000347205344E-007 -6.791687617193535E-007 -6.963619905650660E-007 -7.139904675475454E-007
-7.320652109989861E-007 -7.505975181806098E-007 -7.695989723437189E-007 -7.890814499695046E-007
-8.090571281921000E-007 -8.295384924095865E-007 -8.505383440876281E-007 -8.720698087606773E-007
-8.941463442357263E-007 -9.167817490037087E-007 -9.399901708638705E-007 -9.637861157664256E-007
-9.881844568790790E-007 -1.013200443883069E-006 -1.038849712504502E-006 -1.065148294287015E-006
-1.092112626611785E-006 -1.119759562971209E-006 -1.148106383502664E-006 -1.177170805788886E-006
-1.206970995931809E-006 -1.237525579906678E-006 -1.268853655203609E-006 -1.300974802763859E-006
-1.333909099218208E-006 -1.367677129435210E-006 -1.402299999387033E-006 -1.437799349341022E-006
-1.474197367385202E-006 -1.511516803296116E-006 -1.549780982757794E-006 -1.589013821940589E-006
-1.629239842449102E-006 -1.670484186648503E-006 -1.712772633378779E-006 -1.756131614066845E-006
-1.800588229246439E-006 -1.846170265496248E-006 -1.892906212806808E-006 -1.940825282386970E-006
-1.989957424921209E-006 -2.040333349289000E-006 -2.091984541758108E-006 -2.144943285663739E-006
-2.199242681585774E-006 -2.254916668036869E-006 -2.312000042674138E-006 -2.370528484047854E-006
-2.430538573900661E-006 -2.492067820031245E-006 -2.555154679736794E-006 -2.619838583848832E-006
-2.686159961377504E-006 -2.754160264779694E-006 -2.823881995866736E-006 -2.895368732367965E-006
-2.968665155166648E-006 -3.043817076225357E-006 -3.120871467218232E-006 -3.199876488887974E-006
-3.280881521146001E-006 -3.363937193934482E-006 -3.449095418869608E-006 -3.536409421685844E-006
-3.625933775501402E-006 -3.717724434925799E-006 -3.811838771030726E-006 -3.908335607206145E-006
-4.007275255924002E-006 -4.108719556432476E-006 -4.212731913404415E-006 -4.319377336564014E-006
-4.428722481316547E-006 -4.540835690406530E-006 -4.655787036630323E-006 -4.773648366629910E-006
-4.894493345795127E-006 -5.018397504302501E-006 -5.145438284319403E-006 -5.275695088402982E-006
-5.409249329124224E-006 -5.546184479947985E-006 -5.686586127400930E-006 -5.830542024559925E-006
-5.978142145894205E-006 -6.129478743495763E-006 -6.284646404732905E-006 -6.443742111363106E-006
-6.606865300142092E-006 -6.774117924966893E-006 -6.945604520591893E-006 -7.121432267957447E-006
-7.301711061172061E-006 -7.486553576189929E-006 -7.676075341226607E-006 -7.870394808957029E-006
-8.069633430540754E-006 -8.273915731520801E-006 -8.483369389643522E-006 -8.698125314647906E-006
-8.918317730074464E-006 -9.144084257144490E-006 -9.375566000762319E-006 -9.612907637694182E-006
-9.856257506978694E-006 -1.010576770262561E-005 -1.036159416866053E-005 -1.062389679657510E-005
-1.089283952524345E-005 -1.116859044336725E-005 -1.145132189451358E-005 -1.174121058481080E-005
-1.203843769337014E-005 -1.234318898550164E-005 -1.265565492879517E-005 -1.297603081213923E-005
-1.330451686775159E-005 -1.364131839629802E-005 -1.398664589517748E-005 -1.434071519005343E-005
-1.470374756971379E-005 -1.507596992434348E-005 -1.545761488729597E-005 -1.584892098045246E-005
-1.625013276325902E-005 -1.666150098553540E-005 -1.708328274415012E-005 -1.751574164366037E-005
-1.795914796101634E-005 -1.841377881443350E-005 -1.887991833653729E-005 -1.935785785188929E-005
-1.984789605900493E-005 -2.035033921697671E-005 -2.086550133681930E-005 -2.139370437765567E-005
-2.193527844786725E-005 -2.249056201133302E-005 -2.305990209888657E-005 -2.364365452512317E-005
-2.424218411069137E-005 -2.485586491020905E-005 -2.548508044594484E-005 -2.613022394741158E-005
-2.679169859702098E-005 -2.746991778195224E-005 -2.816530535239267E-005 -2.887829588631054E-005
-2.960933496092568E-005 -3.035887943104720E-005 -3.112739771445131E-005 -3.191537008447800E-005
-3.272328897002845E-005 -3.355165926315038E-005 -3.440099863440325E-005 -3.527183785619925E-005
-3.616472113432276E-005 -3.708020644783374E-005 -3.801886589756775E-005 -3.898128606344942E-005
-3.996806837084178E-005 -4.097982946616032E-005 -4.201720160198548E-005 -4.308083303191327E-005
-4.417138841539083E-005 -4.528954923278757E-005 -4.643601421096228E-005 -4.761149975958996E-005
-4.881674041852029E-005 -5.005248931644715E-005 -5.131951864117302E-005 -5.261862012176316E-005
-5.395060552288804E-005 -5.531630715166254E-005 -5.671657837729737E-005 -5.815229416388518E-005
-5.962435161665436E-005 -6.113367054202914E-005 -6.268119402184491E-005 -6.426788900207633E-005
-6.589474689644292E-005 -6.756278420526950E-005 -6.927304314998483E-005 -7.102659232365317E-005
-7.282452735794404E-005 -7.466797160695287E-005 -7.655807684829960E-005 -7.849602400193941E-005
-8.048302386713273E-005 -8.252031787803194E-005 -8.460917887835508E-005 -8.675091191562524E-005
-8.894685505547174E-005 -9.119838021649645E-005 -9.350689402622399E-005 -9.587383869866775E-005
-9.830069293405404E-005 -1.007889728412653E-004 -1.033402328835721E-004 -1.059560668482419E-004
-1.086381088406247E-004 -1.113880343033314E-004 -1.142075610611384E-004 -1.170984503922628E-004
-1.200625081266751E-004 -1.231015857721262E-004 -1.262175816685882E-004 -1.294124421718224E-004
-1.326881628668077E-004 -1.360467898117787E-004 -1.394904208136451E-004 -1.430212067355778E-004
-1.466413528375737E-004 -1.503531201508243E-004 -1.541588268867393E-004 -1.580608498814957E-004
-1.620616260770001E-004 -1.661636540391851E-004 -1.703694955145705E-004 -1.746817770260527E-004
-1.791031915089063E-004 -1.836364999880031E-004 -1.882845332972861E-004 -1.930501938425555E-004
-1.979364574086517E-004 -2.029463750121492E-004 -2.080830748006987E-004 -2.133497640001881E-004
-2.187497309109182E-004 -2.242863469540187E-004 -2.299630687693655E-004 -2.357834403662785E-004
-2.417510953283312E-004 -2.478697590736149E-004 -2.541432511718478E-004 -2.605754877197496E-004
-2.671704837761301E-004 -2.739323558581913E-004 -2.808653245005632E-004 -2.879737168786411E-004
-2.952619694978283E-004 -3.027346309503215E-004 -3.103963647411294E-004 -3.182519521850421E-004
-3.263062953763201E-004 -3.345644202329133E-004 -3.430314796170572E-004 -3.517127565341547E-004
-3.606136674118806E-004 -3.697397654615023E-004 -3.790967441234646E-004 -3.886904405993137E-004
-3.985268394721192E-004 -4.086120764175749E-004 -4.189524420080273E-004 -4.295543856117372E-004
-4.404245193897197E-004 -4.515696223925863E-004 -4.629966447598556E-004 -4.747127120242585E-004
-4.867251295236406E-004 -4.990413869230977E-004 -5.116691628500801E-004 -5.246163296452341E-004
-5.378909582318346E-004 -5.515013231067272E-004 -5.654559074557534E-004 -5.797634083967358E-004
-5.944327423531321E-004 -6.094730505615742E-004 -6.248937047165698E-004 -6.407043127557104E-004
-6.569147247888434E-004 -6.735350391747027E-004 -6.905756087486099E-004 -7.080470472049274E-004
-7.259602356380201E-004 -7.443263292456015E-004 -7.631567641983962E-004 -7.824632646801599E-004
-8.022578501021983E-004 -8.225528424965843E-004 -8.433608740924334E-004 -8.646948950796338E-004
-8.865681815645614E-004 -9.089943437224188E-004 -9.319873341509073E-004 -9.555614564300974E-004
-9.797313738934325E-004 -1.004512118614923E-003 -1.029919100617730E-003 -1.055968117309383E-003
-1.082675363149090E-003 -1.110057439552635E-003 -1.138131365040529E-003 -1.166914585635181E-003
-1.196424985512986E-003 -1.226680897917381E-003 -1.257701116339007E-003 -1.289504905969282E-003
-1.322112015433832E-003 -1.355542688812294E-003 -1.389817677951273E-003 -1.424958255077243E-003
-1.460986225716419E-003 -1.497923941928730E-003 -1.535794315863174E-003 -1.574620833642013E-003
-1.614427569581396E-003 -1.655239200756143E-003 -1.697081021916632E-003 -1.739978960765790E-003
-1.783959593604489E-003 -1.829050161353682E-003 -1.875278585961845E-003 -1.922673487206471E-003
-1.971264199898438E-003 -2.021080791498394E-003 -2.072154080154317E-003 -2.124515653169678E-003
-2.178197885911813E-003 -2.233233961170166E-003 -2.289657888974436E-003 -2.347504526882650E-003
-2.406809600749482E-003 -2.467609725985286E-003 -2.529942429316406E-003 -2.593846171057694E-003
-2.659360367908141E-003 -2.726525416280824E-003 -2.795382716178537E-003 -2.865974695626592E-003
-2.938344835674536E-003 -3.012537695978652E-003 -3.088598940977274E-003 -3.166575366671185E-003
-3.246514928021418E-003 -3.328466766977103E-003 -3.412481241146015E-003 -3.498609953120734E-003
-3.586905780473452E-003 -3.677422906432568E-003 -3.770216851254472E-003 -3.865344504303926E-003
-3.962864156856667E-003 -4.062835535637986E-003 -4.165319837111025E-003 -4.270379762528900E-003
-4.378079553764566E-003 -4.488485029932654E-003 -4.601663624817484E-003 -4.717684425121478E-003
-4.836618209548439E-003 -4.958537488735997E-003 -5.083516546051638E-003 -5.211631479266805E-003
-5.342960243123360E-003 -5.477582692806931E-003 -5.615580628341398E-003 -5.757037839918812E-003
-5.902040154178975E-003 -6.050675481452611E-003 -6.203033863982241E-003 -6.359207525134373E-003
-6.519290919616613E-003 -6.683380784713068E-003 -6.851576192550931E-003 -7.023978603411243E-003
-7.200691920096073E-003 -7.381822543364159E-003 -7.567479428446774E-003 -7.757774142654661E-003
-7.952820924086990E-003 -8.152736741452133E-003 -8.357641355009760E-003 -8.567657378643042E-003
-8.782910343068741E-003 -9.003528760192642E-003 -9.229644188616326E-003 -9.461391300300796E-003
-9.698907948391214E-003 -9.942335236205703E-003 -1.019181758739057E-002 -1.044750281724228E-002
-1.070954220519553E-002 -1.097809056847546E-002 -1.125330633690962E-002 -1.153535162889477E-002
-1.182439232851075E-002 -1.212059816377206E-002 -1.242414278600611E-002 -1.273520385034375E-002
-1.305396309730676E-002 -1.338060643547323E-002 -1.371532402519963E-002 -1.405831036337551E-002
-1.440976436918327E-002 -1.476988947083294E-002 -1.513889369323764E-002 -1.551698974659239E-002
-1.590439511581475E-002 -1.630133215080145E-002 -1.670802815745158E-002 -1.712471548940134E-002
-1.755163164041127E-002 -1.798901933734134E-002 -1.843712663364363E-002 -1.889620700329737E-002
-1.936651943510420E-002 -1.984832852725543E-002 -2.034190458207662E-002 -2.084752370084693E-002
-2.136546787858416E-002 -2.189602509867762E-002 -2.243948942724314E-002 -2.299616110706572E-002
-2.356634665098550E-002 -2.415035893457441E-002 -2.474851728793892E-002 -2.536114758647494E-002
-2.598858234038917E-002 -2.663116078278887E-002 -2.728922895613102E-002 -2.796313979680704E-002
-2.865325321762708E-002 -2.935993618795283E-002 -3.008356281121262E-002 -3.082451439951772E-002
-3.158317954508155E-002 -3.235995418812647E-002 -3.315524168094526E-002 -3.396945284776438E-002
-3.480300604003843E-002 -3.565632718678253E-002 -3.652984983952925E-002 -3.742401521147426E-002
-3.833927221035006E-002 -3.927607746454534E-002 -4.023489534195956E-002 -4.121619796105754E-002
-4.222046519356076E-002 -4.324818465818298E-002 -4.429985170478912E-002 -4.537596938832437E-002
-4.647704843182826E-002 -4.760360717781689E-002 -4.875617152727754E-002 -4.993527486549113E-002
-5.114145797385214E-002 -5.237526892682384E-002 -5.363726297312545E-002 -5.492800240020208E-002
-5.624805638099405E-002 -5.759800080196967E-002 -5.897841807134577E-002 -6.038989690637452E-002
-6.183303209851956E-002 -6.330842425530669E-002 -6.481667951757263E-002 -6.635840925078999E-002
-6.793422970909462E-002 -6.954476167057841E-002 -7.119063004236849E-002 -7.287246343394346E-002
-7.459089369708893E-002 -7.634655543083518E-002 -7.814008544965272E-002 -7.997212221313418E-002
-8.184330521531699E-002 -8.375427433174924E-002 -8.570566912233857E-002 -8.769812808795487E-002
-8.973228787870935E-002 -9.180878245175743E-002 -9.392824217642139E-002 -9.609129288436977E-002
-9.829855486252141E-002 -1.005506417863016E-001 -1.028481595908057E-001 -1.051917052773846E-001
-1.075818656531151E-001 -1.100192160005612E-001 -1.125043186752069E-001 -1.150377216278839E-001
-1.176199568494964E-001 -1.202515387353164E-001 -1.229329623660877E-001 -1.256647017031859E-001
-1.284472076950489E-001 -1.312809062921134E-001 -1.341661963675007E-001 -1.371034475407069E-001
-1.400929979016083E-001 -1.431351516321185E-001 -1.462301765229114E-001 -1.493783013827025E-001
-1.525797133376609E-001 -1.558345550186626E-001 -1.591429216342079E-001 -1.625048579269966E-001
-1.659203550123347E-001 -1.693893470967395E-001 -1.729117080753673E-001 -1.764872480071267E-001
-1.801157094666546E-001 -1.837967637726622E-001 -1.875300070925056E-001 -1.913149564232760E-001
-1.951510454501170E-001 -1.990376202829948E-001 -2.029739350736821E-001 -2.069591475152902E-001
-2.109923142273566E-001 -2.150723860301638E-001 -2.191982031127417E-001 -2.233684900998278E-001
-2.275818510239198E-001 -2.318367642095462E-001 -2.361315770778639E-001 -2.404645008808156E-001
-2.448336053752508E-001 -2.492368134486473E-001 -2.536718957094385E-001 -2.581364650563356E-001
-2.626279712425638E-001 -2.671436954525239E-001 -2.716807449100505E-001 -2.762360475392491E-001
-2.808063467007209E-001 -2.853881960279652E-001 -2.899779543907930E-001 -2.945717810146957E-001
-2.991656307873725E-001 -3.037552497858857E-001 -3.083361710603175E-001 -3.129037107122595E-001
-3.174529643089614E-001 -3.219788036765853E-001 -3.264758741185962E-001 -3.309385921080163E-001
-3.353611435049415E-001 -3.397374823534051E-001 -3.440613303143783E-001 -3.483261767943174E-001
-3.525252798312850E-001 -3.566516678031870E-001 -3.606981420250527E-001 -3.646572803045801E-001
-3.685214415272316E-001 -3.722827713440527E-001 -3.759332090370066E-001 -3.794644956379101E-001
-3.828681833780463E-001 -3.861356465460538E-001 -3.892580938317954E-001 -3.922265822334741E-001
-3.950320326042105E-001 -3.976652469126315E-001 -4.001169272895622E-001 -4.023776969296878E-001
-4.044381229129178E-001 -4.062887410050635E-001 -4.079200824912848E-001 -4.093227030884465E-001
-4.104872139739749E-001 -4.114043149589513E-001 -4.120648298219087E-001 -4.124597438070575E-001
-4.125802432763481E-001 -4.124177574888419E-001 -4.119640024632265E-001 -4.112110268599135E-001
-4.101512597979925E-001 -4.087775604993127E-001 -4.070832696271553E-001 -4.050622621603386E-001
-4.027090016152050E-001 -4.000185953978502E-001 -3.969868510372727E-001 -3.936103330169499E-001
-3.898864198879262E-001 -3.858133613109759E-001 -3.813903346390969E-001 -3.766175006148298E-001
-3.714960577199913E-001 -3.660282946789159E-001 -3.602176405805900E-001 -3.540687120507915E-001
-3.475873568731581E-001 -3.407806934285930E-001 -3.336571452965127E-001 -3.262264703398217E-001
-3.184997835791547E-001 -3.104895731517956E-001 -3.022097086476738E-001 -2.936754411201139E-001
-2.849033940834568E-001 -2.759115448344110E-001 -2.667191954700589E-001 -2.573469330236217E-001
-2.478165782004938E-001 -2.381511222721833E-001 -2.283746517753261E-001 -2.185122607672912E-001
-2.085899505089027E-001 -1.986345165785297E-001 -1.886734235692801E-001 -1.787346676813675E-001
-1.688466276932242E-001 -1.590379049751879E-001 -1.493371533959775E-001 -1.397729001606823E-001
-1.303733588054041E-001 -1.211662357526015E-001 -1.121785319962707E-001 -1.034363416304507E-001
-9.496464904988858E-002 -8.678712672930752E-002 -7.892593551789109E-002 -7.140152935785334E-002
-6.423246623971124E-002 -5.743522703080851E-002 -5.102404354698799E-002 -4.501073686948742E-002
-3.940456643064535E-002 -3.421208979502244E-002 -2.943703234132981E-002 -2.508016520264818E-002
-2.113918884934766E-002 -1.760861860724580E-002 -1.447966720580401E-002 -1.174011816738733E-002
-9.374182507662393E-003 -7.362329857542656E-003 -5.681083788454770E-003 -4.302769887058029E-003
-3.195204058102592E-003 -2.321307724105669E-003 -1.638636141408623E-003 -1.105102171155115E-003
-6.993326192353266E-004 -4.051186908821669E-004 -2.055939221662917E-004 -8.321143861994562E-005
-1.972703560260136E-005  3.809470507876167E-006  7.051886482423164E-006  6.868024603923217E-006
6.677551287304073E-006  6.481433286631422E-006  6.280614736398071E-006  6.076012840694478E-006
5.868514028228855E-006  5.658970571031929E-006  5.448197658852738E-006  5.236970919308970E-006
5.026024369580995E-006  0.000000000000000E+000  0.000000000000000E+000  0.000000000000000E+000
0.000000000000000E+000  0.000000000000000E+000  0.000000000000000E+000  0.000000000000000E+000
0.000000000000000E+000  0.000000000000000E+000  0.000000000000000E+000  0.000000000000000E+000
0.000000000000000E+000  0.000000000000000E+000  0.000000000000000E+000  0.000000000000000E+000
0.000000000000000E+000  0.000000000000000E+000  0.000000000000000E+000  0.000000000000000E+000
0.000000000000000E+000  0.000000000000000E+000  0.000000000000000E+000  0.000000000000000E+000
0.000000000000000E+000  0.000000000000000E+000  0.000000000000000E+000  0.000000000000000E+000
0.000000000000000E+000  0.000000000000000E+000  0.000000000000000E+000  0.000000000000000E+000
0.000000000000000E+000  0.000000000000000E+000  0.000000000000000E+000  0.000000000000000E+000
0.000000000000000E+000  0.000000000000000E+000  0.000000000000000E+000  0.000000000000000E+000
0.000000000000000E+000  0.000000000000000E+000  0.000000000000000E+000  0.000000000000000E+000
0.000000000000000E+000  0.000000000000000E+000  0.000000000000000E+000  0.000000000000000E+000
0.000000000000000E+000  0.000000000000000E+000  0.000000000000000E+000  0.000000000000000E+000
0.000000000000000E+000  0.000000000000000E+000  0.000000000000000E+000  0.000000000000000E+000
0.000000000000000E+000  0.000000000000000E+000  0.000000000000000E+000  0.000000000000000E+000
0.000000000000000E+000  0.000000000000000E+000  0.000000000000000E+000  0.000000000000000E+000
0.000000000000000E+000  0.000000000000000E+000  0.000000000000000E+000  0.000000000000000E+000
0.000000000000000E+000  0.000000000000000E+000  0.000000000000000E+000  0.000000000000000E+000
0.000000000000000E+000  0.000000000000000E+000  0.000000000000000E+000  0.000000000000000E+000
0.000000000000000E+000  0.000000000000000E+000  0.000000000000000E+000  0.000000000000000E+000
0.000000000000000E+000  0.000000000000000E+000  0.000000000000000E+000  0.000000000000000E+000
0.000000000000000E+000  0.000000000000000E+000  0.000000000000000E+000  0.000000000000000E+000
0.000000000000000E+000  0.000000000000000E+000  0.000000000000000E+000  0.000000000000000E+000
0.000000000000000E+000  0.000000000000000E+000  0.000000000000000E+000  0.000000000000000E+000
0.000000000000000E+000  0.000000000000000E+000  0.000000000000000E+000  0.000000000000000E+000
0.000000000000000E+000  0.000000000000000E+000  0.000000000000000E+000  0.000000000000000E+000
0.000000000000000E+000  0.000000000000000E+000  0.000000000000000E+000  0.000000000000000E+000
0.000000000000000E+000  0.000000000000000E+000  0.000000000000000E+000  0.000000000000000E+000
0.000000000000000E+000  0.000000000000000E+000  0.000000000000000E+000  0.000000000000000E+000
0.000000000000000E+000  0.000000000000000E+000  0.000000000000000E+000  0.000000000000000E+000
0.000000000000000E+000  0.000000000000000E+000  0.000000000000000E+000  0.000000000000000E+000
0.000000000000000E+000  0.000000000000000E+000  0.000000000000000E+000  0.000000000000000E+000
0.000000000000000E+000  0.000000000000000E+000  0.000000000000000E+000  0.000000000000000E+000
0.000000000000000E+000  0.000000000000000E+000  0.000000000000000E+000  0.000000000000000E+000
0.000000000000000E+000  0.000000000000000E+000  0.000000000000000E+000  0.000000000000000E+000
0.000000000000000E+000  0.000000000000000E+000  0.000000000000000E+000  0.000000000000000E+000
0.000000000000000E+000  0.000000000000000E+000  0.000000000000000E+000  0.000000000000000E+000
0.000000000000000E+000  0.000000000000000E+000  0.000000000000000E+000  0.000000000000000E+000
0.000000000000000E+000  0.000000000000000E+000  0.000000000000000E+000  0.000000000000000E+000
0.000000000000000E+000  0.000000000000000E+000  0.000000000000000E+000  0.000000000000000E+000
0.000000000000000E+000  0.000000000000000E+000  0.000000000000000E+000  0.000000000000000E+000
0.000000000000000E+000  0.000000000000000E+000  0.000000000000000E+000  0.000000000000000E+000
0.000000000000000E+000  0.000000000000000E+000  0.000000000000000E+000  0.000000000000000E+000
0.000000000000000E+000  0.000000000000000E+000  0.000000000000000E+000  0.000000000000000E+000
0.000000000000000E+000  0.000000000000000E+000  0.000000000000000E+000  0.000000000000000E+000
0.000000000000000E+000  0.000000000000000E+000  0.000000000000000E+000  0.000000000000000E+000
0.000000000000000E+000  0.000000000000000E+000  0.000000000000000E+000  0.000000000000000E+000
0.000000000000000E+000  0.000000000000000E+000  0.000000000000000E+000  0.000000000000000E+000
0.000000000000000E+000  0.000000000000000E+000  0.000000000000000E+000  0.000000000000000E+000
0.000000000000000E+000  0.000000000000000E+000  0.000000000000000E+000  0.000000000000000E+000
0.000000000000000E+000  0.000000000000000E+000  0.000000000000000E+000  0.000000000000000E+000
0.000000000000000E+000  0.000000000000000E+000  0.000000000000000E+000  0.000000000000000E+000
0.000000000000000E+000  0.000000000000000E+000  0.000000000000000E+000  0.000000000000000E+000
0.000000000000000E+000  0.000000000000000E+000  0.000000000000000E+000  0.000000000000000E+000
0.000000000000000E+000  0.000000000000000E+000  0.000000000000000E+000  0.000000000000000E+000
0.000000000000000E+000  0.000000000000000E+000  0.000000000000000E+000  0.000000000000000E+000
0.000000000000000E+000  0.000000000000000E+000  0.000000000000000E+000  0.000000000000000E+000
0.000000000000000E+000  0.000000000000000E+000  0.000000000000000E+000  0.000000000000000E+000
0.000000000000000E+000  0.000000000000000E+000  0.000000000000000E+000  0.000000000000000E+000
0.000000000000000E+000  0.000000000000000E+000  0.000000000000000E+000  0.000000000000000E+000
0.000000000000000E+000  0.000000000000000E+000  0.000000000000000E+000  0.000000000000000E+000
0.000000000000000E+000  0.000000000000000E+000  0.000000000000000E+000  0.000000000000000E+000
0.000000000000000E+000  0.000000000000000E+000  0.000000000000000E+000  0.000000000000000E+000
0.000000000000000E+000  0.000000000000000E+000  0.000000000000000E+000  0.000000000000000E+000
0.000000000000000E+000  0.000000000000000E+000  0.000000000000000E+000  0.000000000000000E+000
0.000000000000000E+000  0.000000000000000E+000  0.000000000000000E+000  0.000000000000000E+000
0.000000000000000E+000  0.000000000000000E+000  0.000000000000000E+000  0.000000000000000E+000
0.000000000000000E+000  0.000000000000000E+000  0.000000000000000E+000  0.000000000000000E+000
0.000000000000000E+000  0.000000000000000E+000  0.000000000000000E+000  0.000000000000000E+000
0.000000000000000E+000  0.000000000000000E+000  0.000000000000000E+000  0.000000000000000E+000
0.000000000000000E+000  0.000000000000000E+000  0.000000000000000E+000  0.000000000000000E+000
0.000000000000000E+000  0.000000000000000E+000  0.000000000000000E+000  0.000000000000000E+000
0.000000000000000E+000  0.000000000000000E+000  0.000000000000000E+000  0.000000000000000E+000
0.000000000000000E+000  0.000000000000000E+000  0.000000000000000E+000  0.000000000000000E+000
0.000000000000000E+000  0.000000000000000E+000  0.000000000000000E+000
</PP_QIJL.1.1.0>
<PP_QIJL.1.2.0 type="real" size="1151" columns="4" first_index="1" second_index="2" composite_index="2" angular_momentum="0">
-8.407413238894399E-009 -8.620247917071605E-009 -8.838470530713834E-009 -9.062217476053421E-009
-9.291628602209638E-009 -9.526847298598853E-009 -9.768020584557592E-009 -1.001529920123444E-008
-1.026883770580806E-008 -1.052879456809059E-008 -1.079533226957628E-008 -1.106861740499773E-008
-1.134882078645306E-008 -1.163611755016893E-008 -1.193068726596647E-008 -1.223271404949812E-008
-1.254238667732597E-008 -1.285989870491320E-008 -1.318544858760248E-008 -1.351923980465715E-008
-1.386148098644214E-008 -1.421238604482486E-008 -1.457217430687699E-008 -1.494107065196102E-008
-1.531930565228719E-008 -1.570711571702849E-008 -1.610474324008412E-008 -1.651243675158353E-008
-1.693045107322572E-008 -1.735904747755125E-008 -1.779849385124580E-008 -1.824906486257815E-008
-1.871104213307673E-008 -1.918471441355214E-008 -1.967037776457588E-008 -2.016833574152762E-008
-2.067889958432723E-008 -2.120238841196975E-008 -2.173912942198511E-008 -2.228945809494727E-008
-2.285371840416020E-008 -2.343226303065246E-008 -2.402545358361425E-008 -2.463366082641472E-008
-2.525726490834130E-008 -2.589665560220499E-008 -2.655223254796111E-008 -2.722440550249717E-008
-2.791359459574409E-008 -2.862023059327115E-008 -2.934475516552807E-008 -3.008762116390353E-008
-3.084929290377181E-008 -3.163024645470481E-008 -3.243096993803111E-008 -3.325196383192722E-008
-3.409374128423275E-008 -3.495682843318434E-008 -3.584176473626885E-008 -3.674910330740202E-008
-3.767941126264200E-008 -3.863327007465543E-008 -3.961127593615650E-008 -4.061404013254650E-008
-4.164218942398707E-008 -4.269636643714513E-008 -4.377723006685539E-008 -4.488545588795076E-008
-4.602173657751814E-008 -4.718678234784428E-008 -4.838132139032070E-008 -4.960610033058696E-008
-5.086188469519563E-008 -5.214945939009063E-008 -5.346962919119924E-008 -5.482321924744205E-008
-5.621107559647786E-008 -5.763406569350426E-008 -5.909307895344473E-008 -6.058902730686177E-008
-6.212284576994202E-008 -6.369549302891177E-008 -6.530795203924616E-008 -6.696123064004779E-008
-6.865636218397855E-008 -7.039440618313744E-008 -7.217644897128979E-008 -7.400360438286029E-008
-7.587701444911485E-008 -7.779785011196697E-008 -7.976731195585293E-008 -8.178663095813552E-008
-8.385706925850405E-008 -8.597992094785142E-008 -8.815651287712254E-008 -9.038820548663740E-008
-9.267639365640982E-008 -9.502250757799142E-008 -9.742801364838650E-008 -9.989441538659705E-008
-1.024232543733686E-007 -1.050161112147274E-007 -1.076746065299090E-007 -1.104004019642958E-007
-1.131952012279988E-007 -1.160607511607286E-007 -1.189988428236257E-007 -1.220113126187301E-007
-1.251000434367895E-007 -1.282669658341259E-007 -1.315140592392929E-007 -1.348433531902804E-007
-1.382569286030396E-007 -1.417569190721201E-007 -1.453455122042331E-007 -1.490249509855735E-007
-1.527975351837559E-007 -1.566656227852407E-007 -1.606316314691488E-007 -1.646980401183865E-007
-1.688673903690228E-007 -1.731422881988911E-007 -1.775254055564053E-007 -1.820194820306101E-007
-1.866273265635093E-007 -1.913518192057385E-007 -1.961959129166869E-007 -2.011626354101864E-007
-2.062550910469257E-007 -2.114764627747707E-007 -2.168300141182028E-007 -2.223190912181214E-007
-2.279471249232837E-007 -2.337176329346884E-007 -2.396342220042471E-007 -2.457005901891102E-007
-2.519205291630657E-007 -2.582979265864488E-007 -2.648367685360462E-007 -2.715411419965142E-007
-2.784152374148644E-007 -2.854633513196187E-007 -2.926898890062676E-007 -3.000993672907099E-007
-3.076964173323974E-007 -3.154857875289441E-007 -3.234723464840157E-007 -3.316610860503495E-007
-3.400571244498077E-007 -3.486657094724175E-007 -3.574922217563895E-007 -3.665421781511743E-007
-3.758212351656526E-007 -3.853351925036154E-007 -3.950899966887484E-007 -4.050917447813750E-007
-4.153466881892957E-007 -4.258612365750954E-007 -4.366419618623626E-007 -4.476956023433303E-007
-4.590290668904933E-007 -4.706494392748504E-007 -4.825639825934570E-007 -4.947801438090617E-007
-5.073055584046689E-007 -5.201480551559149E-007 -5.333156610242800E-007 -5.468166061741484E-007
-5.606593291168864E-007 -5.748524819851454E-007 -5.894049359406643E-007 -6.043257867189976E-007
-6.196243603145798E-007 -6.353102188097216E-007 -6.513931663511674E-007 -6.678832552779293E-007
-6.847907924042766E-007 -7.021263454617455E-007 -7.199007497042480E-007 -7.381251146803836E-007
-7.568108311771753E-007 -7.759695783396127E-007 -7.956133309703939E-007 -8.157543670144784E-007
-8.364052752331061E-007 -8.575789630720636E-007 -8.792886647291681E-007 -9.015479494259402E-007
-9.243707298886916E-007 -9.477712710443120E-007 -9.717641989361585E-007 -9.963645098656931E-007
-1.021587579765488E-006 -1.047449173809538E-006 -1.073965456266848E-006 -1.101153000604438E-006
-1.129028799846136E-006 -1.157610277193568E-006 -1.186915296916027E-006 -1.216962175516024E-006
-1.247769693177449E-006 -1.279357105503596E-006 -1.311744155552276E-006 -1.344951086175613E-006
-1.378998652672235E-006 -1.413908135759690E-006 -1.449701354875327E-006 -1.486400681813811E-006
-1.524029054709902E-006 -1.562609992375198E-006 -1.602167608997764E-006 -1.642726629213933E-006
-1.684312403561580E-006 -1.726950924324615E-006 -1.770668841778574E-006 -1.815493480847404E-006
-1.861452858181978E-006 -1.908575699670862E-006 -1.956891458394398E-006 -2.006430333033272E-006
-2.057223286743039E-006 -2.109302066506513E-006 -2.162699222975958E-006 -2.217448130817620E-006
-2.273583009571262E-006 -2.331138945037663E-006 -2.390151911207636E-006 -2.450658792746040E-006
-2.512697408045007E-006 -2.576306532860746E-006 -2.641525924548606E-006 -2.708396346911738E-006
-2.776959595678644E-006 -2.847258524625727E-006 -2.919337072361116E-006 -2.993240289786380E-006
-3.069014368253538E-006 -3.146706668434695E-006 -3.226365749922536E-006 -3.308041401580113E-006
-3.391784672658805E-006 -3.477647904704120E-006 -3.565684764268982E-006 -3.655950276455199E-006
-3.748500859303944E-006 -3.843394359056736E-006 -3.940690086309046E-006 -4.040448853078985E-006
-4.142733010814363E-006 -4.247606489361821E-006 -4.355134836922320E-006 -4.465385261018101E-006
-4.578426670496548E-006 -4.694329718597343E-006 -4.813166847109731E-006 -4.935012331647514E-006
-5.059942328070101E-006 -5.188034920078527E-006 -5.319370168016299E-006 -5.454030158905476E-006
-5.592099057749249E-006 -5.733663160133152E-006 -5.878810946157650E-006 -6.027633135735916E-006
-6.180222745291311E-006 -6.336675145889893E-006 -6.497088122844482E-006 -6.661561936827283E-006
-6.830199386529444E-006 -7.003105872906607E-006 -7.180389465050538E-006 -7.362160967728153E-006
-7.548533990629939E-006 -7.739625019371170E-006 -7.935553488290273E-006 -8.136441855089670E-006
-8.342415677365977E-006 -8.553603691077092E-006 -8.770137890995421E-006 -8.992153613197405E-006
-9.219789619640789E-006 -9.453188184882691E-006 -9.692495184992377E-006 -9.937860188714501E-006
-1.018943655093965E-005 -1.044738150854051E-005 -1.071185627863380E-005 -1.098302615932886E-005
-1.126106063302636E-005 -1.154613347233134E-005 -1.183842284864665E-005 -1.213811144351500E-005
-1.244538656277867E-005 -1.276044025362858E-005 -1.308346942461572E-005 -1.341467596869956E-005
-1.375426688941093E-005 -1.410245443020751E-005 -1.445945620710306E-005 -1.482549534465331E-005
-1.520080061538294E-005 -1.558560658274139E-005 -1.598015374767613E-005 -1.638468869891530E-005
-1.679946426705357E-005 -1.722473968253701E-005 -1.766078073764627E-005 -1.810785995257849E-005
-1.856625674573224E-005 -1.903625760830145E-005 -1.951815628328733E-005 -2.001225394904030E-005
-2.051885940744619E-005 -2.103828927687430E-005 -2.157086819000800E-005 -2.211692899668076E-005
-2.267681297184504E-005 -2.325087002880298E-005 -2.383945893783263E-005 -2.444294755034593E-005
-2.506171302871815E-005 -2.569614208193260E-005 -2.634663120718728E-005 -2.701358693761453E-005
-2.769742609626803E-005 -2.839857605653599E-005 -2.911747500914224E-005 -2.985457223590279E-005
-3.061032839040797E-005 -3.138521578580539E-005 -3.217971868986363E-005 -3.299433362749978E-005
-3.382956969096074E-005 -3.468594885785081E-005 -3.556400631720431E-005 -3.646429080380688E-005
-3.738736494097269E-005 -3.833380559199334E-005 -3.930420422047563E-005 -4.029916725979406E-005
-4.131931649188827E-005 -4.236528943564061E-005 -4.343773974507750E-005 -4.453733761764155E-005
-4.566477021278938E-005 -4.682074208117644E-005 -4.800597560469497E-005 -4.922121144764112E-005
-5.046720901929100E-005 -5.174474694817439E-005 -5.305462356834190E-005 -5.439765741792727E-005
-5.577468775031718E-005 -5.718657505824564E-005 -5.863420161113957E-005 -6.011847200605100E-005
-6.164031373251745E-005 -6.320067775170382E-005 -6.480053909018540E-005 -6.644089744874163E-005
-6.812277782654048E-005 -6.984723116109986E-005 -7.161533498442727E-005 -7.342819409574328E-005
-7.528694125120882E-005 -7.719273787108565E-005 -7.914677476476775E-005 -8.115027287413786E-005
-8.320448403570832E-005 -8.531069176202224E-005 -8.747021204279999E-005 -8.968439416632823E-005
-9.195462156160397E-005 -9.428231266175505E-005 -9.666892178927477E-005 -9.911594006362064E-005
-1.016248963317392E-004 -1.041973581220979E-004 -1.068349326228138E-004 -1.095392676844878E-004
-1.123120528483673E-004 -1.151550204004723E-004 -1.180699464523443E-004 -1.210586520490842E-004
-1.241230043053680E-004 -1.272649175701449E-004 -1.304863546207415E-004 -1.337893278871082E-004
-1.371759007069710E-004 -1.406481886126652E-004 -1.442083606504462E-004 -1.478586407330985E-004
-1.516013090266754E-004 -1.554387033722338E-004 -1.593732207434389E-004 -1.634073187409446E-004
-1.675435171244727E-004 -1.717843993835363E-004 -1.761326143477829E-004 -1.805908778379501E-004
-1.851619743584537E-004 -1.898487588326568E-004 -1.946541583818860E-004 -1.995811741493009E-004
-2.046328831697361E-004 -2.098124402866724E-004 -2.151230801175208E-004 -2.205681190684263E-004
-2.261509573998406E-004 -2.318750813441305E-004 -2.377440652765287E-004 -2.437615739407665E-004
-2.499313647307504E-004 -2.562572900296973E-004 -2.627432996081571E-004 -2.693934430824040E-004
-2.762118724347035E-004 -2.832028445970026E-004 -2.903707240996333E-004 -2.977199857866511E-004
-3.052552175994764E-004 -3.129811234305456E-004 -3.209025260487166E-004 -3.290243700982269E-004
-3.373517251730361E-004 -3.458897889684327E-004 -3.546438905118401E-004 -3.636194934747821E-004
-3.728221995680473E-004 -3.822577520221136E-004 -3.919320391549601E-004 -4.018510980294443E-004
-4.120211182024646E-004 -4.224484455682023E-004 -4.331395862977732E-004 -4.441012108776872E-004
-4.553401582495751E-004 -4.668634400536808E-004 -4.786782449787151E-004 -4.907919432206905E-004
-5.032120910534483E-004 -5.159464355136416E-004 -5.290029192030030E-004 -5.423896852108099E-004
-5.561150821595091E-004 -5.701876693765488E-004 -5.846162221955402E-004 -5.994097373899230E-004
-6.145774387424269E-004 -6.301287827536580E-004 -6.460734644932442E-004 -6.624214235970508E-004
-6.791828504140477E-004 -6.963681923065192E-004 -7.139881601073766E-004 -7.320537347384241E-004
-7.505761739935358E-004 -7.695670194907636E-004 -7.890381037975348E-004 -8.090015577331533E-004
-8.294698178529425E-004 -8.504556341184723E-004 -8.719720777583802E-004 -8.940325493244675E-004
-9.166507869477912E-004 -9.398408747996262E-004 -9.636172517622792E-004 -9.879947203148196E-004
-1.012988455638969E-003 -1.038614014950445E-003 -1.064887347061233E-003 -1.091824802178344E-003
-1.119443141944762E-003 -1.147759549728426E-003 -1.176791641165189E-003 -1.206557474961870E-003
-1.237075563965634E-003 -1.268364886506049E-003 -1.300444898016387E-003 -1.333335542940784E-003
-1.367057266934106E-003 -1.401631029361473E-003 -1.437078316104535E-003 -1.473421152681815E-003
-1.510682117690526E-003 -1.548884356577437E-003 -1.588051595746601E-003 -1.628208157011793E-003
-1.669378972401830E-003 -1.711589599326984E-003 -1.754866236114955E-003 -1.799235737925038E-003
-1.844725633049231E-003 -1.891364139609344E-003 -1.939180182659221E-003 -1.988203411701465E-003
-2.038464218628211E-003 -2.089993756095671E-003 -2.142823956342433E-003 -2.196987550461619E-003
-2.252518088137252E-003 -2.309449957855407E-003 -2.367818407600816E-003 -2.427659566049986E-003
-2.489010464271925E-003 -2.551909057947874E-003 -2.616394250121665E-003 -2.682505914492439E-003
-2.750284919261833E-003 -2.819773151547826E-003 -2.891013542377697E-003 -2.964050092272828E-003
-3.038927897438149E-003 -3.115693176569469E-003 -3.194393298291937E-003 -3.275076809243228E-003
-3.357793462815275E-003 -3.442594248568448E-003 -3.529531422332515E-003 -3.618658537008757E-003
-3.710030474087907E-003 -3.803703475898806E-003 -3.899735178602799E-003 -3.998184645949232E-003
-4.099112403807509E-003 -4.202580475491406E-003 -4.308652417891569E-003 -4.417393358432202E-003
-4.528870032868329E-003 -4.643150823940006E-003 -4.760305800900131E-003 -4.880406759932667E-003
-5.003527265478155E-003 -5.129742692483698E-003 -5.259130269594610E-003 -5.391769123305067E-003
-5.527740323085283E-003 -5.667126927502684E-003 -5.810014031354865E-003 -5.956488813831954E-003
-6.106640587726178E-003 -6.260560849706526E-003 -6.418343331676125E-003 -6.580084053230423E-003
-6.745881375233737E-003 -6.915836054531996E-003 -7.090051299819392E-003 -7.268632828676256E-003
-7.451688925795837E-003 -7.639330502417043E-003 -7.831671156980167E-003 -8.028827237022515E-003
-8.230917902330196E-003 -8.438065189362479E-003 -8.650394076964392E-003 -8.868032553382954E-003
-9.091111684602042E-003 -9.319765684010099E-003 -9.554131983414718E-003 -9.794351305417174E-003
-1.004056773715932E-002 -1.029292880545473E-002 -1.055158555331466E-002 -1.081669261787905E-002
-1.108840830976141E-002 -1.136689469381523E-002 -1.165231767132906E-002 -1.194484706365496E-002
-1.224465669727504E-002 -1.255192449030817E-002 -1.286683254045790E-002 -1.318956721440097E-002
-1.352031923861337E-002 -1.385928379162986E-002 -1.420666059772981E-002 -1.456265402204057E-002
-1.492747316704692E-002 -1.530133197049240E-002 -1.568444930465610E-002 -1.607704907698478E-002
-1.647936033205784E-002 -1.689161735485868E-002 -1.731405977532255E-002 -1.774693267412787E-002
-1.819048668969285E-002 -1.864497812633604E-002 -1.911066906355419E-002 -1.958782746636620E-002
-2.007672729666729E-002 -2.057764862553136E-002 -2.109087774639437E-002 -2.161670728904547E-002
-2.215543633434567E-002 -2.270737052958818E-002 -2.327282220440626E-002 -2.385211048712750E-002
-2.444556142146573E-002 -2.505350808343220E-002 -2.567629069834066E-002 -2.631425675776984E-002
-2.696776113633804E-002 -2.763716620813404E-002 -2.832284196263687E-002 -2.902516611994702E-002
-2.974452424513777E-002 -3.048130986152406E-002 -3.123592456263226E-002 -3.200877812263977E-002
-3.280028860504007E-002 -3.361088246927149E-002 -3.444099467503312E-002 -3.529106878399370E-002
-3.616155705858071E-002 -3.705292055752001E-002 -3.796562922777441E-002 -3.890016199251063E-002
-3.985700683470195E-002 -4.083666087595047E-002 -4.183963045009136E-002 -4.286643117111411E-002
-4.391758799491206E-002 -4.499363527434357E-002 -4.609511680705944E-002 -4.722258587552328E-002
-4.837660527861939E-002 -4.955774735421107E-002 -5.076659399197950E-002 -5.200373663583671E-002
-5.326977627517269E-002 -5.456532342415607E-002 -5.589099808827032E-002 -5.724742971722647E-002
-5.863525714334887E-002 -6.005512850449020E-002 -6.150770115048224E-002 -6.299364153208403E-002
-6.451362507133920E-002 -6.606833601220180E-002 -6.765846725024044E-002 -6.928472014017262E-002
-7.094780427992636E-002 -7.264843726986921E-002 -7.438734444577988E-002 -7.616525858408441E-002
-7.798291957780461E-002 -7.984107408160826E-002 -8.174047512428334E-002 -8.368188168688108E-002
-8.566605824471474E-002 -8.769377427131511E-002 -8.976580370237783E-002 -9.188292435766253E-002
-9.404591731871612E-002 -9.625556626022984E-002 -9.851265673274412E-002 -1.008179753943433E-001
-1.031723091889021E-001 -1.055764444683506E-001 -1.080311660563597E-001 -1.105372562507464E-001
-1.130954937618274E-001 -1.157066525838648E-001 -1.183715007966545E-001 -1.210907992942420E-001
-1.238653004376538E-001 -1.266957466284635E-001 -1.295828687999358E-001 -1.325273848224057E-001
-1.355299978194975E-001 -1.385913943917042E-001 -1.417122427437960E-001 -1.448931907124726E-001
-1.481348636906071E-001 -1.514378624444125E-001 -1.548027608197977E-001 -1.582301033341746E-001
-1.617204026499598E-001 -1.652741369259917E-001 -1.688917470431231E-001 -1.725736337002406E-001
-1.763201543770208E-001 -1.801316201597865E-001 -1.840082924268843E-001 -1.879503793901279E-001
-1.919580324889408E-001 -1.960313426339935E-001 -2.001703362973005E-001 -2.043749714459220E-001
-2.086451333166785E-001 -2.129806300295211E-001 -2.173811880375211E-001 -2.218464474117909E-001
-2.263759569600120E-001 -2.309691691777112E-001 -2.356254350318804E-001 -2.403439985770928E-001
-2.451239914048617E-001 -2.499644269276257E-001 -2.548641944995004E-001 -2.598220533766878E-001
-2.648366265213311E-001 -2.699063942535372E-001 -2.750296877572990E-001 -2.802046824471950E-001
-2.854293912039161E-001 -2.907016574879932E-001 -2.960191483425066E-001 -3.013793472970410E-001
-3.067795471868146E-001 -3.122168429026087E-001 -3.176881240890055E-001 -3.231900678104302E-001
-3.287191312065755E-001 -3.342715441610787E-001 -3.398433020096532E-001 -3.454301583164348E-001
-3.510276177499561E-001 -3.566309290929467E-001 -3.622350784231487E-001 -3.678347825053875E-001
-3.734244824384059E-001 -3.789983376033454E-001 -3.845502199642539E-001 -3.900737087746828E-001
-3.955620857481800E-001 -4.010083307543951E-001 -4.064051181065193E-001 -4.117448135098401E-001
-4.170194717454092E-001 -4.222208351669986E-001 -4.273403330938151E-001 -4.323690821857099E-001
-4.372978878918520E-001 -4.421172470680722E-001 -4.468173518621524E-001 -4.513880949703414E-001
-4.558190763721609E-001 -4.600996116541116E-001 -4.642187420361774E-001 -4.681652462178952E-001
-4.719276541632488E-001 -4.754942629455917E-001 -4.788531547751447E-001 -4.819922173322981E-001
-4.848991665297842E-001 -4.875615718257609E-001 -4.899668842077800E-001 -4.921024669643814E-001
-4.939556293565771E-001 -4.955136632955449E-001 -4.967638831253652E-001 -4.976936686004044E-001
-4.982905111358232E-001 -4.985420633965182E-001 -4.984361922743946E-001 -4.979610352860475E-001
-4.971050604025512E-001 -4.958571292998935E-001 -4.942065639925286E-001 -4.921432167833568E-001
-4.896575434310299E-001 -4.867406793996759E-001 -4.833845190168472E-001 -4.795817973225392E-001
-4.753261743455376E-001 -4.706123214929908E-001 -4.654360096850131E-001 -4.597941988083954E-001
-4.536851280020968E-001 -4.471084062224969E-001 -4.400651024683921E-001 -4.325578349750001E-001
-4.245908586129981E-001 -4.161701496535275E-001 -4.073034869837793E-001 -3.980005287808810E-001
-3.882728835754757E-001 -3.781341745614396E-001 -3.676000959360115E-001 -3.566884599866320E-001
-3.454192335783907E-001 -3.338145626412625E-001 -3.218987832109279E-001 -3.096984175433060E-001
-2.972421538033521E-001 -2.845608078255519E-001 -2.716872654599776E-001 -2.586564040563415E-001
-2.455049917024823E-001 -2.322715629263408E-001 -2.189962696947684E-001 -2.057207067021126E-001
-1.924877101393429E-001 -1.793411293738713E-001 -1.663255712541312E-001 -1.534861170838052E-001
-1.408680126908909E-001 -1.285163324478253E-001 -1.164756185817481E-001 -1.047894976486828E-001
-9.350027663054739E-002 -8.264852174741051E-002 -7.227262375490401E-002 -6.240835421260765E-002
-5.308841795566566E-002 -4.434200776850886E-002 -3.619436803390016E-002 -2.866637489672282E-002
-2.177414122151123E-002 -1.552865531380188E-002 -9.935462992420097E-003 -4.994403114200824E-003
-6.994070317015016E-004  2.961627327598318E-003  6.006876074511724E-003  8.460534232634043E-003
1.035265499491428E-002  1.171887437834956E-002  1.260001357820173E-002  1.304155304489710E-002
1.309297450913960E-002  1.280696990375815E-002  1.223851940828324E-002  1.144384469896184E-002
1.047924793578200E-002  9.399852056512392E-003  8.258263554097756E-003  7.103185043019128E-003
5.978011499874869E-003  4.919450988796925E-003  3.956217812019658E-003  3.107853177604369E-003
2.383735422375147E-003  1.782348292697980E-003  1.290881441533276E-003  8.904470686431631E-004
5.745913294749605E-004  3.383797523571763E-004  1.739858820440365E-004  7.091395943775725E-005
1.630130306318200E-005 -4.692068216127776E-006 -8.399549204174406E-006 -9.136290633704469E-006
-9.805172231702741E-006 -1.040159120396789E-005 -1.092152733289664E-005 -1.136158440145918E-005
-1.171902689481308E-005 -1.199181148636708E-005 -1.217861283400734E-005 -1.227884324264683E-005
-1.229266578268995E-005  0.000000000000000E+000  0.000000000000000E+000  0.000000000000000E+000
0.000000000000000E+000  0.000000000000000E+000  0.000000000000000E+000  0.000000000000000E+000
0.000000000000000E+000  0.000000000000000E+000  0.000000000000000E+000  0.000000000000000E+000
0.000000000000000E+000  0.000000000000000E+000  0.000000000000000E+000  0.000000000000000E+000
0.000000000000000E+000  0.000000000000000E+000  0.000000000000000E+000  0.000000000000000E+000
0.000000000000000E+000  0.000000000000000E+000  0.000000000000000E+000  0.000000000000000E+000
0.000000000000000E+000  0.000000000000000E+000  0.000000000000000E+000  0.000000000000000E+000
0.000000000000000E+000  0.000000000000000E+000  0.000000000000000E+000  0.000000000000000E+000
0.000000000000000E+000  0.000000000000000E+000  0.000000000000000E+000  0.000000000000000E+000
0.000000000000000E+000  0.000000000000000E+000  0.000000000000000E+000  0.000000000000000E+000
0.000000000000000E+000  0.000000000000000E+000  0.000000000000000E+000  0.000000000000000E+000
0.000000000000000E+000  0.000000000000000E+000  0.000000000000000E+000  0.000000000000000E+000
0.000000000000000E+000  0.000000000000000E+000  0.000000000000000E+000  0.000000000000000E+000
0.000000000000000E+000  0.000000000000000E+000  0.000000000000000E+000  0.000000000000000E+000
0.000000000000000E+000  0.000000000000000E+000  0.000000000000000E+000  0.000000000000000E+000
0.000000000000000E+000  0.000000000000000E+000  0.000000000000000E+000  0.000000000000000E+000
0.000000000000000E+000  0.000000000000000E+000  0.000000000000000E+000  0.000000000000000E+000
0.000000000000000E+000  0.000000000000000E+000  0.000000000000000E+000  0.000000000000000E+000
0.000000000000000E+000  0.000000000000000E+000  0.000000000000000E+000  0.000000000000000E+000
0.000000000000000E+000  0.000000000000000E+000  0.000000000000000E+000  0.000000000000000E+000
0.000000000000000E+000  0.000000000000000E+000  0.000000000000000E+000  0.000000000000000E+000
0.000000000000000E+000  0.000000000000000E+000  0.000000000000000E+000  0.000000000000000E+000
0.000000000000000E+000  0.000000000000000E+000  0.000000000000000E+000  0.000000000000000E+000
0.000000000000000E+000  0.000000000000000E+000  0.000000000000000E+000  0.000000000000000E+000
0.000000000000000E+000  0.000000000000000E+000  0.000000000000000E+000  0.000000000000000E+000
0.000000000000000E+000  0.000000000000000E+000  0.000000000000000E+000  0.000000000000000E+000
0.000000000000000E+000  0.000000000000000E+000  0.000000000000000E+000  0.000000000000000E+000
0.000000000000000E+000  0.000000000000000E+000  0.000000000000000E+000  0.000000000000000E+000
0.000000000000000E+000  0.000000000000000E+000  0.000000000000000E+000  0.000000000000000E+000
0.000000000000000E+000  0.000000000000000E+000  0.000000000000000E+000  0.000000000000000E+000
0.000000000000000E+000  0.000000000000000E+000  0.000000000000000E+000  0.000000000000000E+000
0.000000000000000E+000  0.000000000000000E+000  0.000000000000000E+000  0.000000000000000E+000
0.000000000000000E+000  0.000000000000000E+000  0.000000000000000E+000  0.000000000000000E+000
0.000000000000000E+000  0.000000000000000E+000  0.000000000000000E+000  0.000000000000000E+000
0.000000000000000E+000  0.000000000000000E+000  0.000000000000000E+000  0.000000000000000E+000
0.000000000000000E+000  0.000000000000000E+000  0.000000000000000E+000  0.000000000000000E+000
0.000000000000000E+000  0.000000000000000E+000  0.000000000000000E+000  0.000000000000000E+000
0.000000000000000E+000  0.000000000000000E+000  0.000000000000000E+000  0.000000000000000E+000
0.000000000000000E+000  0.000000000000000E+000  0.000000000000000E+000  0.000000000000000E+000
0.000000000000000E+000  0.000000000000000E+000  0.000000000000000E+000  0.000000000000000E+000
0.000000000000000E+000  0.000000000000000E+000  0.000000000000000E+000  0.000000000000000E+000
0.000000000000000E+000  0.000000000000000E+000  0.000000000000000E+000  0.000000000000000E+000
0.000000000000000E+000  0.000000000000000E+000  0.000000000000000E+000  0.000000000000000E+000
0.000000000000000E+000  0.000000000000000E+000  0.000000000000000E+000  0.000000000000000E+000
0.000000000000000E+000  0.000000000000000E+000  0.000000000000000E+000  0.000000000000000E+000
0.000000000000000E+000  0.000000000000000E+000  0.000000000000000E+000  0.000000000000000E+000
0.000000000000000E+000  0.000000000000000E+000  0.000000000000000E+000  0.000000000000000E+000
0.000000000000000E+000  0.000000000000000E+000  0.000000000000000E+000  0.000000000000000E+000
0.000000000000000E+000  0.000000000000000E+000  0.000000000000000E+000  0.000000000000000E+000
0.000000000000000E+000  0.000000000000000E+000  0.000000000000000E+000  0.000000000000000E+000
0.000000000000000E+000  0.000000000000000E+000  0.000000000000000E+000  0.000000000000000E+000
0.000000000000000E+000  0.000000000000000E+000  0.000000000000000E+000  0.000000000000000E+000
0.000000000000000E+000  0.000000000000000E+000  0.000000000000000E+000  0.000000000000000E+000
0.000000000000000E+000  0.000000000000000E+000  0.000000000000000E+000  0.000000000000000E+000
0.000000000000000E+000  0.000000000000000E+000  0.000000000000000E+000  0.000000000000000E+000
0.000000000000000E+000  0.000000000000000E+000  0.000000000000000E+000  0.000000000000000E+000
0.000000000000000E+000  0.000000000000000E+000  0.000000000000000E+000  0.000000000000000E+000
0.000000000000000E+000  0.000000000000000E+000  0.000000000000000E+000  0.000000000000000E+000
0.000000000000000E+000  0.000000000000000E+000  0.000000000000000E+000  0.000000000000000E+000
0.000000000000000E+000  0.000000000000000E+000  0.000000000000000E+000  0.000000000000000E+000
0.000000000000000E+000  0.000000000000000E+000  0.000000000000000E+000  0.000000000000000E+000
0.000000000000000E+000  0.000000000000000E+000  0.000000000000000E+000  0.000000000000000E+000
0.000000000000000E+000  0.000000000000000E+000  0.000000000000000E+000  0.000000000000000E+000
0.000000000000000E+000  0.000000000000000E+000  0.000000000000000E+000  0.000000000000000E+000
0.000000000000000E+000  0.000000000000000E+000  0.000000000000000E+000  0.000000000000000E+000
0.000000000000000E+000  0.000000000000000E+000  0.000000000000000E+000  0.000000000000000E+000
0.000000000000000E+000  0.000000000000000E+000  0.000000000000000E+000  0.000000000000000E+000
0.000000000000000E+000  0.000000000000000E+000  0.000000000000000E+000  0.000000000000000E+000
0.000000000000000E+000  0.000000000000000E+000  0.000000000000000E+000  0.000000000000000E+000
0.000000000000000E+000  0.000000000000000E+000  0.000000000000000E+000  0.000000000000000E+000
0.000000000000000E+000  0.000000000000000E+000  0.000000000000000E+000  0.000000000000000E+000
0.000000000000000E+000  0.000000000000000E+000  0.000000000000000E+000  0.000000000000000E+000
0.000000000000000E+000  0.000000000000000E+000  0.000000000000000E+000  0.000000000000000E+000
0.000000000000000E+000  0.000000000000000E+000  0.000000000000000E+000  0.000000000000000E+000
0.000000000000000E+000  0.000000000000000E+000  0.000000000000000E+000
</PP_QIJL.1.2.0>
<PP_QIJL.1.3.1 type="real" size="1151" columns="4" first_index="1" second_index="3" composite_index="4" angular_momentum="1">
1.555426168421821E-013  1.614862108433640E-013  1.676569214399048E-013  1.740634272104011E-013
1.807147383592656E-013  1.876202093888091E-013  1.947895522555513E-013  2.022328500292604E-013
2.099605710739292E-013  2.179835837706396E-013  2.263131718030105E-013  2.349610500267383E-013
2.439393809455425E-013  2.532607918166894E-013  2.629383924101552E-013  2.729857934463959E-013
2.834171257386666E-013  2.942470600668065E-013  3.054908278104364E-013  3.171642423706008E-013
3.292837214099614E-013  3.418663099428433E-013  3.549297043075927E-013  3.684922770549673E-013
3.825731027875651E-013  3.971919849866195E-013  4.123694838639121E-013  4.281269452779551E-013
4.444865307551177E-013  4.614712486579293E-013  4.791049865443704E-013  4.974125447636909E-013
5.164196713359818E-013  5.361530981645706E-013  5.566405786321652E-013  5.779109266336128E-013
5.999940571001878E-013  6.229210280723898E-013  6.467240843804262E-013  6.714367029938195E-013
6.970936401038985E-013  7.237309800054229E-013  7.513861858460604E-013  7.800981523151063E-013
8.099072603455519E-013  8.408554339064067E-013  8.729861989651911E-013  9.063447447034923E-013
9.409779870716860E-013  9.769346347722275E-013  1.014265257764267E-012  1.053022358385987E-012
1.093260445194661E-012  1.135036109628274E-012  1.178408105596567E-012  1.223437432113368E-012
1.270187419086511E-012  1.318723816385941E-012  1.369114886315280E-012  1.421431499616945E-012
1.475747235145770E-012  1.532138483351390E-012  1.590684553714885E-012  1.651467786290774E-012
1.714573667511291E-012  1.780090950415716E-012  1.848111779473957E-012  1.918731820179866E-012
1.992050393596573E-012  2.068170616043090E-012  2.147199544118570E-012  2.229248325268277E-012
2.314432354102961E-012  2.402871434691493E-012  2.494689949055084E-012  2.590017032099902E-012
2.688986753234308E-012  2.791738304925996E-012  2.898416198464288E-012  3.009170467202912E-012
3.124156877569043E-012  3.243537148135476E-012  3.367479177063942E-012  3.496157278239497E-012
3.629752426428100E-012  3.768452511802083E-012  3.912452604191615E-012  4.061955227433697E-012
4.217170644204588E-012  4.378317151736268E-012  4.545621388832751E-012  4.719318654618148E-012
4.899653239464734E-012  5.086878768566382E-012  5.281258558640711E-012  5.483065988261380E-012
5.692584882341672E-012  5.910109911309848E-012  6.135947005537824E-012  6.370413785606046E-012
6.613840009009463E-012  6.866568033933216E-012  7.128953300749993E-012  7.401364831916384E-012
7.684185750971332E-012  7.977813821366365E-012  8.282662005885774E-012  8.599159047443253E-012
8.927750072071940E-012  9.268897214955964E-012  9.623080270383731E-012  9.990797366537365E-012
1.037256566606712E-011  1.076892209343611E-011  1.118042409005844E-011  1.160765039829237E-011
1.205120187539170E-011  1.251170233855969E-011  1.298979944229417E-011  1.348616558925785E-011
1.400149887595448E-011  1.453652407454152E-011  1.509199365215952E-011  1.566868882921223E-011
1.626742067808577E-011  1.688903126385158E-011  1.753439482855841E-011  1.820441902077807E-011
1.890004617213467E-011  1.962225462261267E-011  2.037206009650711E-011  2.115051713095209E-011
2.195872055903586E-011  2.279780704958860E-011  2.366895670580888E-011  2.457339472497605E-011
2.551239312158418E-011  2.648727251631993E-011  2.749940399340084E-011  2.855021102888636E-011
2.964117149267280E-011  3.077381972698907E-011  3.194974870431547E-011  3.317061226776063E-011
3.443812745704814E-011  3.575407692338275E-011  3.712031143659419E-011  3.853875248808329E-011
4.001139499323177E-011  4.154031009707684E-011  4.312764808719503E-011  4.477564141789394E-011
4.648660784996366E-011  4.826295371040424E-011  5.010717727671415E-011  5.202187229049756E-011
5.400973160533489E-011  5.607355097404462E-011  5.821623298066358E-011  6.044079112267671E-011
6.275035404923497E-011  6.514816996132524E-011  6.763761118007839E-011  7.022217888964091E-011
7.290550806128217E-011  7.569137256565786E-011  7.858369048042766E-011  8.158652960068222E-011
8.470411315993684E-011  8.794082576973554E-011  9.130121958621494E-011  9.479002071231002E-011
9.841213584459467E-011  1.021726591741136E-010  1.060768795509086E-010  1.101302879223104E-010
1.143385850554690E-010  1.187076895549685E-010  1.232437461868151E-010  1.279531345204998E-010
1.328424779012857E-010  1.379186527653517E-010  1.431887983108759E-010  1.486603265386749E-010
1.543409326765144E-010  1.602386060017458E-010  1.663616410775058E-010  1.727186494182626E-010
1.793185716011279E-010  1.861706898399671E-010  1.932846410399805E-010  2.006704303511361E-010
2.083384452394916E-010  2.162994700962148E-010  2.245647014048408E-010  2.331457634880893E-010
2.420547248564099E-010  2.513041151812212E-010  2.609069429167344E-010  2.708767135951419E-010
2.812274488208827E-010  2.919737059907348E-010  3.031305987674246E-010  3.147138183355834E-010
3.267396554699296E-010  3.392250234467026E-010  3.521874818306041E-010  3.656452611706575E-010
3.796172886397522E-010  3.941232146539195E-010  4.091834405087610E-010  4.248191470719380E-010
4.410523245720241E-010  4.579058035256554E-010  4.754032868464590E-010  4.935693831809011E-010
5.124296415179832E-010  5.320105871213998E-010  5.523397588347446E-010  5.734457478122079E-010
5.953582377292171E-010  6.181080465296279E-010  6.417271697681041E-010  6.662488256087026E-010
6.917075015429288E-010  7.181390028929332E-010  7.455805031681381E-010  7.740705963460252E-010
8.036493511506774E-010  8.343583674053910E-010  8.662408345385764E-010  8.993415923253085E-010
9.337071939498505E-010  9.693859714779221E-010  1.006428103830767E-009  1.044885687356563E-009
1.084812809098534E-009  1.126265622862686E-009  1.169302428192227E-009  1.213983752359716E-009
1.260372435492205E-009  1.308533718949205E-009  1.358535337077613E-009  1.410447612472772E-009
1.464343554879569E-009  1.520298963872661E-009  1.578392535460272E-009  1.638705972761425E-009
1.701324100912316E-009  1.766334986363403E-009  1.833830060734955E-009  1.903904249405316E-009
1.976656105012626E-009  2.052187946057846E-009  2.130606000803939E-009  2.212020556673591E-009
2.296546115355617E-009  2.384301553838106E-009  2.475410291594843E-009  2.570000464160103E-009
2.668205103335868E-009  2.770162324284995E-009  2.876015519773336E-009  2.985913561834082E-009
3.100011011137853E-009  3.218468334362995E-009  3.341452129871811E-009  3.469135362010030E-009
3.601697604359063E-009  3.739325292283117E-009  3.882211985126281E-009  4.030558638428406E-009
4.184573886542459E-009  4.344474336050908E-009  4.510484870393731E-009  4.682838966136378E-009
4.861779021322561E-009  5.047556696373486E-009  5.240433268013056E-009  5.440679996716697E-009
5.648578508200466E-009  5.864421189487086E-009  6.088511600105666E-009  6.321164899003537E-009
6.562708287770455E-009  6.813481470798396E-009  7.073837133024241E-009  7.344141435926851E-009
7.624774532476341E-009  7.916131101759501E-009  8.218620904033097E-009  8.532669356985865E-009
8.858718134019141E-009  9.197225785387767E-009  9.548668383074619E-009  9.913540190305363E-009
1.029235435664531E-008  1.068564363965535E-008  1.109396115412209E-008  1.151788114991559E-008
1.195799981956840E-008  1.241493613671169E-008  1.288933272654721E-008  1.338185676957928E-008
1.389320093987750E-008  1.442408437918932E-008  1.497525370827258E-008  1.554748407686963E-008
1.614158025379970E-008  1.675837775870227E-008  1.739874403702240E-008  1.806357967989086E-008
1.875381969061343E-008  1.947043479955079E-008  2.021443282923772E-008  2.098686011166039E-008
2.178880295968546E-008  2.262138919470898E-008  2.348578973267352E-008  2.438322023068331E-008
2.531494279653239E-008  2.628226776354958E-008  2.728655553325533E-008  2.832921848842158E-008
2.941172297922377E-008  3.053559138527819E-008  3.170240425646233E-008  3.291380253552984E-008
3.417148986564342E-008  3.547723498607038E-008  3.683287421940930E-008  3.824031405384298E-008
3.970153382404992E-008  4.121858849454193E-008  4.279361154934073E-008  4.442881799205711E-008
4.612650746058760E-008  4.788906746081041E-008  4.971897672382363E-008  5.161880869144665E-008
5.359123513488444E-008  5.563902991163948E-008  5.776507286595563E-008  5.997235387827377E-008
6.226397706939257E-008  6.464316516524462E-008  6.711326402842032E-008  6.967774736281242E-008
7.234022159799161E-008  7.510443096017878E-008  7.797426273694257E-008  8.095375274301852E-008
8.404709099493628E-008  8.725862760242666E-008  9.059287888489019E-008  9.405453372152329E-008
9.764846014402467E-008  1.013797121811495E-007  1.052535369647283E-007  1.092753821071375E-007
1.134509033605887E-007  1.177859725689985E-007  1.222866859236159E-007  1.269593725340044E-007
1.318106033264250E-007  1.368472002821224E-007  1.420762460284927E-007  1.475050937966130E-007
1.531413777591194E-007  1.589930237629601E-007  1.650682604721024E-007  1.713756309358446E-007
1.779240045989903E-007  1.847225897707530E-007  1.917809465699078E-007  1.991090003643783E-007
2.067170557241292E-007  2.146158109069731E-007  2.228163728976328E-007  2.313302730211817E-007
2.401694831527985E-007  2.493464325465897E-007  2.588740253071298E-007  2.687656585282432E-007
2.790352411245080E-007  2.896972133819213E-007  3.007665672551861E-007  3.122588674401069E-007
3.241902732506993E-007  3.365775613317157E-007  3.494381492384815E-007  3.627901199171478E-007
3.766522471197164E-007  3.910440217895297E-007  4.059856794542520E-007  4.214982286647962E-007
4.376034805201168E-007  4.543240793192935E-007  4.716835343839417E-007  4.897062530955972E-007
5.084175751944364E-007  5.278438083874686E-007  5.480122653161452E-007  5.689513019352767E-007
5.906903573570803E-007  6.132599952162679E-007  6.366919466141965E-007  6.610191547023048E-007
6.862758209674156E-007  7.124974532837190E-007  7.397209157989354E-007  7.679844807246307E-007
7.973278821030337E-007  8.277923716262465E-007  8.594207765854723E-007  8.922575600321435E-007
9.263488832347507E-007  9.617426705192117E-007  9.984886765835607E-007  1.036638556381340E-006
1.076245937671537E-006  1.117366496336747E-006  1.160058034575160E-006  1.204380562075806E-006
1.250396380290810E-006  1.298170169922662E-006  1.347769081749021E-006  1.399262830912326E-006
1.452723794806024E-006  1.508227114694629E-006  1.565850801209904E-006  1.625675843870584E-006
1.687786324779037E-006  1.752269536653984E-006  1.819216105364561E-006  1.888720117136769E-006
1.960879250610253E-006  2.035794913930941E-006  2.113572387069843E-006  2.194320969568032E-006
2.278154133914063E-006  2.365189684767894E-006  2.455549924255399E-006  2.549361823559777E-006
2.646757201057817E-006  2.747872907240169E-006  2.852851016682069E-006  2.961839027326756E-006
3.074990067364199E-006  3.192463109989687E-006  3.314423196346050E-006  3.441041666957619E-006
3.572496401978919E-006  3.708972070597003E-006  3.850660389927559E-006  3.997760393775486E-006
4.150478711624351E-006  4.309029858251627E-006  4.473636534370116E-006  4.644529938711243E-006
4.821950091990667E-006  5.006146173202172E-006  5.197376868710756E-006  5.395910734630329E-006
5.602026572985259E-006  5.816013822189777E-006  6.038172962374771E-006  6.268815936134525E-006
6.508266585275467E-006  6.756861104170476E-006  7.014948510354243E-006  7.282891133006144E-006
7.561065120002621E-006  7.849860964241595E-006  8.149684049967406E-006  8.460955219855808E-006
8.784111363639245E-006  9.119606029098768E-006  9.467910056250479E-006  9.829512235624639E-006
1.020491999153440E-005  1.059466009127851E-005  1.099927938126897E-005  1.141934555108778E-005
1.185544792653690E-005  1.230819829277189E-005  1.277823174865102E-005  1.326620759349393E-005
1.377281024744162E-005  1.429875020672284E-005  1.484476503510689E-005  1.541162039293466E-005
1.600011110512226E-005  1.661106226961737E-005  1.724533040782669E-005  1.790380465859325E-005
1.858740801736204E-005  1.929709862222980E-005  2.003387108864418E-005  2.079875789458365E-005
2.159283081809763E-005  2.241720242919437E-005  2.327302763808690E-005  2.416150530194497E-005
2.508387989230446E-005  2.604144322544684E-005  2.703553625807133E-005  2.806755095072572E-005
2.913893220151503E-005  3.025117985272562E-005  3.140585077307304E-005  3.260456101841914E-005
3.384898807385673E-005  3.514087318022064E-005  3.648202374815222E-005  3.787431586299040E-005
3.931969688385894E-005  4.082018814045078E-005  4.237788773115519E-005  4.399497342626241E-005
4.567370568016886E-005  4.741643075661173E-005  4.922558397111642E-005  5.110369305499906E-005
5.305338164542369E-005  5.507737290615073E-005  5.717849328382705E-005  5.935967640479148E-005
6.162396711759352E-005  6.397452568656003E-005  6.641463214199705E-005  6.894769079275319E-005
7.157723490710768E-005  7.430693156815450E-005  7.714058671008679E-005  8.008215034194165E-005
8.313572196573238E-005  8.630555619597787E-005  8.959606858802377E-005  9.301184168272235E-005
9.655763127534522E-005  1.002383729168481E-004  1.040591886559329E-004  1.080253940305929E-004
1.121425053181705E-004  1.164162470532394E-004  1.208525598229688E-004  1.254576083499349E-004
1.302377898727057E-004  1.351997428348591E-004  1.403503558934739E-004  1.456967772584933E-004
1.512464243747472E-004  1.570069939588372E-004  1.629864724034587E-004  1.691931465621616E-004
1.756356149280494E-004  1.823227992202278E-004  1.892639563924313E-004  1.964686910785685E-004
2.039469684905432E-004  2.117091277841104E-004  2.197658959090842E-004  2.281284019607373E-004
2.368081920497046E-004  2.458172447083910E-004  2.551679868522627E-004  2.648733103151423E-004
2.749465889781437E-004  2.854016965124793E-004  2.962530247570202E-004  3.075155027521554E-004
3.192046164520217E-004  3.313364291380219E-004  3.439276025570472E-004  3.569954188086329E-004
3.705578030059220E-004  3.846333467360204E-004  3.992413323461071E-004  4.144017580823545E-004
4.301353641094911E-004  4.464636594395772E-004  4.634089497993858E-004  4.809943664665350E-004
4.992438961052734E-004  5.181824116337339E-004  5.378357041551547E-004  5.582305159864359E-004
5.793945748182787E-004  6.013566290418421E-004  6.241464842778143E-004  6.477950411445256E-004
6.723343343026113E-004  6.977975728145017E-004  7.242191818578724E-004  7.516348458329939E-004
7.800815529046426E-004  8.095976410201120E-004  8.402228454455546E-004  8.719983478636509E-004
9.049668270763056E-004  9.391725113567955E-004  9.746612324963433E-004  1.011480481590871E-003
1.049679466614097E-003  1.089309171823771E-003  1.130422419048258E-003  1.173073930901097E-003
1.217320395971544E-003  1.263220536039293E-003  1.310835175361853E-003  1.360227312083070E-003
1.411462191811246E-003  1.464607383415376E-003  1.519732857087503E-003  1.576911064719080E-003
1.636217022638552E-003  1.697728396756692E-003  1.761525590165606E-003  1.827691833235954E-003
1.896313276255988E-003  1.967479084654492E-003  2.041281536847910E-003  2.117816124750244E-003
2.197181656981966E-003  2.279480364811717E-003  2.364818010861801E-003  2.453304000605319E-003
2.545051496679337E-003  2.640177536034578E-003  2.738803149937729E-003  2.841053486837925E-003
2.947057938103484E-003  3.056950266629541E-003  3.170868738310617E-003  3.288956256365625E-003
3.411360498495165E-003  3.538234056842780E-003  3.669734580723288E-003  3.806024922071397E-003
3.947273283553676E-003  4.093653369275719E-003  4.245344538003988E-003  4.402531958809344E-003
4.565406769024514E-003  4.734166234393117E-003  4.909013911271670E-003  5.090159810727982E-003
5.277820564361659E-003  5.472219591651280E-003  5.673587268612335E-003  5.882161097526851E-003
6.098185877480688E-003  6.321913875419548E-003  6.553604997405729E-003  6.793526959728713E-003
7.041955459491784E-003  7.299174344261670E-003  7.565475780334990E-003  7.841160419135513E-003
8.126537561217442E-003  8.421925317307804E-003  8.727650765774791E-003  9.044050105863689E-003
9.371468805989833E-003  9.710261746326667E-003  1.006079335487129E-002  1.042343773610971E-002
1.079857879134485E-002  1.118661032968267E-002  1.158793616860571E-002  1.200297022299127E-002
1.243213658135539E-002  1.287586956802741E-002  1.333461378987576E-002  1.380882416612081E-002
1.429896593968225E-002  1.480551466841237E-002  1.532895619447336E-002  1.586978659001273E-002
1.642851207718815E-002  1.700564892048536E-002  1.760172328915790E-002  1.821727108750602E-002
1.885283775058882E-002  1.950897800284385E-002  2.018625557696274E-002  2.088524289023974E-002
2.160652067548334E-002  2.235067756344258E-002  2.311830961356635E-002  2.391001978977710E-002
2.472641737779776E-002  2.556811734043677E-002  2.643573960709105E-002  2.732990829359231E-002
2.825125084838384E-002  2.920039712087744E-002  3.017797834771421E-002  3.118462605252022E-002
3.222097085463056E-002  3.328764118214218E-002  3.438526188454508E-002  3.551445274009438E-002
3.667582685299470E-002  3.786998893540414E-002  3.909753346921263E-002  4.035904274250926E-002
4.165508475564837E-002  4.298621099182585E-002  4.435295404711913E-002  4.575582511501202E-002
4.719531132051793E-002  4.867187289916301E-002  5.018594021625636E-002  5.173791062210432E-002
5.332814513909614E-002  5.495696497690672E-002  5.662464787245641E-002  5.833142425170362E-002
6.007747321086919E-002  6.186291831528293E-002  6.368782321470519E-002  6.555218707474655E-002
6.745593982484732E-002  6.939893722423299E-002  7.138095574832039E-002  7.340168729920277E-002
7.546073374514473E-002  7.755760129541110E-002  7.969169471830628E-002  8.186231141197962E-002
8.406863533936655E-002  8.630973084062318E-002  8.858453633852507E-002  9.089185795459861E-002
9.323036305620341E-002  9.559857375739320E-002  9.799486039918408E-002  1.004174350377981E-001
1.028643449725856E-001  1.053334663486203E-001  1.078224978724033E-001  1.103289546827363E-001
1.128501624225660E-001  1.153832515614989E-001  1.179251520227020E-001  1.204725881720028E-001
1.230220742312187E-001  1.255699101819738E-001  1.281121782305494E-001  1.306447399085761E-001
1.331632338885754E-001  1.356630745974924E-001  1.381394517153088E-001  1.405873306495918E-001
1.430014540803230E-001  1.453763446724798E-001  1.477063090565767E-001  1.499854431795663E-001
1.522076391301170E-001  1.543665935431869E-001  1.564558176888957E-001  1.584686493498776E-001
1.603982665894026E-001  1.622377035095057E-001  1.639798680940063E-001  1.656175622254805E-001
1.671435039578833E-001  1.685503521173915E-001  1.698307332930884E-001  1.709772712661334E-001
1.719826189109779E-001  1.728394925848503E-001  1.735407090020296E-001  1.740792245672880E-001
1.744481771182017E-001  1.746409299987877E-001  1.746511183570798E-001  1.744726975268431E-001
1.740999933186875E-001  1.735277540084919E-001  1.727512037714391E-001  1.717660972683121E-001
1.705687750472988E-001  1.691562193797315E-001  1.675261101024126E-001  1.656768799929273E-001
1.636077691582371E-001  1.613188778715774E-001  1.588112172489902E-001  1.560867571156277E-001
1.531484703741555E-001  1.500003731542297E-001  1.466475599942189E-001  1.430962332851857E-001
1.393537261939098E-001  1.354285182775192E-001  1.313302430083595E-001  1.270696864451834E-001
1.226587763165784E-001  1.181105608257721E-001  1.134391765431764E-001  1.086598048247806E-001
1.037886162809762E-001  9.884270292124731E-002  9.383999771493312E-002  8.879918143558480E-002
8.373957679469932E-002  7.868103001737389E-002  7.364378016454892E-002  6.864831666029357E-002
6.371522563334550E-002  5.886502582461612E-002  5.411799494062416E-002  4.949398744010625E-002
4.501224482044634E-002  4.069119951452811E-002  3.654827350986242E-002  3.259967275329057E-002
2.886017829979541E-002  2.534293499802793E-002  2.205923827471385E-002  1.901831928457168E-002
1.622712833439430E-002  1.369011607635046E-002  1.140901150841691E-002  9.382595337105303E-003
7.606466774403832E-003  6.072801389994699E-003  4.770097262827545E-003  3.682906423727015E-003
2.791548512923151E-003  2.071803762465263E-003  1.494582931190260E-003  1.030825947276548E-003
6.683377058341322E-004  3.982913284608092E-004  2.101789518789698E-004  9.167228767725799E-005
2.849529657106276E-005  4.313408784262229E-006  6.442275816143095E-007  5.237629502885532E-007
4.104805391702548E-007  3.043789078005510E-007  2.054190950118162E-007  1.135275989327944E-007
2.859934533638864E-008 -4.949937570941643E-008 -1.209280214298225E-007 -1.858689722133988E-007
-2.445247849758303E-007  0.000000000000000E+000  0.000000000000000E+000  0.000000000000000E+000
0.000000000000000E+000  0.000000000000000E+000  0.000000000000000E+000  0.000000000000000E+000
0.000000000000000E+000  0.000000000000000E+000  0.000000000000000E+000  0.000000000000000E+000
0.000000000000000E+000  0.000000000000000E+000  0.000000000000000E+000  0.000000000000000E+000
0.000000000000000E+000  0.000000000000000E+000  0.000000000000000E+000  0.000000000000000E+000
0.000000000000000E+000  0.000000000000000E+000  0.000000000000000E+000  0.000000000000000E+000
0.000000000000000E+000  0.000000000000000E+000  0.000000000000000E+000  0.000000000000000E+000
0.000000000000000E+000  0.000000000000000E+000  0.000000000000000E+000  0.000000000000000E+000
0.000000000000000E+000  0.000000000000000E+000  0.000000000000000E+000  0.000000000000000E+000
0.000000000000000E+000  0.000000000000000E+000  0.000000000000000E+000  0.000000000000000E+000
0.000000000000000E+000  0.000000000000000E+000  0.000000000000000E+000  0.000000000000000E+000
0.000000000000000E+000  0.000000000000000E+000  0.000000000000000E+000  0.000000000000000E+000
0.000000000000000E+000  0.000000000000000E+000  0.000000000000000E+000  0.000000000000000E+000
0.000000000000000E+000  0.000000000000000E+000  0.000000000000000E+000  0.000000000000000E+000
0.000000000000000E+000  0.000000000000000E+000  0.000000000000000E+000  0.000000000000000E+000
0.000000000000000E+000  0.000000000000000E+000  0.000000000000000E+000  0.000000000000000E+000
0.000000000000000E+000  0.000000000000000E+000  0.000000000000000E+000  0.000000000000000E+000
0.000000000000000E+000  0.000000000000000E+000  0.000000000000000E+000  0.000000000000000E+000
0.000000000000000E+000  0.000000000000000E+000  0.000000000000000E+000  0.000000000000000E+000
0.000000000000000E+000  0.000000000000000E+000  0.000000000000000E+000  0.000000000000000E+000
0.000000000000000E+000  0.000000000000000E+000  0.000000000000000E+000  0.000000000000000E+000
0.000000000000000E+000  0.000000000000000E+000  0.000000000000000E+000  0.000000000000000E+000
0.000000000000000E+000  0.000000000000000E+000  0.000000000000000E+000  0.000000000000000E+000
0.000000000000000E+000  0.000000000000000E+000  0.000000000000000E+000  0.000000000000000E+000
0.000000000000000E+000  0.000000000000000E+000  0.000000000000000E+000  0.000000000000000E+000
0.000000000000000E+000  0.000000000000000E+000  0.000000000000000E+000  0.000000000000000E+000
0.000000000000000E+000  0.000000000000000E+000  0.000000000000000E+000  0.000000000000000E+000
0.000000000000000E+000  0.000000000000000E+000  0.000000000000000E+000  0.000000000000000E+000
0.000000000000000E+000  0.000000000000000E+000  0.000000000000000E+000  0.000000000000000E+000
0.000000000000000E+000  0.000000000000000E+000  0.000000000000000E+000  0.000000000000000E+000
0.000000000000000E+000  0.000000000000000E+000  0.000000000000000E+000  0.000000000000000E+000
0.000000000000000E+000  0.000000000000000E+000  0.000000000000000E+000  0.000000000000000E+000
0.000000000000000E+000  0.000000000000000E+000  0.000000000000000E+000  0.000000000000000E+000
0.000000000000000E+000  0.000000000000000E+000  0.000000000000000E+000  0.000000000000000E+000
0.000000000000000E+000  0.000000000000000E+000  0.000000000000000E+000  0.000000000000000E+000
0.000000000000000E+000  0.000000000000000E+000  0.000000000000000E+000  0.000000000000000E+000
0.000000000000000E+000  0.000000000000000E+000  0.000000000000000E+000  0.000000000000000E+000
0.000000000000000E+000  0.000000000000000E+000  0.000000000000000E+000  0.000000000000000E+000
0.000000000000000E+000  0.000000000000000E+000  0.000000000000000E+000  0.000000000000000E+000
0.000000000000000E+000  0.000000000000000E+000  0.000000000000000E+000  0.000000000000000E+000
0.000000000000000E+000  0.000000000000000E+000  0.000000000000000E+000  0.000000000000000E+000
0.000000000000000E+000  0.000000000000000E+000  0.000000000000000E+000  0.000000000000000E+000
0.000000000000000E+000  0.000000000000000E+000  0.000000000000000E+000  0.000000000000000E+000
0.000000000000000E+000  0.000000000000000E+000  0.000000000000000E+000  0.000000000000000E+000
0.000000000000000E+000  0.000000000000000E+000  0.000000000000000E+000  0.000000000000000E+000
0.000000000000000E+000  0.000000000000000E+000  0.000000000000000E+000  0.000000000000000E+000
0.000000000000000E+000  0.000000000000000E+000  0.000000000000000E+000  0.000000000000000E+000
0.000000000000000E+000  0.000000000000000E+000  0.000000000000000E+000  0.000000000000000E+000
0.000000000000000E+000  0.000000000000000E+000  0.000000000000000E+000  0.000000000000000E+000
0.000000000000000E+000  0.000000000000000E+000  0.000000000000000E+000  0.000000000000000E+000
0.000000000000000E+000  0.000000000000000E+000  0.000000000000000E+000  0.000000000000000E+000
0.000000000000000E+000  0.000000000000000E+000  0.000000000000000E+000  0.000000000000000E+000
0.000000000000000E+000  0.000000000000000E+000  0.000000000000000E+000  0.000000000000000E+000
0.000000000000000E+000  0.000000000000000E+000  0.000000000000000E+000  0.000000000000000E+000
0.000000000000000E+000  0.000000000000000E+000  0.000000000000000E+000  0.000000000000000E+000
0.000000000000000E+000  0.000000000000000E+000  0.000000000000000E+000  0.000000000000000E+000
0.000000000000000E+000  0.000000000000000E+000  0.000000000000000E+000  0.000000000000000E+000
0.000000000000000E+000  0.000000000000000E+000  0.000000000000000E+000  0.000000000000000E+000
0.000000000000000E+000  0.000000000000000E+000  0.000000000000000E+000  0.000000000000000E+000
0.000000000000000E+000  0.000000000000000E+000  0.000000000000000E+000  0.000000000000000E+000
0.000000000000000E+000  0.000000000000000E+000  0.000000000000000E+000  0.000000000000000E+000
0.000000000000000E+000  0.000000000000000E+000  0.000000000000000E+000  0.000000000000000E+000
0.000000000000000E+000  0.000000000000000E+000  0.000000000000000E+000  0.000000000000000E+000
0.000000000000000E+000  0.000000000000000E+000  0.000000000000000E+000  0.000000000000000E+000
0.000000000000000E+000  0.000000000000000E+000  0.000000000000000E+000  0.000000000000000E+000
0.000000000000000E+000  0.000000000000000E+000  0.000000000000000E+000  0.000000000000000E+000
0.000000000000000E+000  0.000000000000000E+000  0.000000000000000E+000  0.000000000000000E+000
0.000000000000000E+000  0.000000000000000E+000  0.000000000000000E+000  0.000000000000000E+000
0.000000000000000E+000  0.000000000000000E+000  0.000000000000000E+000  0.000000000000000E+000
0.000000000000000E+000  0.000000000000000E+000  0.000000000000000E+000  0.000000000000000E+000
0.000000000000000E+000  0.000000000000000E+000  0.000000000000000E+000  0.000000000000000E+000
0.000000000000000E+000  0.000000000000000E+000  0.000000000000000E+000  0.000000000000000E+000
0.000000000000000E+000  0.000000000000000E+000  0.000000000000000E+000  0.000000000000000E+000
0.000000000000000E+000  0.000000000000000E+000  0.000000000000000E+000  0.000000000000000E+000
0.000000000000000E+000  0.000000000000000E+000  0.000000000000000E+000
</PP_QIJL.1.3.1>
<PP_QIJL.1.4.1 type="real" size="1151" columns="4" first_index="1" second_index="4" composite_index="7" angular_momentum="1">
1.551042429156052E-013  1.610310857736846E-013  1.671844051324980E-013  1.735728551113485E-013
1.802054205207170E-013  1.870914294986294E-013  1.942405666298886E-013  2.016628865666184E-013
2.093688281692718E-013  2.173692291880021E-013  2.256753415050306E-013  2.342988469594612E-013
2.432518737767912E-013  2.525470136262250E-013  2.621973393297865E-013  2.722164232481240E-013
2.826183563688805E-013  2.934177681244666E-013  3.046298469671070E-013  3.162703617301084E-013
3.283556838053730E-013  3.409028101683678E-013  3.539293872829204E-013  3.674537359194653E-013
3.814948769216474E-013  3.960725579575107E-013  4.112072812929139E-013  4.269203326262162E-013
4.432338110247956E-013  4.601706600055067E-013  4.777546998027734E-013  4.960106608697203E-013
5.149642186594442E-013  5.346420297353479E-013  5.550717692613261E-013  5.762821699245157E-013
5.983030623453723E-013  6.211654170318927E-013  6.449013879369890E-013  6.695443576802864E-013
6.951289844979183E-013  7.216912509863860E-013  7.492685147090050E-013  7.778995607361302E-013
8.076246561930546E-013  8.384856068922693E-013  8.705258161297805E-013  9.037903457281379E-013
9.383259794120382E-013  9.741812886056492E-013  1.011406700744157E-012  1.050054570195657E-012
1.090179251893100E-012  1.131837177779861E-012  1.175086936176459E-012  1.219989354180011E-012
1.266607583212357E-012  1.315007187837143E-012  1.365256237970768E-012  1.417425404616928E-012
1.471588059259321E-012  1.527820377052384E-012  1.586201443955136E-012  1.646813367958817E-012
1.709741394564776E-012  1.775074026674964E-012  1.842903149063710E-012  1.913324157605808E-012
1.986436093442642E-012  2.062341782275114E-012  2.141147978979171E-012  2.222965517747424E-012
2.307909467967963E-012  2.396099296059598E-012  2.487659033491189E-012  2.582717451221261E-012
2.681408240803358E-012  2.783870202411781E-012  2.890247440052139E-012  3.000689564231334E-012
3.115351902371893E-012  3.234395717266719E-012  3.357988433881400E-012  3.486303874823079E-012
3.619522504807101E-012  3.757831684465129E-012  3.901425933851866E-012  4.050507206020831E-012
4.205285171054029E-012  4.365977510944984E-012  4.532810225749767E-012  4.706017951436721E-012
4.885844289881848E-012  5.072542151473947E-012  5.266374110811427E-012  5.467612775990902E-012
5.676541172007140E-012  5.893453138803422E-012  6.118653744532201E-012  6.352459714607338E-012
6.595199877151105E-012  6.847215625462804E-012  7.108861398159066E-012  7.380505177661343E-012
7.662529007731641E-012  7.955329530784119E-012  8.259318545728654E-012  8.574923587130564E-012
8.902588526501230E-012  9.242774196565269E-012  9.595959039381994E-012  9.962639779233108E-012
1.034333212122262E-011  1.073857147657166E-011  1.114891371562839E-011  1.157493594965158E-011
1.201723734246800E-011  1.247643995314471E-011  1.295318961086143E-011  1.344815682321378E-011
1.396203771922415E-011  1.449555502838728E-011  1.504945909712684E-011  1.562452894409291E-011
1.622157335578457E-011  1.684143202403798E-011  1.748497672698061E-011  1.815311255511167E-011
1.884677918423372E-011  1.956695219702542E-011  2.031464445511398E-011  2.109090752357747E-011
2.189683314987998E-011  2.273355479931978E-011  2.360224924915024E-011  2.450413824361463E-011
2.544049021222362E-011  2.641262205369123E-011  2.742190098803841E-011  2.846974647946953E-011
2.955763223272496E-011  3.068708826571885E-011  3.185970306137620E-011  3.307712580169564E-011
3.434106868718058E-011  3.565330934489956E-011  3.701569332856392E-011  3.843013671413814E-011
3.989862879463304E-011  4.142323487787318E-011  4.300609919117120E-011  4.464944789699621E-011
4.635559222387640E-011  4.812693171693947E-011  4.996595761266292E-011  5.187525634257890E-011
5.385751317086366E-011  5.591551597092555E-011  5.805215914630382E-011  6.027044770139300E-011
6.257350146771621E-011  6.496455949169379E-011  6.744698459007636E-011  7.002426807944932E-011
7.270003468646235E-011  7.547804764568470E-011  7.836221399226423E-011  8.135659005682397E-011
8.446538717033224E-011  8.769297758696677E-011  9.104390063329906E-011  9.452286909245666E-011
9.813477583223054E-011  1.018847006864581E-010  1.057779175993575E-010  1.098199020428555E-010
1.140163387173535E-010  1.183731295467456E-010  1.228964019789471E-010  1.275925176036008E-010
1.324680810990772E-010  1.375299495213652E-010  1.427852419478987E-010  1.482413494898987E-010
1.539059456873036E-010  1.597869973009051E-010  1.658927755168794E-010  1.722318675794566E-010
1.788131888680988E-010  1.856459954361718E-010  1.927398970287345E-010  2.001048705977736E-010
2.077512743338677E-010  2.156898622340344E-010  2.239317992262417E-010  2.324886768718446E-010
2.413725296680558E-010  2.505958519733474E-010  2.601716155796113E-010  2.701132879557849E-010
2.804348511885858E-010  2.911508216470247E-010  3.022762703983143E-010  3.138268444039198E-010
3.258187885255446E-010  3.382689683719937E-010  3.511948940190736E-010  3.646147446358530E-010
3.785473940519439E-010  3.930124373017580E-010  4.080302181830451E-010  4.236218578685180E-010
4.398092846107513E-010  4.566152645821669E-010  4.740634338934713E-010  4.921783318355513E-010
5.109854353916286E-010  5.305111950681505E-010  5.507830720948567E-010  5.718295770463209E-010
5.936803099392669E-010  6.163660018621008E-010  6.399185581951389E-010  6.643711034823726E-010
6.897580280178574E-010  7.161150362122120E-010  7.434791968073249E-010  7.718889950097974E-010
8.013843866165116E-010  8.320068542084244E-010  8.637994654915788E-010  8.968069338674671E-010
9.310756813178257E-010  9.666539036923793E-010  1.003591638491340E-009  1.041940835237923E-009
1.081755428539971E-009  1.123091413943301E-009  1.166006926683558E-009  1.210562323447282E-009
1.256820267257141E-009  1.304845815600825E-009  1.354706511927376E-009  1.406472480639778E-009
1.460216525717320E-009  1.516014233106444E-009  1.573944077024094E-009  1.634087530323035E-009
1.696529179074383E-009  1.761356841528481E-009  1.828661691621394E-009  1.898538387200764E-009
1.971085203151300E-009  2.046404169607167E-009  2.124601215445627E-009  2.205786317263717E-009
2.290073654047522E-009  2.377581767751478E-009  2.468433730013632E-009  2.562757315241240E-009
2.660685180310126E-009  2.762355051130565E-009  2.867909916341981E-009  2.977498228408947E-009
3.091274112401219E-009  3.209397582751427E-009  3.332034768295299E-009  3.459358145910808E-009
3.591546783084886E-009  3.728786589748809E-009  3.871270579736335E-009  4.019199142232423E-009
4.172780323594106E-009  4.332230119939957E-009  4.497772780919596E-009  4.669641125090322E-009
4.848076867344552E-009  5.033330958848312E-009  5.225663939969001E-009  5.425346306688688E-009
5.632658891018081E-009  5.847893255946382E-009  6.071352105482163E-009  6.303349710362078E-009
6.544212350025975E-009  6.794278771479884E-009  7.053900665692316E-009  7.323443162193560E-009
7.603285342573706E-009  7.893820773601428E-009  8.195458060713046E-009  8.508621422650505E-009
8.833751288055982E-009  9.171304914862316E-009  9.521757033350176E-009  9.885600513776041E-009
1.026334705951018E-008  1.065552792665885E-008  1.106269467118304E-008  1.148541992456409E-008
1.192429819910688E-008  1.237994672401318E-008  1.285300631340050E-008  1.334414226748732E-008
1.385404530821166E-008  1.438343255059854E-008  1.493304851124253E-008  1.550366615532290E-008
1.609608798362419E-008  1.671114716109008E-008  1.734970868849774E-008  1.801267061890017E-008
1.870096532054657E-008  1.941556078805686E-008  2.015746200369392E-008  2.092771235064701E-008
2.172739508031449E-008  2.255763483564763E-008  2.341959923269857E-008  2.431450050259529E-008
2.524359719625234E-008  2.620819595421446E-008  2.720965334412095E-008  2.824937776837458E-008
2.932883144469693E-008  3.044953246235501E-008  3.161305691694908E-008  3.282104112676450E-008
3.407518393380235E-008  3.537724909272422E-008  3.672906775107033E-008  3.813254102423601E-008
3.958964266882902E-008  4.110242185816415E-008  4.267300606379735E-008  4.430360404715138E-008
4.599650896543599E-008  4.775410159623212E-008  4.957885368527032E-008  5.147333142211107E-008
5.344019904861269E-008  5.548222260525757E-008  5.760227382060586E-008  5.980333414934106E-008
6.208849896458536E-008  6.446098191037718E-008  6.692411942042724E-008  6.948137540950751E-008
7.213634614406460E-008  7.489276529890461E-008  7.775450920705726E-008  8.072560231019509E-008
8.381022281727270E-008  8.701270857933505E-008  9.033756318875323E-008  9.378946231146005E-008
9.737326026108205E-008  1.010939968242103E-007  1.049569043463996E-007  1.089674150888535E-007
1.131311688661370E-007  1.174540209756423E-007  1.219420504299591E-007  1.266015685037110E-007
1.314391276068693E-007  1.364615304970151E-007  1.416758398434865E-007  1.470893881568580E-007
1.527097880976962E-007  1.585449431790785E-007  1.646030588779119E-007  1.708926541706572E-007
1.774225735096728E-007  1.842019992569952E-007  1.912404645930274E-007  1.985478669182690E-007
2.061344817669072E-007  2.140109772518216E-007  2.221884290612864E-007  2.306783360284341E-007
2.394926362953539E-007  2.486437240945159E-007  2.581444671711023E-007  2.680082248707039E-007
2.782488669177858E-007  2.888807929112929E-007  2.999189525647728E-007  3.113788667194273E-007
3.232766491596122E-007  3.356290292614019E-007  3.484533755060229E-007  3.617677198911706E-007
3.755907832744662E-007  3.899420016846492E-007  4.048415536374238E-007  4.203103884943091E-007
4.363702559042994E-007  4.530437363696430E-007  4.703542729786547E-007  4.883262043500848E-007
5.069847988352735E-007  5.263562900260943E-007  5.464679136184911E-007  5.673479456833492E-007
5.890257423983803E-007  6.115317812967644E-007  6.348977040904200E-007  6.591563611279377E-007
6.843418575496035E-007  7.104896012041305E-007  7.376363523944201E-007  7.658202755221033E-007
7.950809927031027E-007  8.254596394295717E-007  8.569989223562713E-007  8.897431792922500E-007
9.237384414819512E-007  9.590324982632191E-007  9.956749641923996E-007  1.033717348731306E-006
1.073213128592909E-006  1.114217822847620E-006  1.156789070895363E-006  1.200986713412395E-006
1.246872876386515E-006  1.294512058358336E-006  1.343971220990429E-006  1.395319883092013E-006
1.448630218229571E-006  1.503977156061436E-006  1.561438487537026E-006  1.621094974108833E-006
1.683030461109178E-006  1.747331995451295E-006  1.814089947818798E-006  1.883398139514042E-006
1.955353974145133E-006  2.030058574331082E-006  2.107616923622361E-006  2.188138013829629E-006
2.271734997970841E-006  2.358525349047625E-006  2.448631024873462E-006  2.542178639186778E-006
2.639299639282856E-006  2.740130490416829E-006  2.844812867234768E-006  2.953493852497321E-006
3.066326143375930E-006  3.183468265611858E-006  3.305084795828517E-006  3.431346592317507E-006
3.562431034612872E-006  3.698522272192657E-006  3.839811482649503E-006  3.986497139694033E-006
4.138785291365287E-006  4.296889848831177E-006  4.461032886184594E-006  4.631444951655066E-006
4.808365390662986E-006  4.992042681170341E-006  5.182734781796809E-006  5.380709493177426E-006
5.586244833074670E-006  5.799629425757821E-006  6.021162906198095E-006  6.251156339633947E-006
6.489932657094762E-006  6.737827107489617E-006  6.995187726878348E-006  7.262375825590275E-006
7.539766493856155E-006  7.827749126656832E-006  8.126727968521133E-006  8.437122679021195E-006
8.759368919753665E-006  9.093918963616950E-006  9.441242327228957E-006  9.801826427363620E-006
1.017617726230375E-005  1.056482011906732E-005  1.096830030747606E-005  1.138718392207279E-005
1.182205863296014E-005  1.227353450663171E-005  1.274224485793948E-005  1.322884713436715E-005
1.373402383383290E-005  1.425848345727813E-005  1.480296149736420E-005  1.536822146462386E-005
1.595505595249301E-005  1.656428774267180E-005  1.719677095235114E-005  1.785339222485693E-005
1.853507196536822E-005  1.924276562338114E-005  1.997746502369915E-005  2.074019974775173E-005
2.153203856713678E-005  2.235409093135730E-005  2.320750851177059E-005  2.409348680385997E-005
2.501326679002989E-005  2.596813666516254E-005  2.695943362731521E-005  2.798854573597608E-005
2.905691384040741E-005  3.016603358070962E-005  3.131745746429403E-005  3.251279702061180E-005
3.375372503703399E-005  3.504197787891997E-005  3.637935789700473E-005  3.776773592535761E-005
3.920905387328985E-005  4.070532741469088E-005  4.225864877841744E-005  4.387118964349831E-005
4.554520414302867E-005  4.728303198077917E-005  4.908710166471813E-005  5.095993386175654E-005
5.290414487818101E-005  5.492245027046934E-005  5.701766859123474E-005  5.919272527534537E-005
6.145065667132951E-005  6.379461422345941E-005  6.622786881001169E-005  6.875381524348070E-005
7.137597693865240E-005  7.409801075471481E-005  7.692371201776790E-005  7.985701973032242E-005
8.290202197463282E-005  8.606296151692129E-005  8.934424161982593E-005  9.275043207062286E-005
9.628627543310932E-005  9.995669353120912E-005  1.037667941727351E-004  1.077218781220004E-004
1.118274463302216E-004  1.160892074330994E-004  1.205130855250918E-004  1.251052282204331E-004
1.298720150111210E-004  1.348200659325391E-004  1.399562505477298E-004  1.452876972616677E-004
1.508218029773303E-004  1.565662431056776E-004  1.625289819421542E-004  1.687182834226485E-004
1.751427222723641E-004  1.818111955614257E-004  1.887329346815561E-004  1.959175177585981E-004
2.033748825161276E-004  2.111153396059709E-004  2.191495864218024E-004  2.274887214127010E-004
2.361442589139454E-004  2.451281445129093E-004  2.544527709685292E-004  2.641309947033299E-004
2.741761528876152E-004  2.846020811360576E-004  2.954231318374764E-004  3.066541931393032E-004
3.183107086088149E-004  3.304086975939306E-004  3.429647763070039E-004  3.559961796557451E-004
3.695207838461242E-004  3.835571297827760E-004  3.981244472932365E-004  4.132426802029906E-004
4.289325122891141E-004  4.452153941410579E-004  4.621135709578884E-004  4.796501113120433E-004
4.978489369105442E-004  5.167348533853242E-004  5.363335821451742E-004  5.566717933226291E-004
5.777771398499267E-004  5.996782926989923E-004  6.224049773212543E-004  6.459880113238577E-004
6.704593434197484E-004  6.958520936898681E-004  7.222005951965162E-004  7.495404369877594E-004
7.779085085335639E-004  8.073430456350731E-004  8.378836778492510E-004  8.695714774718845E-004
9.024490101225113E-004  9.365603869757681E-004  9.719513186840509E-004  1.008669171037193E-003
1.046763022405393E-003  1.086283723012022E-003  1.127283956083685E-003  1.169818300925024E-003
1.213943297966316E-003  1.259717515832124E-003  1.307201620479380E-003  1.356458446453523E-003
1.407553070311149E-003  1.460552886257701E-003  1.515527684048302E-003  1.572549729199674E-003
1.631693845560440E-003  1.693037500286480E-003  1.756660891267255E-003  1.822647037047934E-003
1.891081869290948E-003  1.962054327819290E-003  2.035656458282041E-003  2.111983512480862E-003
2.191134051393981E-003  2.273210050931721E-003  2.358317010454798E-003  2.446564064083665E-003
2.538064094823575E-003  2.632933851526196E-003  2.731294068704459E-003  2.833269589212489E-003
2.938989489797316E-003  3.048587209523474E-003  3.162200681065254E-003  3.279972464854605E-003
3.402049886065383E-003  3.528585174406254E-003  3.659735606686314E-003  3.795663652107419E-003
3.936537120227307E-003  4.082529311526368E-003  4.233819170498605E-003  4.390591441175157E-003
4.553036824973594E-003  4.721352140752292E-003  4.895740486932584E-003  5.076411405533704E-003
5.263581047947920E-003  5.457472342262223E-003  5.658315161912462E-003  5.866346495433061E-003
6.081810617040274E-003  6.304959257762388E-003  6.536051776801369E-003  6.775355332781632E-003
7.023145054510807E-003  7.279704210842453E-003  7.545324379197665E-003  7.820305612262693E-003
8.104956602341335E-003  8.399594842798898E-003  8.704546785988247E-003  9.020147997003814E-003
9.346743302557227E-003  9.684686934217061E-003  1.003434266520007E-002  1.039608393984077E-002
1.077029399480795E-002  1.115736597106889E-002  1.155770301553611E-002  1.197171837126024E-002
1.239983545495618E-002  1.284248792057404E-002  1.330011970754231E-002  1.377318507222612E-002
1.426214860105575E-002  1.476748520368396E-002  1.528968008443889E-002  1.582922869023420E-002
1.638663663299687E-002  1.696241958456471E-002  1.755710314189154E-002  1.817122266028673E-002
1.880532305229272E-002  1.945995854968436E-002  2.013569242594866E-002  2.083309667647210E-002
2.155275165353570E-002  2.229524565307995E-002  2.306117445006830E-002  2.385114077914119E-002
2.466575375710954E-002  2.550562824370326E-002  2.637138413684477E-002  2.726364559858249E-002
2.818304020768158E-002  2.913019803473054E-002  3.010575063549620E-002  3.111032995812620E-002
3.214456715967998E-002  3.320909132735506E-002  3.430452809966376E-002  3.543149818272721E-002
3.659061575676097E-002  3.778248676776104E-002  3.900770709934479E-002  4.026686061965877E-002
4.156051709825900E-002  4.288922998786788E-002  4.425353406595162E-002  4.565394293112623E-002
4.709094634948950E-002  4.856500744612037E-002  5.007655973714882E-002  5.162600399802443E-002
5.321370496387771E-002  5.483998785818067E-002  5.650513474630209E-002  5.820938071098201E-002
5.995290984726719E-002  6.173585107503200E-002  6.355827376786538E-002  6.542018319786555E-002
6.732151579671304E-002  6.926213423433980E-002  7.124182231755741E-002  7.326027971215346E-002
7.531711649325364E-002  7.741184753013058E-002  7.954388671317913E-002  8.171254103244414E-002
8.391700451888749E-002  8.615635206155546E-002  8.842953311590543E-002  9.073536532083411E-002
9.307252804438519E-002  9.543955588070717E-002  9.783483212361882E-002  1.002565822450641E-001
1.027028674098580E-001  1.051715780614026E-001  1.076604276164788E-001  1.101669463108327E-001
1.126884752410050E-001  1.152221606517381E-001  1.177649485223034E-001  1.203135795091869E-001
1.228645843067774E-001  1.254142794919366E-001  1.279587639226159E-001  1.304939157649589E-001
1.330153902275355E-001  1.355186180855097E-001  1.379988050815095E-001  1.404509322937687E-001
1.428697575656342E-001  1.452498180937048E-001  1.475854342746639E-001  1.498707149131198E-001
1.520995638944656E-001  1.542656884277575E-001  1.563626089637954E-001  1.583836708928865E-001
1.603220581249999E-001  1.621708086521240E-001  1.639228321884308E-001  1.655709299782172E-001
1.671078168544109E-001  1.685261456215176E-001  1.698185338261580E-001  1.709775929656097E-001
1.719959601699467E-001  1.728663323763005E-001  1.735815029943524E-001  1.741344010403284E-001
1.745181326923886E-001  1.747260251933824E-001  1.747516729974063E-001  1.745889860245044E-001
1.742322398532168E-001  1.736761276436228E-001  1.729158135441867E-001  1.719469872942978E-001
1.707659196911969E-001  1.693695185453039E-001  1.677553847022729E-001  1.659218676638583E-001
1.638681202934837E-001  1.615941520469466E-001  1.591008801246852E-001  1.563901779003869E-001
1.534649199422939E-001  1.503290229094222E-001  1.469874815761139E-001  1.434463992159905E-001
1.397130115617053E-001  1.357957035510019E-001  1.317040180737010E-001  1.274486559494836E-001
1.230414663936820E-001  1.184954272687444E-001  1.138246144732195E-001  1.090441598885628E-001
1.041701973869996E-001  9.921979650080767E-002  9.421088346425455E-002  8.916214946277858E-002
8.409294605825400E-002  7.902316790204286E-002  7.397312299593670E-002  6.896339091149696E-002
6.401466952616053E-002  5.914761097474858E-002  5.438264764189971E-002  4.973980912796354E-002
4.523853120132525E-002  4.089745779674100E-002  3.673423712498891E-002  3.276531291720558E-002
2.900571173152290E-002  2.546882709535982E-002  2.216620104084999E-002  1.910730331301162E-002
1.629930819318836E-002  1.374686849091827E-002  1.145188582774475E-002  9.413275884416112E-003
7.626726833212420E-003  6.084448762261691E-003  4.774911559464398E-003  3.682568509935213E-003
2.787562831539483E-003  2.065414596090054E-003  1.486686035163000E-003  1.021948164133146E-003
6.588602232807106E-004  3.885174476482289E-004  2.003403542480964E-004  8.193646496795770E-005
1.897396609995550E-005 -4.928295020190099E-006 -8.289570315955785E-006 -8.097703155907077E-006
-7.898976018716475E-006 -7.694249138878728E-006 -7.484366968790734E-006 -7.270154790628425E-006
-7.052415644470678E-006 -6.831927571837593E-006 -6.609441172700237E-006 -6.385677470577278E-006
-6.161326078557572E-006  0.000000000000000E+000  0.000000000000000E+000  0.000000000000000E+000
0.000000000000000E+000  0.000000000000000E+000  0.000000000000000E+000  0.000000000000000E+000
0.000000000000000E+000  0.000000000000000E+000  0.000000000000000E+000  0.000000000000000E+000
0.000000000000000E+000  0.000000000000000E+000  0.000000000000000E+000  0.000000000000000E+000
0.000000000000000E+000  0.000000000000000E+000  0.000000000000000E+000  0.000000000000000E+000
0.000000000000000E+000  0.000000000000000E+000  0.000000000000000E+000  0.000000000000000E+000
0.000000000000000E+000  0.000000000000000E+000  0.000000000000000E+000  0.000000000000000E+000
0.000000000000000E+000  0.000000000000000E+000  0.000000000000000E+000  0.000000000000000E+000
0.000000000000000E+000  0.000000000000000E+000  0.000000000000000E+000  0.000000000000000E+000
0.000000000000000E+000  0.000000000000000E+000  0.000000000000000E+000  0.000000000000000E+000
0.000000000000000E+000  0.000000000000000E+000  0.000000000000000E+000  0.000000000000000E+000
0.000000000000000E+000  0.000000000000000E+000  0.000000000000000E+000  0.000000000000000E+000
0.000000000000000E+000  0.000000000000000E+000  0.000000000000000E+000  0.000000000000000E+000
0.000000000000000E+000  0.000000000000000E+000  0.000000000000000E+000  0.000000000000000E+000
0.000000000000000E+000  0.000000000000000E+000  0.000000000000000E+000  0.000000000000000E+000
0.000000000000000E+000  0.000000000000000E+000  0.000000000000000E+000  0.000000000000000E+000
0.000000000000000E+000  0.000000000000000E+000  0.000000000000000E+000  0.000000000000000E+000
0.000000000000000E+000  0.000000000000000E+000  0.000000000000000E+000  0.000000000000000E+000
0.000000000000000E+000  0.000000000000000E+000  0.000000000000000E+000  0.000000000000000E+000
0.000000000000000E+000  0.000000000000000E+000  0.000000000000000E+000  0.000000000000000E+000
0.000000000000000E+000  0.000000000000000E+000  0.000000000000000E+000  0.000000000000000E+000
0.000000000000000E+000  0.000000000000000E+000  0.000000000000000E+000  0.000000000000000E+000
0.000000000000000E+000  0.000000000000000E+000  0.000000000000000E+000  0.000000000000000E+000
0.000000000000000E+000  0.000000000000000E+000  0.000000000000000E+000  0.000000000000000E+000
0.000000000000000E+000  0.000000000000000E+000  0.000000000000000E+000  0.000000000000000E+000
0.000000000000000E+000  0.000000000000000E+000  0.000000000000000E+000  0.000000000000000E+000
0.000000000000000E+000  0.000000000000000E+000  0.000000000000000E+000  0.000000000000000E+000
0.000000000000000E+000  0.000000000000000E+000  0.000000000000000E+000  0.000000000000000E+000
0.000000000000000E+000  0.000000000000000E+000  0.000000000000000E+000  0.000000000000000E+000
0.000000000000000E+000  0.000000000000000E+000  0.000000000000000E+000  0.000000000000000E+000
0.000000000000000E+000  0.000000000000000E+000  0.000000000000000E+000  0.000000000000000E+000
0.000000000000000E+000  0.000000000000000E+000  0.000000000000000E+000  0.000000000000000E+000
0.000000000000000E+000  0.000000000000000E+000  0.000000000000000E+000  0.000000000000000E+000
0.000000000000000E+000  0.000000000000000E+000  0.000000000000000E+000  0.000000000000000E+000
0.000000000000000E+000  0.000000000000000E+000  0.000000000000000E+000  0.000000000000000E+000
0.000000000000000E+000  0.000000000000000E+000  0.000000000000000E+000  0.000000000000000E+000
0.000000000000000E+000  0.000000000000000E+000  0.000000000000000E+000  0.000000000000000E+000
0.000000000000000E+000  0.000000000000000E+000  0.000000000000000E+000  0.000000000000000E+000
0.000000000000000E+000  0.000000000000000E+000  0.000000000000000E+000  0.000000000000000E+000
0.000000000000000E+000  0.000000000000000E+000  0.000000000000000E+000  0.000000000000000E+000
0.000000000000000E+000  0.000000000000000E+000  0.000000000000000E+000  0.000000000000000E+000
0.000000000000000E+000  0.000000000000000E+000  0.000000000000000E+000  0.000000000000000E+000
0.000000000000000E+000  0.000000000000000E+000  0.000000000000000E+000  0.000000000000000E+000
0.000000000000000E+000  0.000000000000000E+000  0.000000000000000E+000  0.000000000000000E+000
0.000000000000000E+000  0.000000000000000E+000  0.000000000000000E+000  0.000000000000000E+000
0.000000000000000E+000  0.000000000000000E+000  0.000000000000000E+000  0.000000000000000E+000
0.000000000000000E+000  0.000000000000000E+000  0.000000000000000E+000  0.000000000000000E+000
0.000000000000000E+000  0.000000000000000E+000  0.000000000000000E+000  0.000000000000000E+000
0.000000000000000E+000  0.000000000000000E+000  0.000000000000000E+000  0.000000000000000E+000
0.000000000000000E+000  0.000000000000000E+000  0.000000000000000E+000  0.000000000000000E+000
0.000000000000000E+000  0.000000000000000E+000  0.000000000000000E+000  0.000000000000000E+000
0.000000000000000E+000  0.000000000000000E+000  0.000000000000000E+000  0.000000000000000E+000
0.000000000000000E+000  0.000000000000000E+000  0.000000000000000E+000  0.000000000000000E+000
0.000000000000000E+000  0.000000000000000E+000  0.000000000000000E+000  0.000000000000000E+000
0.000000000000000E+000  0.000000000000000E+000  0.000000000000000E+000  0.000000000000000E+000
0.000000000000000E+000  0.000000000000000E+000  0.000000000000000E+000  0.000000000000000E+000
0.000000000000000E+000  0.000000000000000E+000  0.000000000000000E+000  0.000000000000000E+000
0.000000000000000E+000  0.000000000000000E+000  0.000000000000000E+000  0.000000000000000E+000
0.000000000000000E+000  0.000000000000000E+000  0.000000000000000E+000  0.000000000000000E+000
0.000000000000000E+000  0.000000000000000E+000  0.000000000000000E+000  0.000000000000000E+000
0.000000000000000E+000  0.000000000000000E+000  0.000000000000000E+000  0.000000000000000E+000
0.000000000000000E+000  0.000000000000000E+000  0.000000000000000E+000  0.000000000000000E+000
0.000000000000000E+000  0.000000000000000E+000  0.000000000000000E+000  0.000000000000000E+000
0.000000000000000E+000  0.000000000000000E+000  0.000000000000000E+000  0.000000000000000E+000
0.000000000000000E+000  0.000000000000000E+000  0.000000000000000E+000  0.000000000000000E+000
0.000000000000000E+000  0.000000000000000E+000  0.000000000000000E+000  0.000000000000000E+000
0.000000000000000E+000  0.000000000000000E+000  0.000000000000000E+000  0.000000000000000E+000
0.000000000000000E+000  0.000000000000000E+000  0.000000000000000E+000  0.000000000000000E+000
0.000000000000000E+000  0.000000000000000E+000  0.000000000000000E+000  0.000000000000000E+000
0.000000000000000E+000  0.000000000000000E+000  0.000000000000000E+000  0.000000000000000E+000
0.000000000000000E+000  0.000000000000000E+000  0.000000000000000E+000  0.000000000000000E+000
0.000000000000000E+000  0.000000000000000E+000  0.000000000000000E+000  0.000000000000000E+000
0.000000000000000E+000  0.000000000000000E+000  0.000000000000000E+000  0.000000000000000E+000
0.000000000000000E+000  0.000000000000000E+000  0.000000000000000E+000  0.000000000000000E+000
0.000000000000000E+000  0.000000000000000E+000  0.000000000000000E+000
</PP_QIJL.1.4.1>
<PP_QIJL.1.5.1 type="real" size="1151" columns="4" first_index="1" second_index="5" composite_index="11" angular_momentum="1">
1.666208386696873E-013  1.729877536395286E-013  1.795979611436071E-013  1.864607578754009E-013
1.935857957736051E-013  2.009830955967582E-013  2.086630610165851E-013  2.166364932498748E-013
2.249146062494689E-013  2.335090424757328E-013  2.424318892706797E-013  2.516956958577879E-013
2.613134909914127E-013  2.712988012806177E-013  2.816656702131991E-013  2.924286779066488E-013
3.036029616138489E-013  3.152042370123256E-013  3.272488203070079E-013  3.397536511775809E-013
3.527363166026959E-013  3.662150755945569E-013  3.802088848786632E-013  3.947374255548262E-013
4.098211307769585E-013  4.254812144905564E-013  4.417397012683085E-013  4.586194572857745E-013
4.761442224807096E-013  4.943386439412646E-013  5.132283105700051E-013  5.328397890725229E-013
5.532006613212378E-013  5.743395631469458E-013  5.962862246126748E-013  6.190715118264732E-013
6.427274703519584E-013  6.672873702776662E-013  6.927857530085864E-013  7.192584798457066E-013
7.467427824218575E-013  7.752773150648338E-013  8.049022091613993E-013  8.356591295986549E-013
8.675913333621505E-013  9.007437303731267E-013  9.351629466504889E-013  9.708973898863195E-013
1.007997317527156E-012  1.046514907456803E-012  1.086504331380056E-012  1.128021831010577E-012
1.171125797170062E-012  1.215876851909930E-012  1.262337933771074E-012  1.310574386301513E-012
1.360654049956523E-012  1.412647357510426E-012  1.466627433114264E-012  1.522670195138679E-012
1.580854462946577E-012  1.641262067745842E-012  1.703977967677920E-012  1.769090367304172E-012
1.836690841658057E-012  1.906874465037554E-012  1.979739944719041E-012  2.055389759780624E-012
2.133930305230178E-012  2.215472041640841E-012  2.300129650504315E-012  2.388022195520584E-012
2.479273290050801E-012  2.574011270968882E-012  2.672369379156355E-012  2.774485946894192E-012
2.880504592415337E-012  2.990574421891433E-012  3.104850239137856E-012  3.223492763332037E-012
3.346668855051158E-012  3.474551750947270E-012  3.607321307389766E-012  3.745164253417933E-012
3.888274453359342E-012  4.036853179483338E-012  4.191109395073238E-012  4.351260048315230E-012
4.517530377417360E-012  4.690154227387757E-012  4.869374378917479E-012  5.055442889830728E-012
5.248621449582508E-012  5.449181747302316E-012  5.657405853901600E-012  5.873586618782138E-012
6.098028081703588E-012  6.331045900389210E-012  6.572967794471274E-012  6.824134006400567E-012
7.084897779967981E-012  7.355625857111549E-012  7.636698993707330E-012  7.928512495069730E-012
8.231476771914408E-012  8.546017917565414E-012  8.872578307218758E-012  9.211617220104933E-012
9.563611485425454E-012  9.929056152972045E-012  1.030846518937126E-011  1.070237220093418E-011
1.111133118412756E-011  1.153591730472189E-011  1.197672770671241E-011  1.243438235215024E-011
1.290952489306544E-011  1.340282357670783E-011  1.391497218537875E-011  1.444669101217584E-011
1.499872787402262E-011  1.557185916340821E-011  1.616689094031590E-011  1.678466006587646E-011
1.742603537934080E-011  1.809191892002645E-011  1.878324719595768E-011  1.950099250098235E-011
2.024616428221860E-011  2.101981055975434E-011  2.182301940059587E-011  2.265692044893943E-011
2.352268651491698E-011  2.442153522405127E-011  2.535473072973995E-011  2.632358549117627E-011
2.732946211920842E-011  2.837377529273230E-011  2.945799374831326E-011  3.058364234583564E-011
3.175230421308388E-011  3.296562297227302E-011  3.422530505165882E-011  3.553312208547890E-011
3.689091340560069E-011  3.830058862837908E-011  3.976413034036384E-011  4.128359688663260E-011
4.286112526567109E-011  4.449893413487322E-011  4.619932693088560E-011  4.796469510918764E-011
4.979752150746150E-011  5.170038383748288E-011  5.367595831044414E-011  5.572702340080644E-011
5.785646375397747E-011  6.006727424330782E-011  6.236256418211305E-011  6.474556169664575E-011
6.721961826616554E-011  6.978821343649514E-011  7.245495971368954E-011  7.522360764470126E-011
7.809805109218862E-011  8.108233271088103E-011  8.418064963321122E-011  8.739735937220126E-011
9.073698594991136E-011  9.420422626006887E-011  9.780395667382060E-011  1.015412398979099E-010
1.054213320949108E-010  1.094496902755427E-010  1.136319799734600E-010  1.179740832133036E-010
1.224821067832355E-010  1.271623908235724E-010  1.320215177436126E-010  1.370663214791900E-010
1.423038971039716E-010  1.477416108080281E-010  1.533871102576945E-010  1.592483353513060E-010
1.653335293859280E-010  1.716512506507820E-010  1.782103844636867E-010  1.850201556674222E-010
1.920901416036080E-010  1.994302855823370E-010  2.070509108664992E-010  2.149627351904838E-010
2.231768858336530E-010  2.317049152698067E-010  2.405588174146415E-010  2.497510444940425E-010
2.592945245569569E-010  2.692026796574495E-010  2.794894447315325E-010  2.901692871953142E-010
3.012572272920116E-010  3.127688592164766E-010  3.247203730469054E-010  3.371285775146067E-010
3.500109236438405E-010  3.633855292949595E-010  3.772712046454064E-010  3.916874786443589E-010
4.066546264782619E-010  4.221936980858625E-010  4.383265477628326E-010  4.550758648976581E-010
4.724652058819675E-010  4.905190272402185E-010  5.092627200253216E-010  5.287226455285555E-010
5.489261723540427E-010  5.699017149098625E-010  5.916787733699905E-010  6.142879751632385E-010
6.377611180475275E-010  6.621312148301288E-010  6.874325397966899E-010  7.137006769144015E-010
7.409725698770806E-010  7.692865740625118E-010  7.986825104752014E-010  8.292017217503080E-010
8.608871302975848E-010  8.937832986670839E-010  9.279364922214774E-010  9.633947442032248E-010
1.000207923287983E-009  1.038427803719346E-009  1.078108138123535E-009  1.119304733106366E-009
1.162075527738952E-009  1.206480675042359E-009  1.252582626585926E-009  1.300446220318190E-009
1.350138771753871E-009  1.401730168645299E-009  1.455292969271250E-009  1.510902504481556E-009
1.568636983640926E-009  1.628577604620976E-009  1.690808667995185E-009  1.755417695597308E-009
1.822495553610056E-009  1.892136580357084E-009  1.964438718978005E-009  2.039503655173064E-009
2.117436960211100E-009  2.198348239401988E-009  2.282351286242311E-009  2.369564242451031E-009
2.460109764120260E-009  2.554115194214723E-009  2.651712741662555E-009  2.753039667289265E-009
2.858238476856291E-009  2.967457121475715E-009  3.080849205682855E-009  3.198574203459439E-009
3.320797682511113E-009  3.447691537114598E-009  3.579434229862112E-009  3.716211042642796E-009
3.858214337214279E-009  4.005643825730682E-009  4.158706851607520E-009  4.317618681118515E-009
4.482602806134267E-009  4.653891258428602E-009  4.831724935994551E-009  5.016353941828742E-009
5.208037935660803E-009  5.407046499122116E-009  5.613659514867658E-009  5.828167560183951E-009
6.050872315636514E-009  6.282086989331661E-009  6.522136757388996E-009  6.771359221244164E-009
7.030104882424846E-009  7.298737635467479E-009  7.577635279668102E-009  7.867190050386554E-009
8.167809170651428E-009  8.479915423841294E-009  8.803947748247280E-009  9.140361854353407E-009
9.489630865702197E-009  9.852245984247053E-009  1.022871718112678E-008  1.061957391383341E-008
1.102536587078207E-008  1.144666374432938E-008  1.188406003332763E-008  1.233816987634309E-008
1.280963191670967E-008  1.329910920063479E-008  1.380729010961969E-008  1.433488932850541E-008
1.488264885050563E-008  1.545133902063893E-008  1.604175961902833E-008  1.665474098559024E-008
1.729114518769483E-008  1.795186723243926E-008  1.863783632523768E-008  1.935001717649845E-008
2.008941135822449E-008  2.085705871244493E-008  2.165403881345771E-008  2.248147248593869E-008
2.334052338105209E-008  2.423239961277716E-008  2.515835545675237E-008  2.611969311402475E-008
2.711776454218385E-008  2.815397335645503E-008  2.922977680342371E-008  3.034668781016597E-008
3.150627711166534E-008  3.271017545950704E-008  3.396007591495315E-008  3.525773622962361E-008
3.660498131712820E-008  3.800370581912431E-008  3.945587676940755E-008  4.096353635977856E-008
4.252880481157569E-008  4.415388335690781E-008  4.584105733377834E-008  4.759269939945109E-008
4.941127286657236E-008  5.129933516674076E-008  5.325954144639046E-008  5.529464830004238E-008
5.740751764617065E-008  5.960112075112882E-008  6.187854240679434E-008  6.424298526779926E-008
6.669777435444338E-008  6.924636172761824E-008  7.189233134230841E-008  7.463940408649419E-008
7.749144301253280E-008  8.045245876837038E-008  8.352661523621672E-008  8.671823538660234E-008
9.003180735604719E-008  9.347199075687710E-008  9.704362322805381E-008  1.007517272362225E-007
1.046015171365296E-007  1.085984065031328E-007  1.127480157396991E-007  1.170561799805823E-007
1.215289572937808E-007  1.261726371971924E-007  1.309937495001364E-007  1.359990734825552E-007
1.411956474247903E-007  1.465907785013184E-007  1.521920530523388E-007  1.580073472476418E-007
1.640448381577315E-007  1.703130152477501E-007  1.768206923103454E-007  1.835770198542321E-007
1.905914979658509E-007  1.978739896621753E-007  2.054347347534177E-007  2.132843642350994E-007
2.214339152296798E-007  2.298948464987331E-007  2.386790545474369E-007  2.477988903439839E-007
2.572671766773846E-007  2.670972261780149E-007  2.773028600262143E-007  2.878984273751761E-007
2.988988255153962E-007  3.103195208089675E-007  3.221765704231050E-007  3.344866448933786E-007
[truncated: 847,028 more chars]
