# Supplementary material for: Patterns and driving forces of dimensionality-dependent charge density waves in 2H-type transition metal dichalcogenides
Source: Nat Commun. 2020 May 15;11:2406. doi: 10.1038/s41467-020-15715-w (PMC7229047; doi:10.1038/s41467-020-15715-w)
Supplement: Supplementary file 3 — Source Data [file 41467_2020_15715_MOESM3_ESM.zip › Code_And_Calculations/README.txt]

1. Code description: The calculations discussed in this stu1dy have been performed using Quantum Espresso, version 6.3. This program is open source and as such, freely available at http://www.quantum-espresso.org. 
2. Requirements: Quantum espresso requires a Fortran and C compilers compliant with C89 and F2003 standards. For parallel execution, you will also need MPI libraries and a parallel (i.e. MPI-aware) compiler. A Linux environment or a machine supporting Unix commands such as mac Mac computers is needed to compile and run the program. For more information, visit http://www.quantum-espresso.org/Doc/user_guide.pdf.
3. Installation: A quick installation simply can be invoked using the following commands: ./configure make all. Detailed information for a customized installation can be found at http://www.quantum-espresso.org/Doc/user_guide.pdf.
Input files: To calculate the electronic structure and phonon modes of 2H-MX2 compounds, the following input files are needed:
	a. an input file for a self-consistent calculation containing data for afully optimized structure on a fine k-mesh (scf.fit.in)
	b. an input file for a secondary calculation on a coarser mesh to accelerate the phonon calculations (scf.in)
	c. an input file to calculate the dynamical matrix elements (ph.in)
	d. an input file to calculate the interatomic force constants (q2r.in)
	e. an input file to calculate phonon dispersions (matdyn.inf)
	f. an input file to calcualte phonon density of states (matdyn.ind)
	g. an input file to calcualte electron-phonon coupling (lambda.in)
        h. psuedopotential files for both the transition metal and chalcogens (*.UPF). Available at: http://www.quantum-espresso.org/pseudopotentials

4. Example files: here we have provided all the necessary input files for the calculation of electronic structure, phonon dispersions and electron-phonon coupling of NbS2. They can be found in the directory NbS2_INPUT_FILES
Execution: Assuming all the above input files are correctly created, the following commands must be executed in the specified order:
mpirun -np NCORE path_to_quantum_espresso_Version-6.3/bin/pw.x     -npool 4  < scf.fit.in > scf.fit.out
mpirun -np NCORE path_to_quantum_espresso_Versiqe-6.3/bin/pw.x     -npool 4  < scf.in > scf.out
mpirun -np NCORE path_to_quantum_espresso_Versiqe-6.3/bin/ph.x     -npool 4  < ph.in > ph.out
mpirun -np NCORE path_to_quantum_espresso_Versiqe-6.3/bin/q2r.x    -npool 4  < q2r.in > q2r.out
mpirun -np NCORE path_to_quantum_espresso_Versiqe-6.3/bin/matdyn.x -npool 4  < matdyn.inf > matdyn.outf
mpirun -np NCORE path_to_quantum_espresso_Versiqe-6.3/bin/matdyn.x -npool 4  < matdyn.ind > matdyn.outd
mpirun -np NCORE path_to_quantum_espresso_Versiqe-6.3/bin/lambda.x -npool 4  < lmbda.in > lambda.out

Above, mpirun is the command for performing an MPI-based parallel calculation on NCORE number of computational cores.  path_to_quantum_espresso_Version-6.3 is the path to version 6.3 of quantum espresso. 

5. Inquiries: For more information, contact Mohammad Saeed Bahramy (bahramy@ap.t.u-tokyo.ac.jp)
	
